# Supplementary material for: EBF1 drives hallmark B cell gene expression by enabling the interaction of PAX5 with the MLL H3K4 methyltransferase complex
Source: Sci Rep. 2021 Jan 15;11:1537. doi: 10.1038/s41598-021-81000-5 (PMC7810865; doi:10.1038/s41598-021-81000-5)
Supplement: Supplementary file 1 — Supplementary Information 1. [file 41598_2021_81000_MOESM1_ESM.xlsx]

## Sheet: S1 raw data
	KIS1_mean	RAJI_mean	log2FoldChange	lfcSE	stat	pvalue	padj
ANKRD30A	5323.24	0	14.9054	1.5968	9.3346	1.01e-20	8.4e-19
LHX2	3201.03	0	14.1717	1.5391	9.2079	3.33e-20	2.58e-18
EOMES	3040.86	0	14.0977	1.5457	9.1204	7.49e-20	5.6e-18
TMEM173	2735	0	13.9447	1.5417	9.0452	1.49e-19	1.07e-17
MSC	2551.84	0	13.8449	1.5733	8.7997	1.37e-18	8.79e-17
ARNTL2	1911.86	0	13.428	1.5718	8.543	1.31e-17	7.69e-16
BLVRA	1651.84	0	13.2173	1.5421	8.5711	1.02e-17	6.08e-16
ATP9A	30003.3	3.2228	13.1626	0.7582	17.3613	1.62e-67	1.25e-63
ALDH1A1	4257.37	0.5	13.1376	1.5531	8.4588	2.7e-17	1.48e-15
SEMA4C	1468.61	0	13.0477	1.5444	8.4483	2.95e-17	1.61e-15
ARL4C	3808.44	0.5	12.9779	1.524	8.5159	1.65e-17	9.51e-16
TRIB3	10856	1.3337	12.9306	1.1133	11.6142	3.49e-31	7.99e-29
LY6E	7328.25	0.9446	12.9258	1.1734	11.0154	3.22e-28	5.32e-26
PPM1H	6890.2	1	12.8267	1.1484	11.1697	5.74e-29	1.01e-26
CAPN2	3133.59	0.4446	12.702	1.5186	8.3644	6.04e-17	3.16e-15
CCND2	24683.3	3.7228	12.684	0.7258	17.4767	2.16e-68	2.49e-64
DRAM1	2888.74	0.5	12.5792	1.5187	8.2829	1.2e-16	6.08e-15
TNIK	2593.11	0.4446	12.4292	1.5373	8.085	6.22e-16	2.97e-14
PERP	925.639	0	12.3817	1.5471	8.0034	1.21e-15	5.54e-14
ELL2	12088.4	2.3337	12.3298	0.8464	14.5678	4.5e-48	6.94e-45
ADD2	7276	1.4446	12.3256	0.9869	12.4888	8.59e-36	3.2e-33
IL3RA	824.093	0	12.214	1.5491	7.8846	3.15e-15	1.35e-13
KIF21A	2182.78	0.5	12.1746	1.5286	7.9646	1.66e-15	7.46e-14
HPDL	789.473	0	12.1525	1.5832	7.6758	1.64e-14	6.54e-13
PRKCQ	1921.98	0.5	11.9914	1.5195	7.8914	2.99e-15	1.28e-13
GTSF1	1680.73	0.5	11.7974	1.5382	7.6697	1.72e-14	6.85e-13
JDP2	6777.57	2	11.7888	0.9552	12.3418	5.39e-35	1.78e-32
IGLV2-34	603.382	0	11.7647	1.5641	7.5217	5.41e-14	2.02e-12
ABHD10	582.183	0	11.7129	1.5548	7.5332	4.95e-14	1.86e-12
ADARB2	563.695	0	11.6663	1.5548	7.5036	6.21e-14	2.3e-12
RP11-525K10.3	554.892	0	11.6433	2.4939	4.6687	3.03e-06	4.11e-05
CERS6	2990.43	1	11.6222	1.1524	10.0854	6.41e-24	7.12e-22
PTP4A3	1479.31	0.5	11.6136	1.5273	7.6038	2.88e-14	1.11e-12
TCAM1P	537.713	0	11.598	1.5567	7.4505	9.3e-14	3.39e-12
TNFRSF10D	518.927	0	11.5469	1.5563	7.4194	1.18e-13	4.24e-12
HMGN3	514.272	0	11.5334	1.5763	7.3167	2.54e-13	8.84e-12
HNRNPLL	3902.24	1.4446	11.4268	0.9845	11.6063	3.83e-31	8.59e-29
GPR25	447.894	0	11.3349	1.5752	7.1957	6.21e-13	2.08e-11
YES1	442.038	0	11.3149	1.5788	7.1667	7.69e-13	2.53e-11
TRIM68	438.488	0	11.3045	1.6064	7.0371	1.96e-12	6.17e-11
CELF2	3586.3	1.5	11.2945	0.9932	11.3723	5.74e-30	1.13e-27
MB21D2	2351.22	1	11.2751	1.1546	9.765	1.59e-22	1.6e-20
F2R	2323.14	0.9446	11.2684	1.1561	9.7468	1.9e-22	1.89e-20
CDH10	1164.86	0.5	11.2666	1.5863	7.1025	1.23e-12	3.93e-11
ZFYVE9	2310.64	1	11.2482	1.1765	9.5609	1.17e-21	1.06e-19
GLUL	6634.6	2.8891	11.1886	0.7876	14.2067	8.33e-46	9.17e-43
GHR	1101.49	0.5	11.1867	1.5618	7.1625	7.92e-13	2.6e-11
AKR1C6P	403.837	0	11.1855	1.5754	7.1003	1.24e-12	3.99e-11
ELL2P1	379.54	0	11.0957	1.5639	7.0948	1.3e-12	4.14e-11
GRAMD1B	7729.24	3.612	11.0263	0.7758	14.2133	7.57e-46	8.85e-43
RDX	2951.09	1.4446	11.0218	1.0424	10.5738	3.94e-26	5.43e-24
TMEM185B	357.513	0	11.0089	1.57	7.012	2.35e-12	7.32e-11
CIDEB	351.458	0	10.9847	1.5651	7.0186	2.24e-12	7.02e-11
ZNF649	349.12	0	10.975	1.565	7.0128	2.34e-12	7.29e-11
CCR9	2866.78	1.5	10.9708	1.0005	10.9649	5.64e-28	9.18e-26
JAKMIP1	1802.14	0.9446	10.9021	1.1916	9.1495	5.72e-20	4.34e-18
RP11-20F24.2	330.807	0	10.8971	2.6266	4.1487	3.34e-05	0.000374027
KDM5B	8848.77	4.8891	10.8493	0.7756	13.9884	1.83e-44	1.84e-41
CBR1	1675.41	0.8891	10.8075	1.16	9.3171	1.2e-20	9.84e-19
JAK3	1671.22	0.8891	10.8038	1.1606	9.3088	1.29e-20	1.06e-18
CCDC91	837.168	0.5	10.7915	1.5394	7.01	2.38e-12	7.42e-11
TMEM56	1635.79	1	10.7512	1.1593	9.2739	1.8e-20	1.43e-18
CCR4	2394.19	1.3337	10.7416	0.9983	10.7599	5.32e-27	7.84e-25
FGF2	782.114	0.5	10.6932	1.5434	6.9285	4.25e-12	1.28e-10
ARNTL	749.6	0.5	10.6318	1.5474	6.871	6.38e-12	1.88e-10
UGGT2	740.316	0.4446	10.6208	1.5514	6.8461	7.59e-12	2.22e-10
GEM	273.053	0	10.6199	1.5823	6.7117	1.92e-11	5.28e-10
CPNE2	270.934	0	10.6096	1.5767	6.7291	1.71e-11	4.73e-10
RORA	6688.27	4.3337	10.6096	0.783	13.5503	7.9e-42	6.09e-39
HOMER1	729.096	0.5	10.5927	1.528	6.9323	4.14e-12	1.25e-10
AP000783.1	258.406	0	10.541	1.5752	6.6917	2.21e-11	6e-10
RP11-669N7.2	256.548	0	10.531	1.5831	6.652	2.89e-11	7.75e-10
PON2	256.274	0	10.5287	3.0726	3.4266	0.000611102	0.00504841
PRSS21	672.442	0.5	10.476	1.5359	6.8206	9.06e-12	2.62e-10
SLC25A24	667.219	0.5	10.4643	1.5362	6.8119	9.63e-12	2.77e-10
PIK3R5	8120.74	5.8891	10.4599	0.7038	14.861	5.9e-50	1.24e-46
GPHN	655.681	0.4446	10.4457	1.5584	6.7027	2.05e-11	5.59e-10
GNAQ	653.961	0.4446	10.4417	1.5427	6.7683	1.3e-11	3.66e-10
DSG3	656.527	0.5	10.4414	1.5399	6.7805	1.2e-11	3.39e-10
TNFRSF8	22606.3	16.336	10.4306	0.5633	18.5185	1.47e-76	3.39e-72
VTRNA1-3	5207.64	3.9446	10.407	0.7651	13.6016	3.92e-42	3.49e-39
RP11-252I13.2	233.762	0	10.3961	1.5799	6.5802	4.7e-11	1.24e-09
ATRNL1	1866.13	1.3337	10.3824	1.0041	10.3399	4.65e-25	6.01e-23
AMER2	1884.9	1.5	10.3636	1.0254	10.1065	5.17e-24	5.83e-22
RP11-453F18__B.1	620.983	0.5	10.3608	1.5339	6.7544	1.43e-11	4.02e-10
TSPAN5	613.473	0.5	10.3432	1.5345	6.7406	1.58e-11	4.39e-10
IGLV2-8	12233.4	9.612	10.3258	0.6393	16.1507	1.12e-58	3.71e-55
NRIP1	2432.28	1.9446	10.3239	0.9188	11.2365	2.7e-29	4.87e-27
MKRN3	603.272	0.5	10.3194	1.5332	6.7305	1.69e-11	4.69e-10
TMLHE	601.459	0.5	10.3151	1.5324	6.7314	1.68e-11	4.66e-10
IGHA2	4233.16	3.3891	10.3129	0.786	13.1204	2.51e-39	1.53e-36
RP4-673D20.1	220.36	0	10.3114	1.5829	6.5143	7.3e-11	1.88e-09
RP11-169F17.1	213.099	0	10.2618	1.6086	6.3795	1.78e-10	4.35e-09
RP11-734I18.1	211.137	0	10.25	1.5903	6.4455	1.15e-10	2.9e-09
RCN1	1725.38	1.5	10.2388	0.9958	10.2821	8.48e-25	1.03e-22
CTSB	4561.41	3.8891	10.2243	0.7639	13.3838	7.53e-41	4.97e-38
SYT1	206.961	0	10.2194	1.6421	6.2234	4.86e-10	1.13e-08
GREB1L	3950.71	3.3891	10.2124	0.8023	12.7284	4.11e-37	2.07e-34
FAM115A	552.813	0.5	10.1933	1.5324	6.652	2.89e-11	7.75e-10
ZYG11A	1108.96	1	10.1887	1.1802	8.6328	5.99e-18	3.66e-16
LACTB	1059.24	0.9446	10.1351	1.1739	8.6339	5.93e-18	3.64e-16
LINC00355	194.916	0	10.1335	1.5947	6.3544	2.09e-10	5.09e-09
FLRT3	526.031	0.4446	10.13	1.6094	6.2944	3.09e-10	7.4e-09
SVIP	1572.03	1.4446	10.1149	0.9929	10.1875	2.26e-24	2.63e-22
EPB41L2	1043.82	1	10.1006	1.1902	8.4862	2.13e-17	1.2e-15
IL2RB	4557.55	4.2783	10.0654	0.7502	13.4178	4.76e-41	3.23e-38
RCN1P2	183.571	0	10.0482	1.5957	6.2972	3.03e-10	7.3e-09
ASRGL1	496.245	0.5	10.0375	1.5432	6.5044	7.8e-11	2e-09
ZC3H12C	1482.15	1.5	10.0192	0.9996	10.0235	1.2e-23	1.31e-21
CA9	178.916	0	10.0113	1.6019	6.2495	4.12e-10	9.62e-09
CMBL	486.899	0.5	10.0101	1.5348	6.5223	6.93e-11	1.79e-09
LINC00993	178.713	0	10.0087	3.0414	3.2908	0.00099892	0.00779023
RP11-155L15.1	177.481	0	9.9987	1.5933	6.2754	3.49e-10	8.26e-09
GPRIN3	7844.14	7.8337	9.9919	0.683	14.6291	1.83e-48	3.26e-45
CCR5	966.912	1	9.9917	1.1715	8.5292	1.47e-17	8.54e-16
GYPC	1888.84	1.8337	9.9801	0.937	10.6507	1.73e-26	2.47e-24
PRSS51	174.59	0	9.9757	1.5961	6.25	4.1e-10	9.61e-09
SLC16A10	955.768	1	9.9747	1.1743	8.4945	1.99e-17	1.12e-15
FAM110B	474.409	0.5	9.9724	1.555	6.4131	1.43e-10	3.54e-09
GXYLT2	473.037	0.5	9.9682	1.536	6.4898	8.6e-11	2.19e-09
RP11-383H13.1	168.101	0	9.9204	1.5964	6.2141	5.16e-10	1.19e-08
OR2V1	908.482	0.9446	9.9135	1.1938	8.3044	1e-16	5.17e-15
WSB2	1359.73	1.4446	9.9056	0.9915	9.9901	1.68e-23	1.82e-21
HENMT1	452.743	0.5	9.9052	1.5448	6.4119	1.44e-10	3.56e-09
RNF207	3160.34	3.3891	9.8906	0.7979	12.395	2.78e-35	9.46e-33
RASSF8	890.029	0.9446	9.884	1.1768	8.3992	4.49e-17	2.39e-15
ZMYND11	441.904	0.5	9.8695	1.5438	6.3931	1.63e-10	4e-09
RP11-85O21.4	162.012	0	9.8663	1.6166	6.103	1.04e-09	2.32e-08
VTRNA1-2	4855.26	5.2783	9.8597	0.7298	13.511	1.35e-41	1e-38
FAM189A1	876.671	1	9.851	1.1637	8.4652	2.56e-17	1.41e-15
AC104820.2	1309.14	1.4446	9.8497	1.0245	9.6142	6.97e-22	6.57e-20
TLE1	1746.12	1.9446	9.8467	0.903	10.9044	1.1e-27	1.73e-25
AASS	1293.18	1.4446	9.8327	1.0026	9.8069	1.05e-22	1.07e-20
HIST1H3C	11645.6	12.8914	9.8125	0.8053	12.1856	3.71e-34	1.13e-31
OAF	418.698	0.4446	9.7989	1.5414	6.3572	2.06e-10	5e-09
XYLB	154.571	0	9.7988	1.609	6.0898	1.13e-09	2.51e-08
ATP8A2P1	418.161	0.4446	9.7971	1.5849	6.1816	6.35e-10	1.45e-08
SPRY1	147.711	0	9.7325	1.6725	5.8192	5.91e-09	1.19e-07
CARKD	795.831	0.9446	9.723	1.1614	8.3716	5.68e-17	2.99e-15
AC009237.8	384.293	0.5	9.6685	1.5401	6.2778	3.43e-10	8.15e-09
RP11-234O6.2	137.478	0	9.6305	1.6088	5.9861	2.15e-09	4.57e-08
ACVR1	136.454	0	9.6191	1.6137	5.9607	2.51e-09	5.29e-08
NT5C1A	135.615	0	9.6094	1.6428	5.8495	4.93e-09	1e-07
AC098973.2	132.979	0	9.5835	1.6232	5.9039	3.55e-09	7.31e-08
ACPL2	1042.58	1.3891	9.5323	1.0016	9.5175	1.77e-21	1.56e-19
NSG2	334.664	0.5	9.4689	1.5438	6.1334	8.6e-10	1.94e-08
TUSC3	669.913	1	9.4603	1.1958	7.911	2.55e-15	1.11e-13
SDC4	2018.02	3	9.45	0.8406	11.2423	2.53e-29	4.64e-27
NCOR1P1	120.89	0	9.445	1.6186	5.8352	5.37e-09	1.09e-07
ITPKA	120.481	0	9.4409	1.6259	5.8066	6.37e-09	1.28e-07
ANKRD62	120.576	0	9.4399	1.6388	5.7604	8.39e-09	1.66e-07
UNC13C	1984.5	2.9446	9.4309	0.9172	10.2824	8.46e-25	1.03e-22
VN1R53P	119.522	0	9.4267	1.7087	5.517	3.45e-08	6.27e-07
VANGL1	641.795	0.8891	9.4242	1.1742	8.0261	1.01e-15	4.68e-14
BCHE	642.95	0.9446	9.4151	1.1648	8.083	6.32e-16	3.01e-14
SATB2	2583.74	3.8891	9.4036	0.7742	12.1468	5.97e-34	1.75e-31
CD244	115.582	0	9.3808	1.6254	5.7714	7.86e-09	1.56e-07
SIRPG	950.503	1.5	9.3778	1.0069	9.3135	1.24e-20	1.01e-18
CAMK4	1567.33	2.4446	9.3645	0.8456	11.074	1.68e-28	2.81e-26
APBA2	3165.5	4.9446	9.3602	0.7442	12.5775	2.81e-36	1.22e-33
RORB	1542.21	2.4446	9.3398	0.8671	10.7712	4.71e-27	7.03e-25
FFAR2	111.925	0	9.3334	2.83	3.298	0.000973769	0.00761206
HIST1H1D	14576.6	23.1154	9.2963	0.6898	13.4761	2.16e-41	1.56e-38
RP11-11N9.4	108.129	0	9.2838	1.6286	5.7006	1.19e-08	2.32e-07
ZNF496	2385.87	3.9446	9.281	0.7646	12.1382	6.63e-34	1.92e-31
RP11-648K4.2	107.467	0	9.2755	1.6295	5.6921	1.25e-08	2.43e-07
HIST1H2BB	6060.59	9.8903	9.2596	0.6208	14.9145	2.65e-50	6.13e-47
CDYL2	2633.72	4.3891	9.2595	0.7299	12.6862	7.05e-37	3.4e-34
CYP4F32P	106.112	0	9.2555	1.6489	5.6132	1.99e-08	3.74e-07
RP11-299H22.4	105.761	0	9.2509	1.6453	5.6226	1.88e-08	3.56e-07
AC017002.1	105.443	0	9.2493	1.6579	5.5789	2.42e-08	4.51e-07
DISC1FP1	105.039	0	9.2404	1.6748	5.5175	3.44e-08	6.26e-07
DSCAM	2018.23	3.4446	9.236	0.7798	11.8437	2.32e-32	5.89e-30
FGG	862.802	1.5	9.235	1.0384	8.8934	5.93e-19	4.01e-17
MAP10	103.338	0	9.2192	1.6352	5.6381	1.72e-08	3.27e-07
RP11-18F14.1	103.275	0	9.2157	1.7311	5.3235	1.02e-07	1.74e-06
MBOAT1	827.543	1.4446	9.1887	1.0138	9.0633	1.27e-19	9.29e-18
HAS2	266.387	0.4446	9.1467	1.6058	5.6959	1.23e-08	2.38e-07
AP000476.1	97.8821	0	9.1401	1.6383	5.5789	2.42e-08	4.51e-07
RP11-96L7.2	96.7822	0	9.1246	1.6411	5.5602	2.69e-08	5.02e-07
KIF13B	3112.06	5.6674	9.1038	0.6715	13.5583	7.08e-42	5.64e-39
RP11-852E15.1	94.843	0	9.0945	1.6418	5.5395	3.03e-08	5.58e-07
AC097374.2	511.978	0.9446	9.0863	1.1741	7.7387	1e-14	4.09e-13
ZDBF2	2408.77	4.5	9.0726	2.0399	4.4475	8.69e-06	0.000108531
RP11-440D17.3	249.167	0.5	9.0429	1.5865	5.7001	1.2e-08	2.33e-07
DOK2	496.461	0.9446	9.0425	1.1958	7.5617	3.98e-14	1.51e-12
RASGRP4	1235.5	2.3891	9.0299	0.8764	10.3028	6.84e-25	8.51e-23
ANKEF1	89.9824	0	9.0184	1.6488	5.4697	4.51e-08	8.08e-07
RP11-122C5.1	486.839	0.9446	9.0143	1.2087	7.4578	8.8e-14	3.21e-12
CADM1	2446.13	4.7783	9.0112	0.7559	11.9212	9.18e-33	2.36e-30
LRIG3	240.267	0.5	8.9894	1.5663	5.7394	9.5e-09	1.86e-07
HEBP2	481.647	1	8.9861	1.175	7.6476	2.05e-14	8.06e-13
CHRNA7	239.213	0.5	8.9822	1.5866	5.6614	1.5e-08	2.87e-07
ELOVL4	466.315	0.9446	8.9515	1.1737	7.6267	2.41e-14	9.39e-13
IGHA1	1624.76	3.2783	8.9484	0.773	11.5763	5.44e-31	1.2e-28
LGALS1	6259.48	12.9457	8.9244	0.7144	12.4929	8.17e-36	3.1e-33
CMTM7	691.573	1.5	8.9177	1.0235	8.7128	2.96e-18	1.87e-16
TMEM255A	83.6321	0	8.9135	1.6545	5.3876	7.14e-08	1.25e-06
COL4A5	1425.36	3	8.9057	1.9492	4.5689	4.9e-06	6.43e-05
TMCO4	914.435	2	8.9016	0.9277	9.595	8.39e-22	7.86e-20
AC009948.5	225.56	0.5	8.8989	1.5596	5.7057	1.16e-08	2.26e-07
RP11-834C11.4	82.5806	0	8.896	1.6607	5.3567	8.48e-08	1.47e-06
DNAH7	3164.11	6.7228	8.8922	0.6862	12.9577	2.13e-38	1.2e-35
AL928768.3	82.0756	0	8.8886	1.7205	5.1664	2.39e-07	3.86e-06
CTD-2576D5.4	1778.15	3.7783	8.8816	0.7391	12.0175	2.88e-33	7.64e-31
SLC35G2	81.0012	0	8.8661	1.669	5.3121	1.08e-07	1.85e-06
LINC00461	874.559	2	8.8345	0.9544	9.2565	2.11e-20	1.67e-18
AC010149.4	212.917	0.4446	8.8233	1.5627	5.6463	1.64e-08	3.13e-07
TMEM200A	213.711	0.5	8.8176	1.6399	5.377	7.57e-08	1.32e-06
C8orf31	212.313	0.5	8.8115	1.562	5.6413	1.69e-08	3.21e-07
RP11-284F21.10	212.034	0.5	8.8103	1.5743	5.5964	2.19e-08	4.1e-07
C1orf54	831.219	1.8891	8.7849	0.919	9.5587	1.19e-21	1.08e-19
RFESD	75.5179	0	8.7658	1.6675	5.2567	1.47e-07	2.45e-06
PRAME	407.196	0.9446	8.7565	1.1879	7.3717	1.69e-13	5.94e-12
INSL6	73.5695	0	8.7276	1.675	5.2104	1.88e-07	3.08e-06
SPATA20	1974.05	4.7228	8.7103	0.697	12.4977	7.69e-36	2.96e-33
RP4-673D20.4	197.692	0.5	8.7081	1.5694	5.5487	2.88e-08	5.33e-07
CDH1	1189.62	2.8891	8.704	0.9295	9.3645	7.64e-21	6.35e-19
OCRL	394.78	1	8.698	1.1873	7.3256	2.38e-13	8.31e-12
FBN2	985.552	2.4446	8.693	0.8784	9.896	4.33e-23	4.51e-21
TLE1P1	70.7357	0	8.6719	1.6753	5.1763	2.26e-07	3.67e-06
UEVLD	382.57	1	8.6493	1.2291	7.0373	1.96e-12	6.17e-11
C9orf64	380.437	1	8.6455	1.1843	7.3003	2.87e-13	9.91e-12
CTC-459F4.3	375.44	0.9446	8.6392	1.1832	7.3015	2.85e-13	9.84e-12
OFCC1	68.5521	0	8.6242	1.7332	4.976	6.49e-07	9.77e-06
CLCN5	372.706	1	8.6138	1.2018	7.1677	7.63e-13	2.52e-11
FUOM	180.855	0.5	8.5807	1.5881	5.4031	6.55e-08	1.15e-06
RP11-44N21.1	66.2854	0	8.5801	1.7156	5.0012	5.7e-07	8.71e-06
TMCC3	1255.2	3.4446	8.5504	0.7867	10.8683	1.63e-27	2.55e-25
LAMP5	64.7429	0	8.5436	3.184	2.6833	0.00729099	0.0416991
RARB	530.581	1.5	8.5347	1.0257	8.3208	8.73e-17	4.51e-15
SPR	64.0741	0	8.531	1.7132	4.9795	6.38e-07	9.61e-06
PTPRK	173.213	0.4446	8.5254	1.5873	5.3709	7.83e-08	1.36e-06
hsa-mir-7162	1399.66	3.8891	8.5166	0.8249	10.3246	5.45e-25	6.96e-23
GOLM1	1906.21	5.3337	8.5049	0.7011	12.1307	7.26e-34	2.07e-31
AC074389.9	63.0112	0	8.5046	1.6925	5.0249	5.04e-07	7.76e-06
RNGTTP1	62.776	0	8.497	1.7538	4.8449	1.27e-06	1.82e-05
ZNF239	334.674	0.8891	8.4857	1.1912	7.1236	1.05e-12	3.4e-11
AL162759.1	62.075	0	8.4811	1.731	4.8997	9.6e-07	1.4e-05
SOCS2	850.082	2.5	8.4686	0.8898	9.5173	1.78e-21	1.56e-19
ZNF302	502.152	1.4446	8.4679	1.0099	8.3848	5.08e-17	2.7e-15
SNX18P14	61.3648	0	8.4659	1.6994	4.9817	6.3e-07	9.51e-06
TEKT4	501.528	1.4446	8.4634	1.0791	7.8429	4.4e-15	1.84e-13
2010-09-01	166.96	0.5	8.4633	1.5885	5.3279	9.94e-08	1.71e-06
CTC-546K23.1	61.1988	0	8.4612	1.7121	4.9419	7.74e-07	1.15e-05
RP1-155D22.2	60.8783	0	8.4555	1.6971	4.9824	6.28e-07	9.49e-06
STEAP3	333.408	1	8.4548	1.1848	7.136	9.61e-13	3.12e-11
ATF5	5279.64	14.8925	8.4548	0.6881	12.287	1.06e-34	3.42e-32
JAM2	1654.72	4.7783	8.4488	0.7009	12.0537	1.85e-33	5.04e-31
AGGF1	642.272	1.7783	8.4342	0.9355	9.016	1.95e-19	1.38e-17
MTND2P26	59.873	0	8.4284	1.8132	4.6483	3.35e-06	4.51e-05
PDLIM1	2139.89	6.3337	8.4249	0.6898	12.2131	2.65e-34	8.27e-32
SCN2A	1318.22	3.9446	8.42	0.8332	10.1051	5.24e-24	5.87e-22
B4GALT6	651.888	2	8.4054	1.0146	8.2848	1.18e-16	6e-15
RP11-484L8.1	58.6762	0	8.4008	1.712	4.907	9.25e-07	1.36e-05
CTD-2015H6.3	58.3649	0	8.394	1.7045	4.9245	8.46e-07	1.25e-05
ZAP70	1267.38	3.8891	8.3773	0.7513	11.1509	7.09e-29	1.22e-26
TGFBR3	780.82	2.3891	8.3676	0.8673	9.6481	5.01e-22	4.77e-20
TTC28	1742.47	5.4446	8.3571	0.7562	11.0521	2.14e-28	3.56e-26
ZNF577	154.395	0.5	8.3508	1.5845	5.2703	1.36e-07	2.29e-06
PHLDB2	304.574	1	8.3231	1.1963	6.9571	3.47e-12	1.06e-10
PRTFDC1	151.133	0.5	8.3202	1.5829	5.2562	1.47e-07	2.45e-06
RP4-764O22.1	55.1806	0	8.3149	1.723	4.8259	1.39e-06	1.98e-05
FRMD4B	453.548	1.5	8.309	1.022	8.1304	4.28e-16	2.08e-14
ENC1	453.198	1.5	8.3028	1.0759	7.717	1.19e-14	4.8e-13
MIR34A	53.8341	0	8.2749	1.8356	4.508	6.55e-06	8.38e-05
RP11-366H4.1	53.1353	0	8.261	1.7409	4.7452	2.08e-06	2.89e-05
RAB27B	53.2115	0	8.2589	1.7484	4.7238	2.31e-06	3.18e-05
CA2	144.199	0.5	8.2534	1.5832	5.213	1.86e-07	3.04e-06
TRIQK	282.876	0.8891	8.2442	1.2022	6.8577	7e-12	2.06e-10
RP11-512N21.1	141.799	0.5	8.2254	1.6424	5.0083	5.49e-07	8.44e-06
SOCS6	423.842	1.5	8.2106	1.0328	7.9499	1.87e-15	8.27e-14
CTD-2277K2.1	51.0786	0	8.2003	1.742	4.7075	2.51e-06	3.43e-05
LMCD1	556.83	1.9446	8.1968	0.9283	8.8299	1.05e-18	6.86e-17
RP11-227D13.1	136.468	0.4446	8.1849	1.6355	5.0044	5.6e-07	8.58e-06
RP1-153P14.5	50.4353	0	8.1812	1.7743	4.6108	4.01e-06	5.3e-05
CMTM3	689.846	2.4446	8.1767	0.9202	8.8862	6.32e-19	4.26e-17
RNASEL	413.856	1.5	8.1766	1.0256	7.9728	1.55e-15	7.02e-14
FAM151B	50.26	0	8.1763	1.768	4.6245	3.75e-06	5.01e-05
FAM92A1P1	50.1539	0	8.1758	1.7297	4.7266	2.28e-06	3.14e-05
CPA4	50.1147	0	8.174	1.7314	4.7211	2.35e-06	3.22e-05
LINC00643	49.4437	0	8.1573	1.7596	4.636	3.55e-06	4.76e-05
EFCAB13	134.252	0.5	8.1484	1.6	5.0928	3.53e-07	5.56e-06
RP11-420N3.2	132.751	0.4446	8.1417	1.6265	5.0055	5.57e-07	8.54e-06
RP1-151F17.2	48.9549	0	8.1385	1.7647	4.6117	3.99e-06	5.29e-05
BHLHE40	11316.2	40.3891	8.1312	1.911	4.255	2.09e-05	0.000245208
RP1-120G22.11	48.051	0	8.1165	1.7803	4.559	5.14e-06	6.71e-05
TRPA1	531.294	2	8.1097	1.0206	7.9463	1.92e-15	8.46e-14
IGLV2-14	47.7973	0	8.1081	1.7554	4.6189	3.86e-06	5.12e-05
AC009994.2	47.9127	0	8.1074	1.7699	4.5806	4.64e-06	6.1e-05
GS1-309P15.4	47.8642	0	8.1066	1.7535	4.623	3.78e-06	5.03e-05
RP11-17A1.3	47.5829	0	8.1013	1.7498	4.6299	3.66e-06	4.89e-05
EXO5	128.704	0.4446	8.1002	1.6289	4.9728	6.6e-07	9.91e-06
FOXC1	917.961	3.4446	8.0982	0.7991	10.134	3.9e-24	4.49e-22
RP1-153P14.8	47.2117	0	8.0869	1.7535	4.6119	3.99e-06	5.28e-05
MECOM	511.837	1.8891	8.085	0.9499	8.5114	1.72e-17	9.84e-16
LINC01059	128.658	0.5	8.0825	1.7242	4.6876	2.76e-06	3.76e-05
OOEP	46.9211	0	8.0823	1.7917	4.5111	6.45e-06	8.28e-05
TMOD1	126.733	0.4446	8.0749	1.6012	5.043	4.58e-07	7.09e-06
HLA-S	45.8859	0	8.0442	1.9155	4.1996	2.67e-05	0.00030593
RP11-654C22.2	45.2932	0	8.0282	1.7501	4.5872	4.49e-06	5.92e-05
CASC15	498.332	2	8.0243	0.9415	8.5229	1.56e-17	8.97e-16
RP11-151D14.1	45.088	0	8.0198	1.7772	4.5126	6.4e-06	8.23e-05
CTSE	44.6799	0	8.0095	1.7533	4.5681	4.92e-06	6.45e-05
EMR1	241.8	0.9446	8.0045	1.2005	6.6675	2.6e-11	7.02e-10
NUAK1	851.422	3.3891	7.9994	0.7822	10.2268	1.5e-24	1.78e-22
PCAT6	44.1726	0	7.9907	1.7702	4.514	6.36e-06	8.19e-05
AKR1B15	240.981	1	7.9855	1.2021	6.6431	3.07e-11	8.21e-10
HOMER3	119.721	0.5	7.9842	1.5951	5.0053	5.58e-07	8.54e-06
RP1-152L7.5	478.862	1.9446	7.9747	1.0075	7.9156	2.46e-15	1.07e-13
ZNF224	237.091	1	7.9604	1.2122	6.5669	5.14e-11	1.34e-09
KCNK2	238.081	1	7.9599	1.2969	6.1378	8.37e-10	1.89e-08
MTND1P36	42.7984	0	7.9435	1.8865	4.2108	2.54e-05	0.000292896
OSBPL1A	348.121	1.4446	7.9377	1.0457	7.5911	3.17e-14	1.22e-12
GRAMD3	459.988	1.8891	7.9317	0.9254	8.5716	1.02e-17	6.07e-16
RP11-23F23.3	42.2542	0	7.9279	1.7652	4.4912	7.08e-06	9.02e-05
AF127936.7	229.22	0.9446	7.9259	1.2357	6.414	1.42e-10	3.53e-09
RMDN2-AS1	42.0005	0	7.918	1.7797	4.4491	8.62e-06	0.00010785
CDH11	698.512	3	7.9153	0.8823	8.9709	2.94e-19	2.04e-17
RP11-403A21.2	41.5924	0	7.9071	1.7756	4.4532	8.46e-06	0.000106066
SPATA21	688.184	2.9446	7.905	0.8793	8.9905	2.46e-19	1.72e-17
RP11-266K4.9	113.135	0.5	7.9016	1.6055	4.9216	8.59e-07	1.26e-05
ALPK2	2753.38	11.7228	7.888	0.7961	9.9078	3.85e-23	4.07e-21
ACCS	335.059	1.5	7.868	1.0649	7.3886	1.48e-13	5.29e-12
RP11-787B4.2	39.8769	0	7.8423	1.8095	4.334	1.46e-05	0.00017655
MORC2-AS1	108.376	0.5	7.8404	1.6728	4.687	2.77e-06	3.77e-05
MARCKS	4200.55	18.5023	7.8298	0.5819	13.455	2.88e-41	2.02e-38
NYX	39.4295	0	7.8284	1.7795	4.3994	1.09e-05	0.000133751
CTD-3064M3.4	39.3327	0	7.8269	1.7936	4.3637	1.28e-05	0.000155801
SIRPB1	107.61	0.5	7.8263	1.6669	4.6951	2.66e-06	3.64e-05
PANX1	423.351	1.8337	7.822	0.9305	8.4062	4.23e-17	2.27e-15
SLFN12L	211.921	0.9446	7.8128	1.2296	6.3537	2.1e-10	5.1e-09
MIR1255B1	38.8831	0	7.8052	1.851	4.2167	2.48e-05	0.000286714
MYCBPAP	105.09	0.5	7.7957	1.6065	4.8525	1.22e-06	1.76e-05
PTPRM	1252.1	5.6674	7.7902	0.6744	11.551	7.3e-31	1.58e-28
C1orf51	211.285	1	7.7857	1.3258	5.8725	4.29e-09	8.78e-08
SYT16	518.233	2.3891	7.7766	0.8594	9.0488	1.45e-19	1.05e-17
FAM115B	99.2863	0.5	7.7147	1.6261	4.7442	2.09e-06	2.9e-05
RP11-299H22.5	805.589	3.9446	7.7114	0.8053	9.5759	1.01e-21	9.26e-20
IGLV2-33	298.986	1.5	7.7063	1.0435	7.3853	1.52e-13	5.4e-12
EGLN3	496.916	2.4446	7.7042	0.892	8.6369	5.78e-18	3.55e-16
RP11-284F21.7	36.0307	0	7.7009	1.8242	4.2216	2.43e-05	0.000281468
MKS1	297.167	1.5	7.6963	1.062	7.247	4.26e-13	1.46e-11
PCBD1	194.66	1	7.6715	1.3025	5.8897	3.87e-09	7.94e-08
ARHGEF35	35.3482	0	7.6707	1.806	4.2473	2.16e-05	0.00025342
ZPLD1	96.1758	0.5	7.6648	1.653	4.6369	3.54e-06	4.74e-05
RP5-827O9.1	35.0946	0	7.6587	1.8217	4.204	2.62e-05	0.000300568
AC114760.1	34.9194	0	7.6518	1.8182	4.2084	2.57e-05	0.000295888
IFIT5	860.563	4.3337	7.6517	0.767	9.9756	1.95e-23	2.1e-21
RP11-79E3.3	34.7142	0	7.6413	1.8974	4.0273	5.64e-05	0.00060311
AC073464.7	34.4029	0	7.6293	1.8408	4.1446	3.4e-05	0.000380332
MUC12	34.1607	0	7.6246	1.8569	4.1061	4.02e-05	0.000443949
ZNF516	271.176	1.3337	7.6031	1.0501	7.2401	4.48e-13	1.53e-11
RP11-37O16.6	33.7596	0	7.601	1.9212	3.9563	7.61e-05	0.000791631
H2AFB1	33.5865	0	7.6008	2.0159	3.7705	0.000162944	0.00156338
ENTPD1	9672.84	50.2251	7.5936	0.6641	11.4348	2.8e-30	5.73e-28
RBM43	183.426	1	7.5901	1.2325	6.1584	7.35e-10	1.67e-08
BAIAP2L1	365.445	1.9446	7.5888	0.9343	8.1227	4.56e-16	2.2e-14
RP11-355I22.7	91.1215	0.5	7.5882	1.6308	4.6532	3.27e-06	4.41e-05
TMEM168	355.352	1.8337	7.5697	0.9382	8.0682	7.13e-16	3.37e-14
SOCS2-AS1	263.454	1.4446	7.5368	1.0454	7.2092	5.63e-13	1.9e-11
EFCAB4A	348.633	1.8891	7.5317	0.933	8.0726	6.88e-16	3.27e-14
HMOX1	86.4981	0.5	7.5144	1.7052	4.4069	1.05e-05	0.000129727
CRTC3	1782.88	9.724	7.5086	0.6194	12.123	7.98e-34	2.25e-31
PRICKLE2	255.78	1.4446	7.4909	1.1032	6.7903	1.12e-11	3.19e-10
BHLHE40-AS1	516.744	2.9446	7.4907	0.8935	8.3831	5.15e-17	2.73e-15
IDUA	250.475	1.3337	7.4894	1.0727	6.9819	2.91e-12	8.96e-11
MIR100	31.071	0	7.4843	4.7884	1.563	0.11805	0.328841
GBP4	602.569	3.4446	7.4804	0.9668	7.7374	1.01e-14	4.12e-13
AR	586.712	3.3337	7.4695	0.8144	9.1712	4.68e-20	3.61e-18
RP11-815J4.4	30.5567	0	7.4641	1.8975	3.9336	8.37e-05	0.00086314
IQGAP2	922.158	5.2783	7.4624	0.7522	9.9204	3.39e-23	3.61e-21
COL4A6	250.057	1.4446	7.4607	1.0422	7.1584	8.16e-13	2.67e-11
RP11-17M16.2	30.4691	0	7.4601	1.9061	3.9138	9.08e-05	0.000928271
PARM1	30.4391	0	7.4555	1.8461	4.0386	5.38e-05	0.000577204
CSTA	166.275	1	7.4437	1.3119	5.6739	1.4e-08	2.69e-07
ENTHD1	1168.26	6.7783	7.4437	0.8118	9.1698	4.74e-20	3.63e-18
RP11-119J18.1	30.1948	0	7.44	1.9224	3.8702	0.000108768	0.00108688
CTD-2203A3.1	30.1556	0	7.4379	1.9996	3.7196	0.000199525	0.00187317
RP1-90L6.2	30.1071	0	7.4359	1.9148	3.8834	0.000103009	0.0010356
PTH2R	482.265	2.7228	7.4346	0.8747	8.4993	1.91e-17	1.08e-15
NTN4	247.663	1.5	7.4338	1.0545	7.0497	1.79e-12	5.67e-11
RP11-273G15.2	81.6929	0.5	7.4306	1.6378	4.5369	5.71e-06	7.4e-05
AP000472.2	29.9319	0	7.4278	1.9018	3.9056	9.4e-05	0.000957081
CHPT1	481.564	2.7783	7.4216	0.8273	8.9709	2.94e-19	2.04e-17
PLLP	81.0519	0.5	7.4215	1.648	4.5034	6.69e-06	8.54e-05
EFNA5	80.3486	0.4446	7.418	1.6441	4.5119	6.42e-06	8.25e-05
FAM106CP	29.5422	0	7.4086	1.9186	3.8615	0.000112707	0.00111899
RP11-37O16.4	29.5422	0	7.4086	1.9186	3.8615	0.000112707	0.00111899
CTC-551A13.1	29.503	0	7.4063	1.9859	3.7295	0.000191893	0.00180886
EGOT	29.4154	0	7.402	1.9713	3.7548	0.000173455	0.00165394
PTPLAD2	397.673	2.3891	7.394	0.8746	8.4538	2.82e-17	1.55e-15
SOWAHD	463.993	2.6674	7.3901	0.8763	8.4336	3.35e-17	1.81e-15
DZIP1L	28.998	0	7.3878	1.8843	3.9208	8.83e-05	0.000906559
CTD-2341M24.1	79.2672	0.5	7.3863	1.6499	4.4768	7.58e-06	9.57e-05
RP11-293M10.6	317.611	1.9446	7.3861	0.9456	7.8112	5.67e-15	2.35e-13
SLC18B1	314.336	1.9446	7.3711	0.9413	7.831	4.84e-15	2.02e-13
CTC-459F4.6	28.5784	0	7.3626	1.874	3.9288	8.54e-05	0.00087883
YIPF6	467.305	2.9446	7.3473	0.8657	8.4867	2.13e-17	1.19e-15
ISPD	28.2763	0	7.3467	1.8853	3.8968	9.75e-05	0.000988516
MIR548AG2	28.2855	0	7.3454	1.9795	3.7108	0.000206603	0.00192632
RP11-554E23.4	28.2855	0	7.3454	1.9795	3.7108	0.000206603	0.00192632
CPB2	28.1887	0	7.3425	1.8828	3.8997	9.63e-05	0.00097809
TMPRSS3	620.061	3.9446	7.3352	0.7884	9.3044	1.35e-20	1.1e-18
DSCAM-IT1	27.935	0	7.3278	1.9385	3.7802	0.000156693	0.0015103
RP11-37O16.7	27.7598	0	7.319	1.9245	3.8031	0.000142869	0.0013898
DUX4L17	27.6537	0	7.319	1.8911	3.8703	0.000108708	0.00108676
CDH17	149.957	0.9446	7.3156	1.2389	5.9051	3.52e-09	7.26e-08
TRPM8	533.142	3.4446	7.3126	0.8276	8.8361	9.91e-19	6.53e-17
SLA	27.633	0	7.3118	1.9714	3.709	0.00020812	0.00193734
RP13-297E16.4	27.4877	0	7.308	1.8766	3.8943	9.85e-05	0.000996934
SRGAP1	813.957	5.2228	7.2911	0.6962	10.4724	1.16e-25	1.54e-23
INPP1	26.962	0	7.2816	1.8882	3.8564	0.000115062	0.00114041
RP11-23J9.5	26.962	0	7.2816	1.8882	3.8564	0.000115062	0.00114041
SMIM15	658.365	4.2228	7.2816	0.7471	9.7461	1.92e-22	1.9e-20
LINC00662	220.556	1.4446	7.2801	1.0564	6.8913	5.53e-12	1.65e-10
HMGN3-AS1	26.8836	0	7.2747	1.8898	3.8494	0.000118414	0.00117063
KIAA1211L	1173	7.6674	7.2691	0.6647	10.9367	7.69e-28	1.24e-25
CAPS2	72.0108	0.5	7.2478	1.6564	4.3756	1.21e-05	0.000148016
RP11-554E23.3	71.8448	0.5	7.2434	1.6715	4.3334	1.47e-05	0.000176904
GLT8D2	26.2218	0	7.2421	1.9046	3.8023	0.000143343	0.00139265
MLKL	506.944	3.4446	7.2406	0.811	8.9282	4.33e-19	2.95e-17
RAB15	423.503	2.8891	7.2172	0.8527	8.4636	2.59e-17	1.43e-15
SMCO2	25.3248	0	7.187	1.9339	3.7162	0.000202202	0.00189215
ATXN1	2065.32	14.224	7.1842	0.7255	9.9026	4.06e-23	4.26e-21
FAM66D	25.0043	0	7.1741	1.9307	3.7158	0.000202552	0.00189467
RP11-314B1.2	137.512	1	7.1634	1.3613	5.262	1.42e-07	2.39e-06
RP11-109M19.2	24.8083	0	7.1562	1.9964	3.5845	0.000337757	0.00299346
WDR63	333.258	2.3337	7.149	0.8977	7.9638	1.67e-15	7.49e-14
CHRNB3	24.6239	0	7.1484	1.9153	3.7323	0.000189743	0.00179298
IRF4	32325.8	228.638	7.1439	0.5254	13.5973	4.15e-42	3.56e-39
RPS26P21	24.361	0	7.1338	1.9163	3.7227	0.000197126	0.00185291
ZFYVE9P1	24.2342	0	7.125	1.9239	3.7034	0.000212751	0.00197647
SAMD9L	1078.92	7.8891	7.1143	0.8658	8.2166	2.09e-16	1.04e-14
RUNX2	597.051	4.3891	7.1119	0.844	8.4266	3.56e-17	1.92e-15
RP11-116O11.1	24.0197	0	7.1113	1.9389	3.6676	0.000244817	0.00224017
RP11-109M19.3	23.9806	0	7.1077	1.9749	3.5991	0.000319371	0.00284579
ITGB3	778.444	5.6674	7.1045	0.7355	9.659	4.5e-22	4.3e-20
LINC00312	23.8445	0	7.1012	1.934	3.6717	0.000240958	0.0022101
ENO2	5588	40.6188	7.1001	0.568	12.5005	7.42e-36	2.91e-33
AL392086.1	23.5816	0	7.086	1.9305	3.6706	0.000242001	0.00221831
RXRA	1275.65	9.3903	7.0845	0.6244	11.3453	7.83e-30	1.5e-27
ABCB1	129.382	1	7.0833	1.2557	5.641	1.69e-08	3.22e-07
DOK1	1195.89	8.7794	7.0795	0.6785	10.4334	1.74e-25	2.31e-23
CTD-3110P2.2	23.2703	0	7.0696	1.9423	3.6398	0.000272808	0.00247572
OSBPL6	126.371	0.9446	7.0658	1.2989	5.4398	5.34e-08	9.47e-07
LINC00958	127.676	1	7.0597	1.31	5.3889	7.09e-08	1.24e-06
YAP1	63.3986	0.5	7.0569	1.85	3.8145	0.000136479	0.00133213
CTB-171A8.1	187.193	1.3891	7.0562	1.0589	6.6635	2.67e-11	7.21e-10
RP11-284F21.9	62.7298	0.5	7.0511	1.6839	4.1873	2.82e-05	0.000320229
SDC2	22.9775	0	7.0472	1.9559	3.6029	0.000314637	0.00280685
LPHN2	124.952	1	7.0346	1.2574	5.5947	2.21e-08	4.13e-07
RP11-221J22.2	22.6662	0	7.0302	1.9424	3.6194	0.000295257	0.00265341
RP11-834C11.7	61.0143	0.5	7.0092	1.6692	4.1992	2.68e-05	0.000306355
PARP14	808.721	6.3891	7.0084	0.7892	8.8802	6.67e-19	4.47e-17
USP41	60.8875	0.5	7.0057	1.6723	4.1893	2.8e-05	0.000318167
MIR660	22.2466	0	6.9986	2.0723	3.3773	0.000732133	0.0059172
NLGN4Y	243.043	1.9446	6.998	0.9707	7.2091	5.63e-13	1.9e-11
RP11-445O3.2	22.1982	0	6.9965	1.9885	3.5185	0.000434001	0.00372786
FGFR2	790.83	6.3891	6.9795	0.7318	9.5375	1.46e-21	1.3e-19
TNFAIP6	59.5525	0.5	6.9718	1.6976	4.1069	4.01e-05	0.000442751
RP11-384F7.1	58.5494	0.4446	6.9618	1.6922	4.1142	3.89e-05	0.000430158
NRSN2	58.1804	0.4446	6.9551	1.6811	4.1373	3.51e-05	0.000392064
SYTL3	3251.28	26.2262	6.9523	0.5533	12.5646	3.3e-36	1.4e-33
AC068196.1	57.6547	0.4446	6.9427	1.6895	4.1094	3.97e-05	0.000438498
GNAI1	355.401	3	6.9408	0.8805	7.8829	3.2e-15	1.36e-13
AC074391.1	229.378	1.8337	6.9389	0.963	7.2054	5.79e-13	1.95e-11
RP11-154D17.1	21.2827	0	6.9369	1.9797	3.504	0.000458311	0.00391776
TMEM244	21.292	0	6.9352	2.14	3.2408	0.00119216	0.00907679
AGMAT	229.099	1.8891	6.9264	0.9731	7.1176	1.1e-12	3.54e-11
RP11-248J23.6	57.7009	0.5	6.9225	1.7903	3.8668	0.000110288	0.0010998
HTR6	115.291	1	6.9163	1.303	5.3078	1.11e-07	1.9e-06
SPTY2D1-AS1	20.9322	0	6.9142	1.9744	3.5019	0.000461868	0.00394524
RP11-7F17.7	20.8838	0	6.913	1.9777	3.4954	0.000473368	0.00403008
SCGB2B2	20.8446	0	6.9085	1.9747	3.4985	0.000467907	0.00398799
RP11-390P2.4	20.7086	0	6.9015	1.9875	3.4724	0.000515863	0.00434072
EHF	337.528	2.8337	6.8995	0.8333	8.28	1.23e-16	6.22e-15
RP11-203E8.1	20.6302	0	6.8924	1.9866	3.4694	0.000521561	0.00438229
TBC1D16	3095.2	26.3348	6.8848	0.6695	10.2834	8.38e-25	1.03e-22
ANKS1B	337.183	2.9446	6.8752	0.8847	7.7716	7.75e-15	3.18e-13
USP18	604.978	5.1674	6.8695	0.7162	9.5912	8.71e-22	8.12e-20
RP11-493E12.2	20.2405	0	6.8644	2.0005	3.4313	0.000600732	0.00497355
AC073464.11	54.3021	0.4446	6.853	1.7358	3.948	7.88e-05	0.000817289
AQP3	219.712	1.9446	6.8508	1.0514	6.516	7.22e-11	1.86e-09
TPM1	109.25	1	6.84	1.2621	5.4195	5.98e-08	1.05e-06
CD200R1	272.961	2.4446	6.8334	1.0086	6.7752	1.24e-11	3.49e-10
RP11-406A9.2	19.7055	0	6.8316	2.0475	3.3366	0.000847978	0.00673113
TNIP3	384.124	3.5	6.8261	0.8646	7.8956	2.89e-15	1.25e-13
CPNE4	53.5435	0.5	6.8204	1.6884	4.0396	5.35e-05	0.000575494
SLC35G1	215.449	2	6.8103	0.9899	6.8797	6e-12	1.78e-10
CTD-2318B16.1	19.4611	0	6.8067	2.0368	3.3419	0.000831986	0.00662238
MIR1587	19.4127	0	6.8052	2.0059	3.3926	0.000692374	0.00563724
CTC-459F4.1	19.3158	0	6.8025	2.0437	3.3286	0.000872991	0.00690125
MIR4533	19.2859	0	6.7942	2.0269	3.352	0.00080243	0.00641583
LCP2	515.109	4.7783	6.7646	0.7277	9.2955	1.47e-20	1.19e-18
COL22A1	154.056	1.4446	6.7617	1.0739	6.2962	3.05e-10	7.32e-09
RP11-355I22.6	18.7117	0	6.7551	2.028	3.3309	0.000865627	0.00684975
RP11-962G15.1	18.6725	0	6.7501	2.0192	3.343	0.000828868	0.00659983
RP11-134O21.1	50.9033	0.5	6.7456	1.7079	3.9496	7.83e-05	0.000812278
PHACTR2	101.933	1	6.7375	1.2808	5.2605	1.44e-07	2.4e-06
RP11-440D17.4	18.4489	0	6.7358	2.051	3.2841	0.00102313	0.00794684
UTS2R	50.4075	0.5	6.7343	1.7032	3.954	7.68e-05	0.000798278
FBN1	4074.47	38.5611	6.7231	0.5401	12.4478	1.44e-35	5.04e-33
CCR8	99.3048	0.9446	6.7203	1.2658	5.309	1.1e-07	1.88e-06
LOXL3	49.8818	0.5	6.7195	1.7143	3.9197	8.87e-05	0.000909123
RP11-3K16.2	18.2921	0	6.716	2.1328	3.1489	0.00163883	0.0118755
MIOX	18.1952	0	6.7125	2.0307	3.3056	0.000947874	0.00743981
ALDH1L1	1056.33	10.1674	6.7106	0.7727	8.6851	3.78e-18	2.36e-16
RP11-290F5.2	343.916	3.2783	6.7081	0.8107	8.2745	1.29e-16	6.5e-15
SERPINE2	98.5139	0.9446	6.7067	1.2957	5.1763	2.26e-07	3.67e-06
LINC00996	49.5198	0.5	6.7043	1.7316	3.8717	0.000108091	0.00108105
RP11-25H12.1	17.9716	0	6.6979	2.0606	3.2505	0.00115217	0.00881004
RP11-443B7.2	17.9716	0	6.6979	2.0606	3.2505	0.00115217	0.00881004
AC098617.1	49.2662	0.5	6.6952	1.7682	3.7864	0.000152859	0.00147827
RNU1-92P	17.8447	0	6.6861	2.0429	3.2728	0.00106488	0.00821594
SLC45A4	297.319	3	6.6828	0.8901	7.5079	6.01e-14	2.23e-12
DDR2	3329.64	32.7817	6.6685	0.5718	11.6627	1.98e-31	4.76e-29
EXD2	490.958	4.9446	6.668	0.7906	8.4343	3.33e-17	1.8e-15
ADTRP	146.524	1.5	6.6675	1.152	5.7877	7.14e-09	1.42e-07
CTB-178M22.2	17.5334	0	6.6638	2.1334	3.1236	0.00178666	0.0128443
MAGEE1	47.9818	0.5	6.6622	1.7067	3.9035	9.48e-05	0.000964422
RP11-548L20.1	96.5748	1	6.6539	1.3518	4.9224	8.55e-07	1.26e-05
OCA2	17.4643	0	6.6499	2.1024	3.163	0.00156127	0.01141
FTH1P22	17.4159	0	6.6482	2.0565	3.2328	0.00122605	0.00929808
OOEP-AS1	17.3674	0	6.6468	2.0541	3.2359	0.00121242	0.00920981
ATP8B2	2252.53	22.5034	6.6438	0.5524	12.0268	2.57e-33	6.91e-31
L3MBTL1	432.178	4.4446	6.6398	0.7953	8.3485	6.91e-17	3.58e-15
PIK3R6	6119.38	61.5599	6.6387	0.6078	10.9223	9.02e-28	1.44e-25
IGLV2-18	17.2314	0	6.6382	2.1064	3.1515	0.00162441	0.0117932
GRIN2D	94.5502	1	6.6284	1.2898	5.1389	2.76e-07	4.42e-06
QDPR	187.302	1.9446	6.6228	0.9837	6.7329	1.66e-11	4.63e-10
DGKG	422.853	4.3891	6.618	0.7747	8.5426	1.31e-17	7.7e-16
RP11-147G16.1	17.0746	0	6.6168	2.1385	3.0942	0.00197375	0.0139697
AC020743.4	17.0262	0	6.6149	2.0736	3.19	0.00142277	0.0105209
FBXO32	92.2905	0.9446	6.6132	1.2827	5.1559	2.52e-07	4.07e-06
MIR3144	16.9478	0	6.6095	4.7914	1.3795	0.167756	0.409784
CCDC144NL	234.649	2.5	6.6077	0.9351	7.0663	1.59e-12	5.07e-11
RP11-162D16.2	16.8118	0	6.5953	2.1063	3.1312	0.00174099	0.0125294
CLIC2	1734.87	18.0023	6.5931	0.5739	11.4889	1.5e-30	3.15e-28
CAV1	1918.87	19.9468	6.591	0.5993	10.997	3.95e-28	6.48e-26
RP11-789C17.1	16.7241	0	6.5881	2.0995	3.1379	0.00170191	0.0122672
RP11-586D19.2	44.8459	0.5	6.5655	1.7332	3.788	0.00015184	0.00146904
MIR181C	16.4221	0	6.5609	2.138	3.0687	0.00215002	0.0150834
ABCD2	134.261	1.4446	6.5604	1.1173	5.8716	4.32e-09	8.82e-08
CD200	134.522	1.4446	6.5593	1.2548	5.2273	1.72e-07	2.83e-06
PTPN3	314.101	3.3891	6.5589	0.8172	8.0261	1.01e-15	4.68e-14
SLC28A3	1161.02	12.5011	6.5477	0.6202	10.5571	4.71e-26	6.45e-24
MB21D1	905.065	9.6131	6.5415	0.6601	9.9099	3.77e-23	4e-21
CCR2	89.2699	1	6.5414	1.3383	4.888	1.02e-06	1.48e-05
RASSF8-AS1	88.4443	1	6.5337	1.2913	5.06	4.19e-07	6.53e-06
CTNNA2	264.844	2.9446	6.5285	0.8666	7.5339	4.93e-14	1.85e-12
CTD-2651B20.3	15.9747	0	6.528	2.1147	3.0869	0.00202224	0.014291
PTCHD3P1	385.286	4.112	6.5255	0.7707	8.4672	2.51e-17	1.39e-15
LINC01033	43.4532	0.5	6.52	1.751	3.7237	0.000196317	0.0018468
RP11-509E10.1	43.2757	0.5	6.5056	1.8383	3.539	0.000401704	0.00348018
RP11-397A16.1	15.6819	0	6.495	2.1337	3.044	0.00233444	0.0161711
ARHGEF5	127.922	1.4446	6.4929	1.0898	5.9581	2.55e-09	5.37e-08
ELFN1	84.6559	0.9446	6.4911	1.3026	4.9833	6.25e-07	9.44e-06
AC104841.2	42.6531	0.5	6.4889	1.7457	3.7171	0.000201525	0.00188735
DUX4L13	15.5458	0	6.4858	2.1037	3.083	0.00204912	0.0144589
AL589743.1	127.394	1.4446	6.4847	1.116	5.8107	6.22e-09	1.25e-07
RAMP1	41.8552	0.4446	6.4811	1.7385	3.7281	0.000192952	0.00181736
DGUOK-AS1	42.3418	0.5	6.4801	1.7319	3.7415	0.000182914	0.00173341
RP11-549B18.1	85.2186	1	6.4765	1.314	4.9289	8.27e-07	1.22e-05
RP11-167H9.4	15.2438	0	6.4563	2.1176	3.0489	0.00229703	0.0159694
GLULP3	15.1954	0	6.4548	2.1232	3.0401	0.00236509	0.0163491
RP11-18F14.4	15.2046	0	6.4502	2.1568	2.9906	0.00278456	0.0187882
CDC14B	251.088	2.9446	6.4464	0.9808	6.5729	4.93e-11	1.29e-09
LRFN3	83.2424	1	6.4454	1.2957	4.9745	6.54e-07	9.84e-06
MIR4506	15.1654	0	6.4452	2.3123	2.7873	0.00531416	0.0321097
AC079807.4	15.0685	0	6.4405	2.1196	3.0386	0.00237656	0.016404
RP1-134E15.3	123.516	1.4446	6.4373	1.1995	5.3667	8.02e-08	1.39e-06
LA16c-444G7.1	14.9809	0	6.4326	2.1223	3.031	0.00243782	0.0167632
MYCNUN	14.9809	0	6.4326	2.1223	3.031	0.00243782	0.0167632
RP11-57H12.2	14.9417	0	6.4262	2.1397	3.0033	0.00267034	0.0181497
ZNF750	14.718	0	6.4086	2.138	2.9975	0.00272225	0.0184378
PTK7	796.716	9.4457	6.4005	0.6664	9.6052	7.6e-22	7.14e-20
NHSL1	899.205	10.5577	6.4001	0.6706	9.5438	1.38e-21	1.22e-19
FHAD1	1601.26	19.0023	6.4001	0.6	10.6665	1.46e-26	2.1e-24
PDGFRB	160.222	1.9446	6.397	0.9893	6.4663	1e-10	2.54e-09
ATRN	1118.95	13.3903	6.3919	0.6244	10.2368	1.36e-24	1.62e-22
GLDC	118.923	1.4446	6.3878	1.1028	5.7923	6.94e-09	1.39e-07
RP11-83C7.2	14.552	0	6.3874	2.166	2.9489	0.00318873	0.0210187
RP11-1O10.1	14.5129	0	6.3817	2.2781	2.8014	0.00508848	0.0309878
RP11-368M16.7	14.416	0	6.3774	2.1425	2.9766	0.00291481	0.0195247
DKFZP779L1853	14.3284	0	6.3692	2.1475	2.9658	0.00301905	0.0200839
RNA5-8SP3	1308.46	15.7262	6.3689	0.9162	6.9517	3.61e-12	1.1e-10
KRT18P33	38.9914	0.5	6.3621	1.7483	3.6391	0.000273606	0.00248102
IGLV2-11	38.8946	0.5	6.3596	1.7757	3.5814	0.000341694	0.00302257
RP11-845C23.3	38.4842	0.4446	6.3572	1.7723	3.5869	0.00033458	0.00296759
RP5-1043L13.1	351.338	4.3891	6.3499	0.7875	8.0637	7.4e-16	3.49e-14
DUX4L11	14.1139	0	6.3456	2.1549	2.9447	0.00323227	0.0212631
RP11-301L8.2	14.0747	0	6.3389	2.1903	2.8942	0.00380184	0.0242845
HMGN3P1	13.9387	0	6.3286	2.1601	2.9298	0.00339128	0.0221129
RP11-546J1.1	13.8511	0	6.3201	2.1646	2.9197	0.0035035	0.0226669
RP11-573G6.8	13.8603	0	6.3155	2.2651	2.7882	0.0053002	0.0320493
VILL	228.103	2.9446	6.3125	0.8773	7.1954	6.23e-13	2.08e-11
IL1RAPL2	13.6851	0	6.2977	2.2289	2.8255	0.00472067	0.0291705
SSX6	37.1698	0.5	6.2923	1.7573	3.5807	0.000342695	0.00302679
NCOR1P2	72.6634	0.8891	6.2895	1.3397	4.6946	2.67e-06	3.64e-05
CALCRL	13.5006	0	6.2852	2.1988	2.8585	0.00425648	0.0267526
CD24P4	37.0038	0.5	6.2838	1.7667	3.5568	0.000375399	0.00327259
LEMD1	13.3738	0	6.2693	2.1831	2.8717	0.00408291	0.0258231
RP13-514E23.1	13.383	0	6.2647	2.3139	2.7074	0.00678073	0.0392468
AC092415.1	13.2469	0	6.253	2.197	2.8462	0.00442492	0.0276384
TJP1	285.214	3.7783	6.2395	0.912	6.8419	7.82e-12	2.29e-10
GPR63	143.65	1.9446	6.2354	1.047	5.9557	2.59e-09	5.45e-08
RP11-1112J20.2	13.0717	0	6.2349	2.1971	2.8378	0.00454265	0.0282462
GALNT9	35.309	0.4446	6.234	1.7777	3.5068	0.000453523	0.00388256
C16orf45	13.0233	0	6.2332	2.2165	2.8122	0.00492016	0.0301755
ZNF30	70.5027	0.9446	6.2272	1.3283	4.6882	2.76e-06	3.75e-05
PRKG1	211.469	2.8337	6.2227	1.0527	5.9112	3.4e-09	7.02e-08
RP11-1094M14.5	12.9449	0	6.2184	2.2301	2.7884	0.00529694	0.032038
RP11-325K19.1	12.9449	0	6.2184	2.2301	2.7884	0.00529694	0.032038
C10orf54	35.2421	0.5	6.2165	1.8404	3.3778	0.000730794	0.00590893
RALB	991.402	13.4457	6.2132	0.6275	9.9016	4.1e-23	4.28e-21
MSR1	499.464	6.8337	6.2106	0.7954	7.8082	5.8e-15	2.4e-13
RP11-586D19.1	12.7604	0	6.2052	2.2665	2.7378	0.00618527	0.0363709
SOCS3	174.212	2.3891	6.203	0.9528	6.5101	7.51e-11	1.93e-09
ZNF423	241.41	3.2783	6.1984	0.8282	7.4838	7.22e-14	2.66e-12
HRH1	136.629	1.8337	6.1927	1.0124	6.1167	9.55e-10	2.14e-08
KLHL4	67.6666	0.8891	6.1872	1.3474	4.592	4.39e-06	5.79e-05
RP11-799O21.2	12.5552	0	6.1735	2.27	2.7196	0.00653535	0.0381031
RP4-794H19.4	12.5552	0	6.1735	2.27	2.7196	0.00653535	0.0381031
FAM169B	12.5068	0	6.1715	2.2215	2.7781	0.00546764	0.0328556
RP11-314C16.1	12.5068	0	6.1715	2.2215	2.7781	0.00546764	0.0328556
SYDE2	137.819	2	6.1633	1.0291	5.9892	2.11e-09	4.49e-08
RP11-363D14.1	12.4191	0	6.1619	2.2247	2.7698	0.00560872	0.0335464
CTNND2	133.502	1.8337	6.1593	1.015	6.0681	1.29e-09	2.86e-08
RNU6ATAC39P	12.4284	0	6.1584	2.5686	2.3975	0.0165067	0.0798669
LMCD1-AS1	33.7318	0.5	6.1531	1.7942	3.4295	0.000604728	0.00500112
USP32P1	168.798	2.3891	6.1524	1.0859	5.6658	1.46e-08	2.81e-07
GPRC5D	12.2923	0	6.1444	2.2478	2.7335	0.00626641	0.0367576
ZNF134	33.4782	0.5	6.1409	1.7816	3.4468	0.000567305	0.00473055
RNA5SP112	12.1955	0	6.1403	2.3119	2.656	0.00790787	0.0445469
KIAA1217	134.24	1.9446	6.1354	1.0965	5.5954	2.2e-08	4.12e-07
DUX4L15	12.1563	0	6.1329	2.2451	2.7316	0.00630235	0.0369309
SYNPO2	166.939	2.4446	6.1241	0.9995	6.127	8.96e-10	2.01e-08
FCHSD1	298.216	4.3337	6.123	0.7755	7.8959	2.88e-15	1.25e-13
MYO7B	200.143	2.9446	6.1198	0.9726	6.292	3.13e-10	7.5e-09
CTD-2081C10.1	165.957	2.4446	6.1181	0.9567	6.3949	1.61e-10	3.96e-09
RP11-398B16.2	11.9903	0	6.1072	2.2932	2.6632	0.0077412	0.0438114
RILPL1	32.7473	0.5	6.1068	1.7943	3.4034	0.000665522	0.00544278
AP000525.9	163.854	2.4446	6.101	0.9417	6.4784	9.27e-11	2.35e-09
RAB27A	1924.32	28.1708	6.0932	0.5449	11.1827	4.96e-29	8.82e-27
FLT3	64.4316	0.9446	6.0924	1.4257	4.2732	1.93e-05	0.000227304
FAM66B	11.7666	0	6.085	2.2591	2.6935	0.00707052	0.0406797
RHOBTB3	262.377	4	6.0759	0.901	6.7438	1.54e-11	4.31e-10
C9orf66	11.6305	0	6.0723	2.3688	2.5634	0.0103641	0.0555385
AC007682.1	11.6398	0	6.0665	2.2712	2.671	0.00756162	0.0429812
ADAMDEC1	607.519	9.1674	6.0633	0.6851	8.8507	8.69e-19	5.74e-17
CCDC144A	835.727	12.5566	6.0628	0.8899	6.8132	9.55e-12	2.76e-10
RIMBP2	95.1429	1.4446	6.0602	1.2129	4.9964	5.84e-07	8.89e-06
RP11-474B16.1	11.6006	0	6.0587	2.3506	2.5775	0.00995279	0.0536954
RP13-30A9.2	11.6006	0	6.0587	2.3506	2.5775	0.00995279	0.0536954
RP11-18A15.1	11.5522	0	6.0563	2.2715	2.6662	0.00767236	0.043493
RNU6-1002P	11.513	0	6.0482	2.3314	2.5942	0.009481	0.0517538
OR7E110P	11.4645	0	6.0459	2.2737	2.6591	0.00783532	0.0442433
DIP2C	597.381	9.112	6.0451	0.6682	9.0467	1.47e-19	1.06e-17
DGKI	126.813	2	6.0418	1.0578	5.7117	1.12e-08	2.18e-07
FAM218A	31.2185	0.5	6.0401	1.8007	3.3543	0.000795772	0.006367
CHRFAM7A	31.2277	0.5	6.0377	1.8077	3.3399	0.000838008	0.00665657
AC003090.1	31.1793	0.5	6.0371	1.7991	3.3556	0.000791873	0.00634239
NCOR1P3	30.7412	0.4446	6.0368	1.8071	3.3405	0.00083627	0.00664732
RP11-511B23.1	11.2893	0	6.025	2.2837	2.6383	0.00833293	0.0464407
NR2F1	182.021	2.7783	6.0193	0.8803	6.8377	8.05e-12	2.34e-10
SH3GL2	11.2017	0	6.0144	2.2917	2.6244	0.00867971	0.0480568
KLHL1	11.2109	0	6.0089	2.4564	2.4462	0.014437	0.0722724
PTPRN2	213.846	3.3891	6.0029	0.8787	6.8315	8.41e-12	2.44e-10
TRNAI6	1500.2	23.448	5.999	0.7035	8.5271	1.5e-17	8.67e-16
CXorf30	10.9872	0	5.9842	2.3015	2.6001	0.0093187	0.0510421
PDLIM1P1	29.9134	0.5	5.9787	1.8174	3.2897	0.00100282	0.00781541
AMER2-AS1	29.4546	0.4446	5.9717	1.8712	3.1914	0.00141602	0.0104877
PRR5L	179.075	2.8891	5.9696	0.9844	6.064	1.33e-09	2.93e-08
IL4I1	6868.05	110.293	5.9606	0.5055	11.7922	4.28e-32	1.08e-29
CYFIP1	748.199	12.1674	5.9571	0.6705	8.884	6.45e-19	4.34e-17
NYAP1	85.8641	1.3337	5.9555	1.2064	4.9368	7.94e-07	1.18e-05
DUX4L14	10.7244	0	5.9514	2.3181	2.5674	0.0102479	0.0549923
SLC25A29	500.771	8.1674	5.9507	0.6752	8.8136	1.21e-18	7.89e-17
RP11-480I12.10	10.6852	0	5.9423	2.3338	2.5462	0.0108896	0.0578189
FBXO43	200.355	3.2228	5.9407	0.8704	6.825	8.79e-12	2.55e-10
AC006449.1	10.5976	0	5.9311	2.3315	2.5438	0.0109641	0.0581476
RN7SKP96	10.5976	0	5.9311	2.3315	2.5438	0.0109641	0.0581476
DENND5A	943.987	15.612	5.9307	0.6733	8.8085	1.27e-18	8.19e-17
RP11-138H11.1	10.5007	0	5.9247	2.661	2.2265	0.0259833	0.1139
OPN3	539.334	8.8348	5.9247	0.6528	9.0763	1.12e-19	8.27e-18
AL356137.1	10.5584	0	5.9225	2.4343	2.433	0.0149759	0.0740481
D87024.1	10.5584	0	5.9225	2.4343	2.433	0.0149759	0.0740481
MIR4474	10.5584	0	5.9225	2.4343	2.433	0.0149759	0.0740481
RP11-171I2.3	10.5584	0	5.9225	2.4343	2.433	0.0149759	0.0740481
IL17A	10.5099	0	5.9198	2.332	2.5385	0.0111341	0.0589002
RP11-72M17.1	28.4031	0.5	5.9007	1.8282	3.2277	0.00124792	0.00945781
RP11-667K14.5	10.3347	0	5.897	2.3397	2.5204	0.0117208	0.0615116
CACNA2D3	10.2863	0	5.8945	2.404	2.452	0.0142079	0.0713883
RBFOX1	197.046	3.3337	5.8929	0.9145	6.4441	1.16e-10	2.92e-09
IL18R1	55.9392	0.9446	5.8903	1.3563	4.343	1.41e-05	0.000169817
RP11-407A16.3	28.2371	0.5	5.8889	1.8694	3.1502	0.00163157	0.0118324
RP11-337A23.6	10.2955	0	5.8876	2.3773	2.4766	0.0132655	0.0675931
DUX4L10	10.2471	0	5.8854	2.3469	2.5077	0.0121504	0.0631925
CLDN14	10.2079	0	5.8759	2.3703	2.479	0.0131759	0.0672404
MAPK10	1440.44	24.6674	5.8741	0.8792	6.6809	2.37e-11	6.43e-10
CASP10	441.929	7.612	5.8664	0.6769	8.6661	4.47e-18	2.77e-16
RP11-458N5.1	10.1203	0	5.8641	2.3666	2.4779	0.0132174	0.0673745
ZNF84	431.578	7.3348	5.8626	0.7173	8.1727	3.02e-16	1.48e-14
BTNL8	212.919	3.612	5.8494	0.8554	6.8386	8e-12	2.33e-10
CTD-2367A17.1	9.9934	0	5.8432	2.4658	2.3697	0.0178031	0.0847562
RP11-109P11.1	27.3701	0.5	5.8428	1.8963	3.0811	0.00206222	0.014538
TFP1	9.945	0	5.8404	2.3675	2.4669	0.0136276	0.0690766
IFFO2	1792.85	31.448	5.8364	0.568	10.2759	9.05e-25	1.1e-22
NYAP2	163.736	2.9446	5.8309	0.9225	6.3205	2.61e-10	6.31e-09
TKTL1	54.565	1	5.8245	1.4391	4.0473	5.18e-05	0.00055823
ZNF850	53.1745	0.9446	5.821	1.3985	4.1623	3.15e-05	0.000354651
FUNDC2P4	9.7698	0	5.8163	2.3784	2.4454	0.0144688	0.0723845
FRMD4A	351.919	6.3337	5.8155	0.7868	7.3916	1.45e-13	5.18e-12
CTB-41I6.2	26.6599	0.5	5.811	1.8427	3.1535	0.00161311	0.0117205
FKBP10	53.9032	1	5.8105	1.3928	4.1719	3.02e-05	0.000341102
TBC1D30	449.054	8.112	5.7987	0.6778	8.5557	1.17e-17	6.91e-16
AC005330.2	9.6429	0	5.794	2.4056	2.4085	0.0160162	0.0781151
RHOU	765.157	13.8903	5.7906	0.6463	8.9601	3.24e-19	2.23e-17
ISLR	9.6038	0	5.786	2.7362	2.1146	0.0344598	0.140133
CTD-2314B22.3	187.094	3.5	5.7833	0.9272	6.2372	4.45e-10	1.04e-08
RP11-177B4.1	9.5553	0	5.7815	2.403	2.406	0.0161275	0.0784768
FAM47E	9.5069	0	5.7793	2.416	2.3921	0.0167525	0.0808365
CTA-313A17.2	25.7053	0.4446	5.7792	1.8556	3.1144	0.00184301	0.0131761
CDH24	77.9344	1.4446	5.7769	1.1587	4.9859	6.17e-07	9.35e-06
SH3RF2	25.9981	0.5	5.7759	1.9108	3.0227	0.00250498	0.0171268
MIR569	9.5161	0	5.7723	2.5505	2.2632	0.0236257	0.105748
ZNF32	909.577	16.724	5.7713	0.6149	9.385	6.29e-21	5.29e-19
AC004870.4	25.9197	0.5	5.7708	1.8553	3.1105	0.00186778	0.0133216
RP11-94C24.8	25.9197	0.5	5.7708	1.8553	3.1105	0.00186778	0.0133216
MAMDC2-AS1	25.7929	0.5	5.7626	1.8508	3.1135	0.00184885	0.0132111
RP11-495P10.7	51.0416	0.9446	5.7623	1.4413	3.9981	6.38e-05	0.000674436
ADAMTS16	25.8021	0.5	5.7592	1.877	3.0682	0.00215329	0.0151018
ARHGEF34P	78.0612	1.5	5.7592	1.1887	4.8448	1.27e-06	1.82e-05
GSC	9.3316	0	5.7539	2.4627	2.3364	0.0194685	0.0909065
HGF	77.7961	1.5	5.7497	1.2145	4.7343	2.2e-06	3.04e-05
AC004053.1	9.3409	0	5.7463	2.4745	2.3222	0.0202243	0.0937731
RP11-748L13.2	9.2925	0	5.7437	2.4132	2.3801	0.0173068	0.0829056
WDR96	301.477	5.612	5.7425	0.7305	7.8615	3.8e-15	1.61e-13
MSRA	50.3776	0.9446	5.7395	1.3714	4.1851	2.85e-05	0.000323282
AC009541.1	9.2533	0	5.7333	2.4587	2.3318	0.0197116	0.0918377
ZNF257	200.71	3.7783	5.733	0.8435	6.7966	1.07e-11	3.06e-10
ZNF416	51.0416	1	5.7328	1.4605	3.9252	8.67e-05	0.000891767
IL27RA	501.066	9.5011	5.725	0.8124	7.0471	1.83e-12	5.77e-11
KCNQ2	100.804	1.9446	5.7247	1.0513	5.4451	5.18e-08	9.21e-07
DUSP3	9.1172	0	5.7179	2.434	2.3492	0.0188153	0.0884822
RBM46	9.078	0	5.7071	2.445	2.3342	0.0195846	0.0913934
LINC00890	9.0296	0	5.7048	2.4499	2.3286	0.0198796	0.0924236
BNC2	100.822	2	5.7037	1.1245	5.072	3.94e-07	6.14e-06
NFYAP1	24.7991	0.5	5.7035	1.8691	3.0514	0.0022774	0.0158567
MDGA1	295.984	5.7783	5.6944	0.7378	7.7181	1.18e-14	4.76e-13
RP1-151B14.6	8.9904	0	5.6939	2.4438	2.3299	0.0198108	0.0922028
RP11-806H10.4	8.9904	0	5.6939	2.4438	2.3299	0.0198108	0.0922028
CARD14	24.5362	0.5	5.6891	1.8671	3.047	0.00231114	0.0160433
NTN1	269.444	5.2783	5.6879	0.764	7.445	9.69e-14	3.52e-12
MIR135B	8.9028	0	5.6806	2.4462	2.3222	0.0202196	0.0937702
RP11-90K6.1	8.9028	0	5.6806	2.4462	2.3222	0.0202196	0.0937702
NRG3	8.8636	0	5.6701	2.5396	2.2326	0.0255731	0.112459
RP11-766N7.3	93.6925	1.7783	5.6679	1.1208	5.0568	4.26e-07	6.62e-06
RP1-244F24.1	8.8152	0	5.6672	2.4516	2.3116	0.0207975	0.0957015
RP11-413E6.7	94.64	1.8337	5.6669	1.0739	5.2768	1.31e-07	2.22e-06
SYNJ2BP	47.9127	0.9446	5.6654	1.4132	4.0089	6.1e-05	0.000646641
IFITM1	48.6251	1	5.6646	1.4025	4.0388	5.37e-05	0.000576922
NAP1L5	23.6693	0.4446	5.6586	1.8847	3.0024	0.00267872	0.0181909
TPRG1	95.2419	1.8891	5.6581	1.0474	5.402	6.59e-08	1.16e-06
MS4A6E	8.776	0	5.6563	2.5143	2.2497	0.0244711	0.108775
RN7SL407P	8.776	0	5.6563	2.5143	2.2497	0.0244711	0.108775
SNX18	11620.1	230.49	5.6549	0.5846	9.674	3.89e-22	3.75e-20
RP1-151F17.1	23.8744	0.5	5.6525	1.905	2.9672	0.00300495	0.0200383
GPR35	143.51	2.9446	5.64	0.9752	5.7832	7.33e-09	1.46e-07
OR7E22P	23.6208	0.5	5.6353	1.8786	2.9997	0.00270219	0.0183234
CTD-2267D19.3	47.6313	1	5.6344	1.3983	4.0294	5.59e-05	0.000598275
CTD-2047H16.2	8.6007	0	5.6287	2.4922	2.2585	0.0239164	0.106843
HCG17	8.6007	0	5.6287	2.4922	2.2585	0.0239164	0.106843
CDHR3	374.071	7.612	5.625	0.6987	8.0503	8.26e-16	3.87e-14
FAM43A	116.488	2.4446	5.6079	0.9851	5.6926	1.25e-08	2.43e-07
ULK2	138.755	2.8891	5.6057	0.9232	6.0721	1.26e-09	2.79e-08
MIR646	8.4739	0	5.6053	2.8298	1.9808	0.0476148	0.176362
RP11-382B18.4	8.4739	0	5.6053	2.8298	1.9808	0.0476148	0.176362
SH3BGRL2	23.2012	0.5	5.6016	1.9729	2.8393	0.00452067	0.0281377
RP11-54C4.2	8.377	0	5.598	2.534	2.2091	0.0271655	0.117896
HNF4G	139.357	3	5.5832	0.9689	5.7622	8.3e-09	1.65e-07
TMEM119	22.8991	0.5	5.5809	2.0307	2.7483	0.00599098	0.0354329
CTB-41I6.1	22.6178	0.5	5.5737	1.9072	2.9225	0.00347238	0.0225223
ITGBL1	8.2502	0	5.5722	2.5019	2.2271	0.0259384	0.113748
PLXNC1	4903.04	103.515	5.5657	0.5189	10.725	7.76e-27	1.14e-24
ANKRD20A8P	180.382	3.8891	5.5581	0.8702	6.3871	1.69e-10	4.16e-09
AC104600.1	110.467	2.3337	5.5575	0.9673	5.7456	9.16e-09	1.8e-07
RP11-168O16.1	1442.64	30.836	5.5529	0.6451	8.6081	7.43e-18	4.51e-16
LCA5	44.8551	1	5.5466	1.4098	3.9344	8.34e-05	0.000860743
RP11-769O8.3	8.1234	0	5.5457	2.5465	2.1778	0.0294214	0.125218
SNORD115-34	8.1234	0	5.5457	2.5465	2.1778	0.0294214	0.125218
CD93	22.3342	0.5	5.5446	2.0366	2.7225	0.00647899	0.0378127
AP000350.5	44.6107	1	5.5341	1.4452	3.8294	0.000128473	0.00125983
OTUD7B	734.724	15.836	5.5314	0.5996	9.2248	2.84e-20	2.22e-18
RP11-363E6.4	8.0358	0	5.5309	2.5404	2.1772	0.0294651	0.125319
RP11-594N15.3	22.0229	0.5	5.5293	1.9249	2.8726	0.00407167	0.0257802
CEACAM16	7.9874	0	5.5283	2.5486	2.1691	0.0300723	0.127131
APBA1	197.54	4.3337	5.5278	0.8232	6.7154	1.88e-11	5.16e-10
TEKT5	132.645	2.9446	5.5252	0.9527	5.7995	6.65e-09	1.33e-07
RP11-334G22.1	7.8997	0	5.5133	2.5754	2.1407	0.0322961	0.133521
CMTM2	7.8605	0	5.5009	2.542	2.164	0.0304648	0.128297
CTA-390C10.10	84.3124	1.8337	5.4979	1.1081	4.9616	6.99e-07	1.05e-05
MIR4439	7.8214	0	5.4892	2.6799	2.0483	0.0405333	0.157495
RP11-274J7.2	7.7729	0	5.4857	2.5489	2.1522	0.0313805	0.130987
DRP2	599.638	13.5011	5.4835	0.6443	8.5106	1.73e-17	9.88e-16
RP11-10N23.2	7.7337	0	5.4734	2.6323	2.0794	0.0375845	0.149273
RP11-42O15.3	7.7337	0	5.4734	2.6323	2.0794	0.0375845	0.149273
RP13-228J13.1	7.6853	0	5.4704	2.5595	2.1373	0.0325773	0.134467
GBP3	164.29	3.6674	5.4655	0.9168	5.9615	2.5e-09	5.28e-08
INADL	789.675	18.0566	5.4611	0.6927	7.8837	3.18e-15	1.36e-13
AL133493.2	42.1965	1	5.4582	1.446	3.7746	0.000160273	0.00154096
RP11-235E17.4	41.4933	0.9446	5.4564	1.5243	3.5795	0.000344223	0.00303681
RP11-94M14.2	7.5585	0	5.4419	2.5992	2.0937	0.0362852	0.14557
RP11-56I23.1	7.5101	0	5.4391	2.5946	2.0963	0.036056	0.144995
ZFP37	60.703	1.3891	5.4343	1.1963	4.5424	5.56e-06	7.23e-05
RP11-445O3.3	41.5325	1	5.4271	1.5023	3.6126	0.000303136	0.00270948
CTA-14H9.5	7.4709	0	5.426	2.5947	2.0912	0.0365139	0.146074
RP11-58A17.4	7.4709	0	5.426	2.5947	2.0912	0.0365139	0.146074
IGLV2-23	7.4224	0	5.4232	2.6215	2.0687	0.0385719	0.151942
AMER1	956.719	22.3925	5.4142	0.5833	9.2825	1.66e-20	1.33e-18
FN1	285.959	6.8337	5.4068	0.7758	6.969	3.19e-12	9.78e-11
PLCB1	165.235	4	5.4035	0.9752	5.5412	3e-08	5.53e-07
RP11-468I15.1	7.344	0	5.3986	2.9477	1.8315	0.0670304	0.224858
SNORA35	7.344	0	5.3986	2.9477	1.8315	0.0670304	0.224858
HIC1	2710.64	64.4016	5.3929	0.6126	8.8035	1.33e-18	8.54e-17
TMEM169	467.291	11.0577	5.3921	0.7487	7.2024	5.92e-13	1.99e-11
OR2A9P	7.208	0	5.3775	2.6116	2.059	0.0394896	0.154447
RNA5SP67	7.208	0	5.3775	2.6116	2.059	0.0394896	0.154447
AC020910.2	39.8584	1	5.3751	1.4421	3.7272	0.000193587	0.0018226
AP000593.5	7.1596	0	5.3726	2.9574	1.8167	0.0692637	0.229926
MNS1	19.6663	0.5	5.3705	1.9513	2.7523	0.00591784	0.0351589
ADAM8	3778.89	91.6753	5.3671	0.5707	9.4048	5.21e-21	4.41e-19
CTTN	1648.55	39.8959	5.3657	0.5619	9.5492	1.31e-21	1.17e-19
RNA5SP263	7.1688	0	5.364	2.6887	1.995	0.046041	0.172518
TANC2	399.972	9.8891	5.3574	0.7865	6.8119	9.64e-12	2.77e-10
ARL14	7.0812	0	5.3471	2.6683	2.004	0.0450746	0.170137
RP11-174C7.3	7.0812	0	5.3471	2.6683	2.004	0.0450746	0.170137
MIR181D	7.0327	0	5.3441	2.6459	2.0198	0.0434029	0.165776
AC005537.2	19.2767	0.5	5.3411	1.9535	2.7341	0.006255	0.0367092
DUX4L3	6.9451	0	5.3271	2.6732	1.9928	0.0462846	0.173094
CCDC141	639.824	16.0566	5.3262	0.7196	7.4018	1.34e-13	4.82e-12
KAZN	230.617	5.8337	5.3258	0.7719	6.9	5.2e-12	1.55e-10
EHHADH	38.4749	1	5.3226	1.4481	3.6755	0.000237342	0.00217867
CTB-167B5.1	6.9059	0	5.313	2.6574	1.9993	0.045579	0.171239
GAGE2A	6.8575	0	5.3098	2.7111	1.9585	0.0501704	0.182854
CELSR2	245.116	6.2228	5.3087	0.7893	6.7261	1.74e-11	4.82e-10
SMPDL3A	36.6141	0.8891	5.3074	1.4843	3.5756	0.000349379	0.00307291
SEMA5A	37.4027	0.9446	5.3073	1.4808	3.5841	0.000338299	0.00299712
MYCN	37.3543	0.9446	5.3065	1.4527	3.6527	0.000259449	0.00235912
HIPK2	134.535	3.5	5.3053	0.9622	5.5139	3.51e-08	6.38e-07
KIAA1024L	36.4297	0.8891	5.3021	1.473	3.5996	0.000318691	0.00284192
RP11-366L5.1	18.4581	0.4446	5.3008	1.9722	2.6877	0.00719399	0.041239
RP11-815J4.1	6.8183	0	5.2956	2.6615	1.9897	0.046622	0.17385
RAB43P1	18.186	0.4446	5.286	2.0265	2.6084	0.00909669	0.0499627
LRAT	56.3773	1.5	5.2825	1.2604	4.1911	2.78e-05	0.000316025
ARHGAP31	3133.55	80.7296	5.2807	0.5627	9.3845	6.32e-21	5.29e-19
KCNA2	37.4419	1	5.2796	1.4802	3.5669	0.00036123	0.00316511
THPO	6.7307	0	5.2781	2.6705	1.9764	0.048104	0.177856
RP11-37O16.8	18.1169	0.4446	5.2719	2.0409	2.5831	0.00979061	0.0530183
SLC6A20	91.2897	2.3891	5.2699	1.0388	5.0731	3.91e-07	6.11e-06
CTD-2114J12.1	6.6915	0	5.264	2.7971	1.882	0.0598418	0.207922
U91328.2	17.8839	0.4446	5.2609	2.01	2.6173	0.00886238	0.0488731
CD96	36.6925	1	5.2539	1.4603	3.5978	0.000320975	0.00285788
RP11-456H18.2	17.7571	0.4446	5.2486	1.9879	2.6403	0.00828409	0.0462465
AC006145.1	6.6039	0	5.2457	2.7528	1.9056	0.0567031	NA
RP11-171A24.3	6.5554	0	5.2424	2.7041	1.9387	0.0525366	NA
RP11-95M15.1	6.5554	0	5.2424	2.7041	1.9387	0.0525366	NA
AP000688.29	17.8932	0.5	5.2297	1.9792	2.6424	0.00823276	0.0459933
CD2	17.8055	0.5	5.2231	1.9787	2.6396	0.00830031	0.046289
RNF213	37630.6	1020.03	5.2054	0.5834	8.9231	4.53e-19	3.08e-17
RNU5F-1	15829.8	429.579	5.2034	0.7447	6.9877	2.79e-12	8.64e-11
CYP1B1-AS1	53.0846	1.5	5.1918	1.3114	3.9591	7.52e-05	0.000783614
AKR1B10P1	6.341	0	5.1903	2.73	1.9012	0.05728	NA
RP11-672L10.6	6.341	0	5.1903	2.73	1.9012	0.05728	NA
RP11-981G7.3	6.341	0	5.1903	2.73	1.9012	0.05728	NA
AC147651.4	17.3674	0.5	5.1891	1.989	2.6089	0.00908294	0.0499109
FAM136BP	6.2926	0	5.1866	2.8351	1.8294	0.0673336	NA
RP11-820L6.1	17.0746	0.4446	5.1865	2.0732	2.5018	0.0123575	0.064039
DHRS3	34.3152	0.9446	5.1836	1.4806	3.5009	0.000463639	0.00395453
AC013474.4	16.987	0.4446	5.1792	2.0605	2.5136	0.011951	0.0623939
RGS6	70.0439	2	5.1791	1.1356	4.5607	5.1e-06	6.67e-05
OR2A7	6.2534	0	5.1714	2.7377	1.889	0.0588934	NA
C10orf131	17.2499	0.5	5.1697	2.1066	2.4541	0.0141251	0.0710958
XCL1	17.2499	0.5	5.1697	2.1066	2.4541	0.0141251	0.0710958
RP11-93L9.1	34.7534	1	5.1687	1.5302	3.3777	0.000730854	0.00590893
RP11-426C22.5	16.8118	0.4446	5.1647	2.0414	2.53	0.0114065	0.0600804
AL034375.1	6.2142	0	5.1574	3.101	1.6632	0.0962811	NA
MAST4-IT1	6.2142	0	5.1574	3.101	1.6632	0.0962811	NA
RNU7-99P	6.2142	0	5.1574	3.101	1.6632	0.0962811	NA
PTGIR	51.7404	1.5	5.1534	1.3328	3.8665	0.000110389	0.00110023
AC019185.4	6.1658	0	5.1523	2.7509	1.8729	0.0610777	NA
HBBP1	6.1658	0	5.1523	2.7509	1.8729	0.0610777	NA
EOGT	989.167	27.8925	5.1492	0.5873	8.7682	1.81e-18	1.15e-16
CLTB	1197.44	33.7285	5.1461	0.6108	8.425	3.61e-17	1.94e-15
AP000462.2	6.1266	0	5.1367	2.8694	1.7902	0.073423	NA
CTC-505O3.3	6.1266	0	5.1367	2.8694	1.7902	0.073423	NA
CYP2C19	6.1266	0	5.1367	2.8694	1.7902	0.073423	NA
MIR3200	6.1266	0	5.1367	2.8694	1.7902	0.073423	NA
RP11-171I2.1	6.1266	0	5.1367	2.8694	1.7902	0.073423	NA
RPS20P20	6.1266	0	5.1367	2.8694	1.7902	0.073423	NA
AC009784.3	65.5337	1.8337	5.1356	1.114	4.61	4.03e-06	5.32e-05
BAG3	262.684	7.5011	5.1281	0.7071	7.2528	4.08e-13	1.4e-11
MCF2L2	132.85	3.8337	5.1276	0.8658	5.9223	3.17e-09	6.59e-08
SLFN12	50.7857	1.5	5.1258	1.3456	3.8092	0.000139436	0.00136041
NRXN1	132.345	3.8337	5.1233	0.861	5.9503	2.68e-09	5.62e-08
PLAT	32.7957	0.9446	5.118	1.497	3.4188	0.000629003	0.00517779
AL121952.1	6.039	0	5.1168	2.8279	1.8094	0.0703861	NA
RP11-1151B14.3	6.039	0	5.1168	2.8279	1.8094	0.0703861	NA
RP11-213G2.1	6.039	0	5.1168	2.8279	1.8094	0.0703861	NA
RP11-403E24.1	6.039	0	5.1168	2.8279	1.8094	0.0703861	NA
TRABD2A	380.463	11.0566	5.1148	0.6681	7.6556	1.92e-14	7.59e-13
SEMA3B	326.211	9.4457	5.1122	0.6693	7.6376	2.21e-14	8.67e-13
ENPP6	49.7158	1.5	5.1027	1.2717	4.0124	6.01e-05	0.000637805
MIR362	5.9513	0	5.0968	2.8129	1.8119	0.0699941	NA
RP11-37O16.3	65.3862	1.9446	5.0926	1.2188	4.1784	2.94e-05	0.000332172
LINC00944	271.55	8	5.0883	2.4737	2.0569	0.0396927	0.154931
IRAK2	341.252	10.112	5.0882	0.6972	7.2984	2.91e-13	1e-11
CISH	48.4684	1.4446	5.0874	1.2471	4.0794	4.52e-05	0.000492483
HDGFL1	147.423	4.4446	5.0827	0.8839	5.7502	8.91e-09	1.76e-07
GNAQP1	5.8637	0	5.0766	2.8097	1.8068	0.0707865	NA
RP11-686D22.7	5.8637	0	5.0766	2.8097	1.8068	0.0707865	NA
LINC01055	16.0716	0.5	5.0717	2.0375	2.4892	0.0128021	0.065783
PABPC5-AS1	16.0716	0.5	5.0717	2.0375	2.4892	0.0128021	0.065783
CHODL	32.4452	1	5.0716	1.5122	3.3539	0.000796899	0.00637381
SLFN13	299.224	8.8903	5.0691	0.7182	7.0582	1.69e-12	5.34e-11
RP11-134N1.2	15.9747	0.5	5.069	2.0433	2.4808	0.0131097	0.0669764
HCG11	453.751	13.5577	5.0615	0.6219	8.139	3.98e-16	1.95e-14
H2AFB2	5.7276	0	5.0509	3.1703	1.5932	0.111115	NA
CTNNAP1	15.8087	0.5	5.0495	2.0296	2.4879	0.01285	0.0659702
AC104024.1	174.142	5.3337	5.0485	0.8156	6.1896	6.03e-10	1.38e-08
DUX4L19	45.5861	1.3337	5.0471	1.3083	3.8577	0.000114436	0.00113518
RP6-99M1.3	15.818	0.5	5.039	2.3413	2.1522	0.031383	0.130987
AL133168.3	5.6885	0	5.0355	2.8273	1.781	0.0749125	NA
RP11-266A24.1	5.6885	0	5.0355	2.8273	1.781	0.0749125	NA
PGBD1	212.159	6.3903	5.0348	0.7664	6.5692	5.06e-11	1.32e-09
BIRC7	15.5366	0.5	5.0285	2.1264	2.3648	0.0180379	0.0856446
CMTM1	90.3258	2.7228	5.0285	1.0641	4.7258	2.29e-06	3.15e-05
RP11-383C12.2	5.6493	0	5.0198	3.1965	1.5704	0.116318	NA
ARHGAP31-AS1	5.6008	0	5.0145	2.8464	1.7617	0.0781173	NA
GABRA5	47.3662	1.5	5.0131	1.6242	3.0865	0.00202541	0.0143091
GRB14	31.1978	1	5.006	1.6628	3.0106	0.00260709	0.0177567
SLC9C2	15.3798	0.5	5.0047	2.1032	2.3796	0.0173332	0.082993
SNORD115-40	15.3314	0.5	5.0046	2.0447	2.4476	0.0143805	0.072052
RNA5-8SP5	59.737	1.8337	5.0028	1.226	4.0806	4.49e-05	0.000490092
PLEKHO1	583.292	18.1697	5.0019	0.67	7.4653	8.31e-14	3.04e-12
GRAP2	232.71	7.3891	4.9996	0.8007	6.2442	4.26e-10	9.93e-09
RP11-196O16.1	5.5616	0	4.9971	2.9535	1.692	0.0906528	NA
RP11-170N16.2	5.5132	0	4.9932	2.8736	1.7376	0.0822814	NA
CTD-3006G17.2	61.6277	2	4.9913	1.1722	4.2582	2.06e-05	0.00024191
DUX4L7	15.1562	0.5	4.9891	2.0438	2.441	0.0146455	0.0730472
AC010423.1	5.474	0	4.9753	2.9158	1.7063	0.0879465	NA
CTD-2017C7.1	5.474	0	4.9753	2.9158	1.7063	0.0879465	NA
PLCB1-IT1	5.474	0	4.9753	2.9158	1.7063	0.0879465	NA
RP11-11C20.3	5.474	0	4.9753	2.9158	1.7063	0.0879465	NA
RP4-673D20.5	5.4256	0	4.9714	2.9138	1.7061	0.0879802	NA
ENPP7	114.509	3.5566	4.9712	0.9689	5.1306	2.89e-07	4.61e-06
TMEM71	180.993	5.8337	4.9693	0.927	5.3606	8.3e-08	1.44e-06
PTPN21	14.5428	0.4446	4.9627	2.0817	2.384	0.0171245	0.0821515
TTC39B	59.2896	1.9446	4.9543	1.1557	4.2868	1.81e-05	0.000215027
LINC00272	5.3864	0	4.9532	2.9042	1.7055	0.0880927	NA
LINC00341	1001.16	32.3382	4.9513	0.5544	8.9304	4.25e-19	2.91e-17
FRG2C	5.338	0	4.9492	2.9805	1.6605	0.0968048	NA
RP11-640B6.1	5.338	0	4.9492	2.9805	1.6605	0.0968048	NA
RP11-344E13.3	104.255	3.4446	4.9484	1.0457	4.7322	2.22e-06	3.07e-05
RP11-766F14.2	129.331	4.1674	4.9441	0.9502	5.2031	1.96e-07	3.19e-06
RP3-460G2.2	43.919	1.4446	4.9419	1.3176	3.7507	0.000176334	0.00167793
RP11-116O11.2	29.8051	1	4.9417	1.6272	3.0369	0.00239018	0.016493
RP11-254I22.1	5.2988	0	4.9309	2.9057	1.697	0.0896935	NA
AC005631.1	5.2503	0	4.9255	3.2623	1.5098	0.131086	NA
SLC34A1	29.2217	1	4.9226	1.5297	3.218	0.00129081	0.00970329
MIR4480	14.5129	0.5	4.9178	2.1945	2.241	0.0250276	0.110651
SPAG6	114.897	3.8337	4.9155	0.9376	5.2429	1.58e-07	2.62e-06
KIAA1462	131.233	4.4446	4.9137	0.9005	5.4568	4.85e-08	8.65e-07
KAZALD1	588.696	19.5034	4.9121	0.6563	7.4841	7.21e-14	2.66e-12
RP11-109M19.4	14.4252	0.5	4.91	2.1654	2.2675	0.0233626	0.104875
GPC4	84.2547	2.7783	4.9087	0.9816	5.0009	5.71e-07	8.71e-06
RP11-19C24.1	5.2112	0	4.9084	2.9162	1.6831	0.0923493	NA
RP11-221J22.1	5.2112	0	4.9084	2.9162	1.6831	0.0923493	NA
RP11-686D22.10	5.2112	0	4.9084	2.9162	1.6831	0.0923493	NA
RP11-76N22.2	5.2112	0	4.9084	2.9162	1.6831	0.0923493	NA
KCNH5	56.4557	1.8891	4.9035	1.1289	4.3437	1.4e-05	0.000169516
C10orf10	99.1066	3.3337	4.8983	1.0835	4.5207	6.16e-06	7.95e-05
PTPRF	70.6066	2.3891	4.892	1.2148	4.0269	5.65e-05	0.000603526
RP5-837I24.1	253.744	8.612	4.8899	0.7408	6.601	4.08e-11	1.08e-09
COL5A3	1698.84	57.3337	4.8896	1.9986	2.4465	0.0144254	0.07223
APOBEC3B	2971.46	100.407	4.886	0.6032	8.1004	5.48e-16	2.62e-14
OR2V2	5.1235	0	4.8854	2.9347	1.6647	0.0959684	NA
PPARGC1A	5.1235	0	4.8854	2.9347	1.6647	0.0959684	NA
DUX4L16	28.2279	1	4.8706	1.5412	3.1602	0.00157636	0.0115021
S1PR1	206.092	7.0566	4.8687	0.7459	6.5277	6.68e-11	1.72e-09
MIR944	14.0355	0.5	4.8679	2.2564	2.1573	0.0309796	0.129943
LA16c-316G12.2	5.0843	0	4.8677	3.3093	1.4709	0.141309	NA
MIR190A	5.0843	0	4.8677	3.3093	1.4709	0.141309	NA
RP11-182E14.1	5.0843	0	4.8677	3.3093	1.4709	0.141309	NA
C8orf86	5.0359	0	4.8621	2.9621	1.6415	0.1007	NA
RP11-82L7.4	5.0359	0	4.8621	2.9621	1.6415	0.1007	NA
CCDC11	95.9729	3.3337	4.8558	0.9211	5.2719	1.35e-07	2.27e-06
DRC1	4.9967	0	4.8426	3.0546	1.5854	0.11288	NA
LMO3	4.9967	0	4.8426	3.0546	1.5854	0.11288	NA
RP11-651P23.5	4.9967	0	4.8426	3.0546	1.5854	0.11288	NA
LINC00881	4.9483	0	4.8384	3.0025	1.6114	0.107088	NA
RP11-665C14.2	4.9483	0	4.8384	3.0025	1.6114	0.107088	NA
STARD4-AS1	327.489	11.3914	4.8329	0.7795	6.2003	5.64e-10	1.29e-08
RP11-338I21.1	26.6022	0.9446	4.8231	1.6607	2.9043	0.00368133	0.0236323
RP11-395B7.4	40.9398	1.5	4.82	1.3347	3.6113	0.000304634	0.00272182
KATNBL1P4	4.9091	0	4.8183	3.0201	1.5954	0.11062	NA
SLPI	4.9091	0	4.8183	3.0201	1.5954	0.11062	NA
FAM90A1	105.374	3.7228	4.8157	0.8951	5.3801	7.44e-08	1.3e-06
RP11-163E9.1	4.8607	0	4.814	3.0703	1.5679	0.116894	NA
RP11-46D6.1	26.3878	0.9446	4.8113	1.6125	2.9838	0.00284711	0.0191544
RP11-44M6.3	13.1201	0.4446	4.8076	2.1651	2.2204	0.0263883	0.115345
MIR4500HG	107.184	3.8891	4.8058	0.9099	5.2816	1.28e-07	2.17e-06
RP11-495P10.8	26.9135	1	4.8032	1.5882	3.0242	0.00249287	0.0170591
CCDC136	3213.66	115.571	4.7975	0.5412	8.8641	7.71e-19	5.14e-17
HOXC-AS2	12.9356	0.4446	4.7953	2.146	2.2345	0.0254504	0.112093
CYP2C18	4.8215	0	4.7938	3.0137	1.5907	0.111684	NA
MIR4774	4.8215	0	4.7938	3.0137	1.5907	0.111684	NA
RP11-378A12.1	4.8215	0	4.7938	3.0137	1.5907	0.111684	NA
TFAP2C	4.8215	0	4.7938	3.0137	1.5907	0.111684	NA
MLPH	221.472	8.112	4.779	0.7245	6.5963	4.22e-11	1.11e-09
IL23R	25.9382	0.9446	4.7775	1.6321	2.9272	0.00342067	0.0222618
MEIOB	13.1201	0.5	4.774	2.1607	2.2095	0.0271413	0.11782
ARHGEF28	39.6347	1.5	4.7726	1.3551	3.5221	0.000428171	0.00368052
BTN2A3P	114.703	4.1674	4.7704	0.8765	5.4428	5.24e-08	9.31e-07
TK2	167.596	6.1674	4.7696	0.768	6.2108	5.27e-10	1.21e-08
FMR1-AS1	4.7339	0	4.7689	3.0211	1.5785	0.114444	NA
LL22NC03-N14H11.1	4.7339	0	4.7689	3.0211	1.5785	0.114444	NA
TBX22	4.7339	0	4.7689	3.0211	1.5785	0.114444	NA
NKAPP1	78.5962	2.9446	4.7686	1.0088	4.7268	2.28e-06	3.14e-05
SORBS1	141.278	5.2228	4.764	0.8133	5.858	4.68e-09	9.54e-08
CTD-3195I5.5	50.2415	1.8337	4.7543	1.1636	4.086	4.39e-05	0.000479603
RP11-420J11.2	12.9933	0.5	4.7528	2.4266	1.9586	0.0501594	0.182854
CCDC42	12.848	0.5	4.7528	2.1569	2.2035	0.0275592	0.119202
MYH15	37.6564	1.3891	4.7449	1.3153	3.6076	0.000309061	0.0027603
CTD-2562J15.6	4.6462	0	4.7437	3.0386	1.5611	0.118491	NA
OR7E102P	4.6462	0	4.7437	3.0386	1.5611	0.118491	NA
PROS1	4.6462	0	4.7437	3.0386	1.5611	0.118491	NA
RP11-137H2.4	4.6462	0	4.7437	3.0386	1.5611	0.118491	NA
RP11-706D8.3	4.6462	0	4.7437	3.0386	1.5611	0.118491	NA
DUX4L6	12.5068	0.4446	4.7422	2.1359	2.2202	0.0264052	0.115376
RP11-16E12.1	100.483	3.7783	4.7355	0.888	5.3327	9.68e-08	1.66e-06
CHML	1846.2	69.3427	4.7348	0.5582	8.4821	2.21e-17	1.23e-15
RP11-96H19.1	50.2807	1.9446	4.7189	1.1645	4.0522	5.07e-05	0.000547778
AC016559.1	4.5586	0	4.7179	3.0661	1.5388	0.123864	NA
RNA5SP53	4.5586	0	4.7179	3.0661	1.5388	0.123864	NA
SEPT10P1	4.5586	0	4.7179	3.0661	1.5388	0.123864	NA
CTD-2529O21.1	12.546	0.5	4.7175	2.1451	2.1992	0.027867	0.120263
RP11-286N22.10	12.546	0.5	4.7175	2.1451	2.1992	0.027867	0.120263
KIAA1324L	328.75	12.612	4.7159	0.6985	6.7513	1.47e-11	4.1e-10
RAD51AP2	12.2923	0.4446	4.7152	2.1602	2.1828	0.029051	0.12403
BIN1	89.4773	3.5	4.713	1.0479	4.4977	6.87e-06	8.76e-05
FLRT1	49.9025	1.9446	4.7037	1.4184	3.3161	0.000912681	0.00717576
AC008967.1	4.5194	0	4.6977	3.4447	1.3637	0.172652	NA
CTD-2653B5.1	4.5194	0	4.6977	3.4447	1.3637	0.172652	NA
FOXI3	4.5194	0	4.6977	3.4447	1.3637	0.172652	NA
H2AFY2	4.5194	0	4.6977	3.4447	1.3637	0.172652	NA
MIR548AA2	4.5194	0	4.6977	3.4447	1.3637	0.172652	NA
RN7SKP88	4.5194	0	4.6977	3.4447	1.3637	0.172652	NA
RNA5SP479	4.5194	0	4.6977	3.4447	1.3637	0.172652	NA
RNF219-AS1	4.5194	0	4.6977	3.4447	1.3637	0.172652	NA
RP11-115D19.1	4.5194	0	4.6977	3.4447	1.3637	0.172652	NA
RP11-475O23.3	4.5194	0	4.6977	3.4447	1.3637	0.172652	NA
RNF157	329.921	12.7794	4.6929	0.6416	7.3149	2.58e-13	8.94e-12
WI2-89927D4.1	4.471	0	4.6917	3.1074	1.5098	0.131082	NA
SLC26A9	25.0712	1	4.6874	1.731	2.7079	0.00677129	0.0392117
PBX1	85.3753	3.3337	4.6869	0.9379	4.997	5.82e-07	8.87e-06
ADAP1	561.303	22.0023	4.6781	0.6334	7.3859	1.51e-13	5.39e-12
RP11-411B10.4	59.7968	2.3337	4.6724	1.066	4.383	1.17e-05	0.000143262
AC009229.6	4.4318	0	4.6696	3.1753	1.4706	0.141403	NA
ARL2BPP3	4.4318	0	4.6696	3.1753	1.4706	0.141403	NA
CTC-236F12.4	4.4318	0	4.6696	3.1753	1.4706	0.141403	NA
MIR196A2	4.4318	0	4.6696	3.1753	1.4706	0.141403	NA
MIR3942	4.4318	0	4.6696	3.1753	1.4706	0.141403	NA
OR4F13P	4.4318	0	4.6696	3.1753	1.4706	0.141403	NA
RP11-621L6.3	4.3834	0	4.6648	3.1772	1.4682	0.142043	NA
RP11-166D19.1	37.8501	1.5	4.6618	4.6367	1.0054	0.314693	0.592481
CREG2	12.0687	0.5	4.6609	2.1621	2.1558	0.0311014	0.130193
NR2F1-AS1	122.69	4.9446	4.6598	0.9174	5.0794	3.79e-07	5.94e-06
FAM92A1	644.825	25.5588	4.6583	0.5976	7.7949	6.44e-15	2.66e-13
CXXC4	154.534	6.1674	4.6524	0.772	6.0263	1.68e-09	3.63e-08
RP11-495P10.5	59.3794	2.3891	4.6488	1.1322	4.106	4.03e-05	0.000443949
RP11-416O18.1	36.3905	1.5	4.6471	1.355	3.4296	0.000604512	0.00500112
NR4A2	128.019	5.0566	4.6467	0.8299	5.5988	2.16e-08	4.05e-07
AC023481.1	4.3442	0	4.6423	3.1473	1.475	0.14021	NA
CTD-2337A12.1	4.3442	0	4.6423	3.1473	1.475	0.14021	NA
FILIP1L	4.3442	0	4.6423	3.1473	1.475	0.14021	NA
RP11-981G7.6	4.3442	0	4.6423	3.1473	1.475	0.14021	NA
U47924.31	4.3442	0	4.6423	3.1473	1.475	0.14021	NA
PCDH18	35.5627	1.4446	4.6409	1.3146	3.5303	0.000415164	0.00357936
ROPN1L	4.2957	0	4.6362	3.495	1.3265	0.184673	NA
RP11-875O11.3	195.923	7.8348	4.6345	0.7687	6.0291	1.65e-09	3.57e-08
F8A3	11.8542	0.5	4.6329	2.1577	2.1471	0.0317835	0.1322
DENND3	13941.6	563.708	4.6281	0.5443	8.5031	1.85e-17	1.05e-15
TG	81.9928	3.3337	4.6238	1.1627	3.9768	6.98e-05	0.000733342
ST3GAL1	2688.55	109.07	4.6237	0.5249	8.809	1.26e-18	8.18e-17
RP4-755D9.1	11.7666	0.5	4.6227	2.1633	2.1369	0.032606	0.13449
FLVCR2	191.867	7.9446	4.6152	0.8731	5.2859	1.25e-07	2.12e-06
DYNLRB2	4.2565	0	4.6146	3.1476	1.4661	0.142628	NA
GZMH	4.2565	0	4.6146	3.1476	1.4661	0.142628	NA
RP11-10K17.6	4.2565	0	4.6146	3.1476	1.4661	0.142628	NA
RP11-660M5.1	4.2565	0	4.6146	3.1476	1.4661	0.142628	NA
RP11-68I3.2	4.2565	0	4.6146	3.1476	1.4661	0.142628	NA
VAT1	1138.03	46.6742	4.6065	0.5753	8.0069	1.18e-15	5.41e-14
RP11-376P6.3	4.1689	0	4.5864	3.1629	1.4501	0.14704	NA
RP11-712C7.2	4.1689	0	4.5864	3.1629	1.4501	0.14704	NA
RP11-88H10.3	4.1689	0	4.5864	3.1629	1.4501	0.14704	NA
GIMAP8	22.7239	0.9446	4.5862	1.6909	2.7123	0.00668126	0.0387973
TMEM74	34.1215	1.4446	4.5826	1.349	3.397	0.000681302	0.00555296
ADRA1B	11.4161	0.5	4.5808	2.2071	2.0755	0.0379403	0.150168
KCNB2	22.4033	0.9446	4.5723	1.5857	2.8836	0.00393206	0.0249714
RP11-498P14.5	11.2893	0.5	4.5622	2.1837	2.0892	0.0366873	0.14654
HELB	438.65	18.6685	4.5596	0.639	7.1354	9.65e-13	3.13e-11
SPEF2	11.0357	0.4446	4.5583	2.2764	2.0024	0.045244	0.170498
AC011526.1	4.0813	0	4.5577	3.1904	1.4286	0.153121	NA
AC137932.6	4.0813	0	4.5577	3.1904	1.4286	0.153121	NA
FOXB1	4.0813	0	4.5577	3.1904	1.4286	0.153121	NA
RP11-144N1.4	4.0813	0	4.5577	3.1904	1.4286	0.153121	NA
UBL4B	4.0813	0	4.5577	3.1904	1.4286	0.153121	NA
RAB17	11.2501	0.5	4.5526	2.203	2.0665	0.03878	0.152579
RP11-206P5.2	22.1013	0.9446	4.5519	1.586	2.8701	0.00410328	0.0259165
TTN	2250.05	96.1685	4.5501	0.8672	5.247	1.55e-07	2.57e-06
PRDM1	7500.05	320.159	4.5499	0.6121	7.4334	1.06e-13	3.83e-12
AC099342.1	11.2985	0.5	4.5493	2.495	1.8233	0.0682537	0.22764
MAPRE1P3	11.1625	0.5	4.5421	2.1994	2.0652	0.0389065	0.152873
AC134878.1	11.114	0.5	4.5407	2.2001	2.0639	0.039029	0.153135
RP11-12A2.3	11.114	0.5	4.5407	2.2001	2.0639	0.039029	0.153135
ARID3B	4736.58	203.847	4.5394	0.6184	7.3407	2.12e-13	7.44e-12
CTNNA1	693.891	30.0588	4.5321	0.5861	7.7329	1.05e-14	4.26e-13
DUX4L5	11.0264	0.5	4.5297	2.2119	2.0479	0.040573	0.157596
RP11-340A13.1	3.9937	0	4.5284	3.2325	1.4009	0.161246	NA
MEI1	405.769	17.5588	4.5237	0.633	7.147	8.87e-13	2.89e-11
RP11-809O17.1	33.3998	1.5	4.5199	1.3955	3.239	0.00119938	0.00912277
PRSS16	42.4594	1.8337	4.5147	1.2185	3.7051	0.000211325	0.0019656
MIR221	33.4575	1.5	4.5131	1.5564	2.8998	0.00373431	0.0239126
SNORD115-5	10.6367	0.4446	4.5122	2.2265	2.0266	0.042699	0.163899
AC078819.1	3.9545	0	4.5049	3.6109	1.2476	0.212184	NA
AC087269.2	3.9545	0	4.5049	3.6109	1.2476	0.212184	NA
CTD-2314B22.2	3.9545	0	4.5049	3.6109	1.2476	0.212184	NA
LINC00865	3.9545	0	4.5049	3.6109	1.2476	0.212184	NA
MIR188	3.9545	0	4.5049	3.6109	1.2476	0.212184	NA
MIR3924	3.9545	0	4.5049	3.6109	1.2476	0.212184	NA
MIR551B	3.9545	0	4.5049	3.6109	1.2476	0.212184	NA
RN7SL409P	3.9545	0	4.5049	3.6109	1.2476	0.212184	NA
RN7SL852P	3.9545	0	4.5049	3.6109	1.2476	0.212184	NA
RP11-142A23.1	3.9545	0	4.5049	3.6109	1.2476	0.212184	NA
RP11-145M4.3	3.9545	0	4.5049	3.6109	1.2476	0.212184	NA
RP11-60H5.1	3.9545	0	4.5049	3.6109	1.2476	0.212184	NA
SNORD42	3.9545	0	4.5049	3.6109	1.2476	0.212184	NA
SLC25A48	44.2211	2	4.5045	1.2939	3.4815	0.000498693	0.00421465
MAP3K13	330.2	14.6674	4.5044	0.7359	6.1211	9.29e-10	2.08e-08
AXIN2	172.983	7.7228	4.4989	0.7633	5.8944	3.76e-09	7.72e-08
AC006272.1	3.9061	0	4.4983	3.3041	1.3614	0.173381	NA
AC007405.8	3.9061	0	4.4983	3.3041	1.3614	0.173381	NA
IGLL3P	3.9061	0	4.4983	3.3041	1.3614	0.173381	NA
RP11-188P20.3	3.9061	0	4.4983	3.3041	1.3614	0.173381	NA
RP11-483I13.5	3.9061	0	4.4983	3.3041	1.3614	0.173381	NA
AC016717.1	3.8669	0	4.473	3.3263	1.3448	0.178704	NA
AC108456.1	3.8669	0	4.473	3.3263	1.3448	0.178704	NA
AL391803.1	3.8669	0	4.473	3.3263	1.3448	0.178704	NA
MLLT10P1	3.8669	0	4.473	3.3263	1.3448	0.178704	NA
OR7A19P	3.8669	0	4.473	3.3263	1.3448	0.178704	NA
RNU6-748P	3.8669	0	4.473	3.3263	1.3448	0.178704	NA
RP11-183M13.1	3.8669	0	4.473	3.3263	1.3448	0.178704	NA
RP11-543F8.2	3.8669	0	4.473	3.3263	1.3448	0.178704	NA
RP11-429G19.3	32.27	1.5	4.47	1.4041	3.1835	0.00145507	0.0107357
KCNJ3	31.4122	1.4446	4.4547	1.4535	3.0648	0.00217786	0.0152464
TMEM31	10.2079	0.4446	4.4476	2.2632	1.9652	0.0493951	0.181037
AC104389.31	3.7792	0	4.4417	3.305	1.3439	0.178971	NA
CAPNS1P1	3.7792	0	4.4417	3.305	1.3439	0.178971	NA
ERVMER61-1	3.7792	0	4.4417	3.305	1.3439	0.178971	NA
MIR4462	3.7792	0	4.4417	3.305	1.3439	0.178971	NA
MIR532	3.7792	0	4.4417	3.305	1.3439	0.178971	NA
NCAM2	3.7792	0	4.4417	3.305	1.3439	0.178971	NA
RHOJ	3.7792	0	4.4417	3.305	1.3439	0.178971	NA
RNU6-433P	3.7792	0	4.4417	3.305	1.3439	0.178971	NA
RP11-433A10.2	3.7792	0	4.4417	3.305	1.3439	0.178971	NA
RP11-700J17.1	3.7792	0	4.4417	3.305	1.3439	0.178971	NA
RP3-508I15.22	3.7792	0	4.4417	3.305	1.3439	0.178971	NA
SNORD14	3.7792	0	4.4417	3.305	1.3439	0.178971	NA
RP11-282O18.3	30.4968	1.3891	4.4403	1.4233	3.1197	0.00181027	0.0129765
RAB3D	1590.93	73.2907	4.4383	0.5471	8.1124	4.96e-16	2.39e-14
GDAP1L1	30.7711	1.4446	4.4333	1.4519	3.0534	0.00226242	0.015762
RP11-465B22.3	206.168	9.612	4.4331	0.7167	6.1855	6.19e-10	1.41e-08
OR2A1-AS1	20.8446	1	4.4284	1.6505	2.6831	0.00729427	0.0417076
MCC	459.433	21.5011	4.425	0.7484	5.9127	3.37e-09	6.97e-08
LAT	10.2955	0.5	4.422	2.2657	1.9518	0.0509658	0.184831
CD109	233.054	10.9457	4.4179	0.7024	6.2896	3.18e-10	7.58e-09
CTD-2318B16.3	3.6916	0	4.4099	3.315	1.3303	0.183423	NA
MIR4465	3.6916	0	4.4099	3.315	1.3303	0.183423	NA
RBMX2P1	3.6916	0	4.4099	3.315	1.3303	0.183423	NA
RP11-443A13.5	3.6916	0	4.4099	3.315	1.3303	0.183423	NA
RP11-573D15.6	3.6916	0	4.4099	3.315	1.3303	0.183423	NA
RP11-799B12.4	3.6916	0	4.4099	3.315	1.3303	0.183423	NA
RP4-655J12.5	3.6916	0	4.4099	3.315	1.3303	0.183423	NA
LIMD1	1573.02	74.3394	4.4057	0.6087	7.2372	4.58e-13	1.56e-11
RNA5SP294	19.4219	0.8891	4.4026	1.8115	2.4303	0.0150846	0.0744822
DLC1	61.0051	2.9446	4.4014	1.0614	4.1469	3.37e-05	0.00037669
TRHDE	10.1687	0.5	4.3958	2.5511	1.7231	0.0848676	0.264866
C1R	61.3164	3	4.3896	1.12	3.9193	8.88e-05	0.000910251
AC025171.1	164.613	7.7794	4.3887	0.7964	5.5108	3.57e-08	6.47e-07
OR7E55P	9.7698	0.4446	4.3885	2.2673	1.9355	0.0529258	0.189766
MAN2A2	2207.7	105.9	4.3825	0.6153	7.1221	1.06e-12	3.44e-11
ANKRD2	3.604	0	4.3775	3.3418	1.3099	0.190231	NA
RNA5SP452	3.604	0	4.3775	3.3418	1.3099	0.190231	NA
RP1-90L6.3	3.604	0	4.3775	3.3418	1.3099	0.190231	NA
RP11-1029F8.1	3.604	0	4.3775	3.3418	1.3099	0.190231	NA
SERBP1P4	3.604	0	4.3775	3.3418	1.3099	0.190231	NA
SPATA20P1	3.604	0	4.3775	3.3418	1.3099	0.190231	NA
TNFRSF10C	125.888	6.0566	4.3736	0.8477	5.1596	2.48e-07	3.99e-06
DNMT3A	637.995	30.8925	4.3708	0.5743	7.61	2.74e-14	1.07e-12
GAS2	88.1216	4.2783	4.3696	0.9047	4.8298	1.37e-06	1.95e-05
AC022153.1	9.9058	0.5	4.3638	2.321	1.8801	0.0600921	0.208541
RP11-184I16.4	9.9058	0.5	4.3638	2.321	1.8801	0.0600921	0.208541
AC118344.1	20.0745	1	4.3632	1.8168	2.4017	0.0163211	0.0792546
CHST7	576.337	28.0599	4.3586	0.5764	7.5619	3.97e-14	1.51e-12
SYNE3	2587.88	126.352	4.3561	0.5106	8.5307	1.46e-17	8.48e-16
PYROXD2	622.23	30.5566	4.3547	0.758	5.7454	9.17e-09	1.8e-07
GATSL1	29.2309	1.4446	4.3541	1.3864	3.1405	0.00168655	0.0121717
SNORA16	9.7698	0.5	4.3514	2.2621	1.9237	0.0543966	0.193736
RPH3AL	48.8396	2.4446	4.3482	1.1534	3.77	0.000163236	0.00156489
CAMK1D	3170.74	155.905	4.347	0.5394	8.0586	7.72e-16	3.62e-14
HPCAL4	3.5164	0	4.3442	3.3854	1.2832	0.199418	NA
RP11-109M17.2	3.5164	0	4.3442	3.3854	1.2832	0.199418	NA
RP11-155O18.6	3.5164	0	4.3442	3.3854	1.2832	0.199418	NA
RP11-967K21.1	3.5164	0	4.3442	3.3854	1.2832	0.199418	NA
RP13-228J13.5	3.5164	0	4.3442	3.3854	1.2832	0.199418	NA
ANKRD18DP	28.9288	1.4446	4.3382	1.4011	3.0962	0.00196018	0.0138864
TSKU	202.043	10.0566	4.336	0.8321	5.2111	1.88e-07	3.07e-06
SYT12	650.861	32.2828	4.3332	0.7816	5.5443	2.95e-08	5.45e-07
GOLGA8A	2833.39	140.624	4.3332	0.7228	5.9952	2.03e-09	4.34e-08
MIR5194	9.4285	0.4446	4.3317	2.3818	1.8187	0.068958	0.229196
RP11-427H3.3	1839.94	91.6154	4.3301	0.7226	5.9928	2.06e-09	4.4e-08
PLK5	9.5945	0.5	4.3266	2.2812	1.8967	0.0578733	0.202605
CDC42BPB	38.9615	2	4.3215	1.3092	3.3009	0.000963812	0.00754442
ELK3	1061.04	53.0633	4.321	0.6088	7.0976	1.27e-12	4.06e-11
RP11-235E17.3	9.3409	0.4446	4.3185	2.3553	1.8335	0.0667235	0.224218
DUX4L12	9.5069	0.5	4.3139	2.2952	1.8796	0.0601648	0.208697
DLGAP1-AS5	9.6038	0.5	4.3125	2.5831	1.6695	0.0950216	0.286166
GIMAP2	449.112	22.724	4.3115	0.6601	6.5311	6.53e-11	1.69e-09
AC093323.1	3.4288	0	4.3101	3.4598	1.2458	0.212845	NA
LRRC3C	3.4288	0	4.3101	3.4598	1.2458	0.212845	NA
MUCL1	3.4288	0	4.3101	3.4598	1.2458	0.212845	NA
RP11-10J21.4	3.4288	0	4.3101	3.4598	1.2458	0.212845	NA
RP11-114F10.3	3.4288	0	4.3101	3.4598	1.2458	0.212845	NA
RP11-797D24.4	3.4288	0	4.3101	3.4598	1.2458	0.212845	NA
RP3-400B16.4	3.4288	0	4.3101	3.4598	1.2458	0.212845	NA
SNRK-AS1	3.4288	0	4.3101	3.4598	1.2458	0.212845	NA
SOX2-OT	37.4419	1.8891	4.3088	1.2492	3.4492	0.000562169	0.00469279
CCDC180	38.4749	2	4.3061	1.2887	3.3414	0.000833454	0.0066295
C6orf3	46.9488	2.3891	4.3059	1.128	3.8174	0.00013485	0.0013179
AC004383.3	9.2533	0.4446	4.3055	2.3393	1.8405	0.0656922	0.222011
RP11-191L9.4	28.8412	1.5	4.3049	1.4539	2.9609	0.0030675	0.0203587
RP1-272J12.1	9.4677	0.5	4.3034	2.2833	1.8847	0.059466	0.206927
HOXC9	18.5849	0.9446	4.3013	1.6481	2.6099	0.00905632	0.0497793
SACS	1981.14	100.736	4.2976	0.5325	8.07	7.03e-16	3.33e-14
SLITRK1	63.7606	3.2228	4.29	1.0218	4.1984	2.69e-05	0.000307081
ANXA1	18.9262	1	4.2899	1.7213	2.4923	0.012693	0.0653969
BMI1	4228.97	216.365	4.2886	0.5983	7.1682	7.6e-13	2.51e-11
CTD-2639E6.9	9.3316	0.5	4.2877	2.3384	1.8336	0.0667147	0.224218
LPHN1	780.499	40.1685	4.2857	0.7001	6.1219	9.25e-10	2.08e-08
AC073135.3	3.3896	0	4.2824	3.8204	1.1209	0.262316	NA
CTD-2332E11.2	3.3896	0	4.2824	3.8204	1.1209	0.262316	NA
FAR2	3.3896	0	4.2824	3.8204	1.1209	0.262316	NA
MIR4437	3.3896	0	4.2824	3.8204	1.1209	0.262316	NA
OR52J2P	3.3896	0	4.2824	3.8204	1.1209	0.262316	NA
RNU7-57P	3.3896	0	4.2824	3.8204	1.1209	0.262316	NA
RP1-315G1.1	3.3896	0	4.2824	3.8204	1.1209	0.262316	NA
RP11-416A14.1	3.3896	0	4.2824	3.8204	1.1209	0.262316	NA
RP11-494M8.4	3.3896	0	4.2824	3.8204	1.1209	0.262316	NA
RP11-506B6.6	3.3896	0	4.2824	3.8204	1.1209	0.262316	NA
SLC9A9-AS1	3.3896	0	4.2824	3.8204	1.1209	0.262316	NA
H2BFXP	9.078	0.4446	4.2794	2.3239	1.8414	0.0655567	0.221813
SMOC2	28.2578	1.5	4.2794	1.4859	2.8801	0.00397609	0.0252164
MYO1F	47.2901	2.5	4.2792	1.2022	3.5594	0.000371719	0.00324595
KIAA0754	219.957	11.3348	4.2788	0.7222	5.9248	3.13e-09	6.5e-08
RP11-435O5.2	18.8086	1	4.2747	1.7206	2.4844	0.0129784	0.0664818
CTC-467M3.3	3.3411	0	4.2738	3.8298	1.1159	0.264457	NA
RP11-1136G11.8	3.3411	0	4.2738	3.8298	1.1159	0.264457	NA
TMLHE-AS1	3.3411	0	4.2738	3.8298	1.1159	0.264457	NA
RP11-798G7.7	18.2437	0.9446	4.271	1.6804	2.5416	0.0110347	0.0584683
ZNF785	329.822	17.1685	4.2684	0.6349	6.7227	1.78e-11	4.93e-10
CPT1A	496.536	25.7274	4.2645	0.6642	6.4209	1.35e-10	3.38e-09
MIR222	36.1945	1.8891	4.2579	1.3998	3.0417	0.00235226	0.01628
F8A1	391.088	20.3925	4.2577	0.6762	6.2961	3.05e-10	7.32e-09
CTD-2336O2.1	52.6096	2.7228	4.2518	1.1444	3.7154	0.000202856	0.00189674
AC026992.1	3.3019	0	4.2453	3.5165	1.2073	0.227334	NA
FAM215B	3.3019	0	4.2453	3.5165	1.2073	0.227334	NA
GUSBP11	3.3019	0	4.2453	3.5165	1.2073	0.227334	NA
HNMT	3.3019	0	4.2453	3.5165	1.2073	0.227334	NA
LINC00371	3.3019	0	4.2453	3.5165	1.2073	0.227334	NA
LNX1	3.3019	0	4.2453	3.5165	1.2073	0.227334	NA
MIR3611	3.3019	0	4.2453	3.5165	1.2073	0.227334	NA
MIR4786	3.3019	0	4.2453	3.5165	1.2073	0.227334	NA
MIR503	3.3019	0	4.2453	3.5165	1.2073	0.227334	NA
RP11-2E17.2	3.3019	0	4.2453	3.5165	1.2073	0.227334	NA
RP11-38J22.3	3.3019	0	4.2453	3.5165	1.2073	0.227334	NA
RP11-397A16.3	3.3019	0	4.2453	3.5165	1.2073	0.227334	NA
RP11-561B11.6	3.3019	0	4.2453	3.5165	1.2073	0.227334	NA
RP13-635I23.3	3.3019	0	4.2453	3.5165	1.2073	0.227334	NA
TSPAN12	3.3019	0	4.2453	3.5165	1.2073	0.227334	NA
RP11-262H14.3	62.1349	3.2783	4.2416	0.9942	4.2661	1.99e-05	0.000234058
DNAH12	134.612	7.1674	4.2371	0.8266	5.1261	2.96e-07	4.71e-06
FAM129A	4639.12	246.138	4.2368	0.5331	7.9469	1.91e-15	8.44e-14
MFI2	3553.96	188.978	4.2324	0.5449	7.7677	7.99e-15	3.27e-13
CTD-2007H13.1	8.9904	0.5	4.2274	2.3167	1.8247	0.0680398	0.227129
RP11-403A21.1	8.9904	0.5	4.2274	2.3167	1.8247	0.0680398	0.227129
C20orf62	9.0388	0.5	4.2241	2.6184	1.6132	0.106697	0.30824
MIR1294	9.0388	0.5	4.2241	2.6184	1.6132	0.106697	0.30824
AC018816.3	26.1526	1.3891	4.2189	1.4704	2.8692	0.0041152	0.0259776
FAT1	61.8698	3.3337	4.2172	1.1408	3.6969	0.000218273	0.0020229
EDN2	8.9028	0.5	4.2142	2.3178	1.8182	0.0690364	0.229325
DDX60	8.9512	0.5	4.2134	2.4544	1.7167	0.0860344	0.267281
IL15	63.5946	3.5	4.2123	1.154	3.65	0.000262257	0.00238278
LGR4	99.4778	5.4446	4.212	1.0035	4.1972	2.7e-05	0.000308441
AC067945.4	3.2143	0	4.2087	3.5074	1.2	0.230158	NA
HDX	3.2143	0	4.2087	3.5074	1.2	0.230158	NA
IL21-AS1	3.2143	0	4.2087	3.5074	1.2	0.230158	NA
INA	3.2143	0	4.2087	3.5074	1.2	0.230158	NA
PLVAP	3.2143	0	4.2087	3.5074	1.2	0.230158	NA
RNU6ATAC16P	3.2143	0	4.2087	3.5074	1.2	0.230158	NA
RNU7-46P	3.2143	0	4.2087	3.5074	1.2	0.230158	NA
RP11-94M14.3	3.2143	0	4.2087	3.5074	1.2	0.230158	NA
SMIM9	3.2143	0	4.2087	3.5074	1.2	0.230158	NA
STEAP3-AS1	3.2143	0	4.2087	3.5074	1.2	0.230158	NA
TRGV4	3.2143	0	4.2087	3.5074	1.2	0.230158	NA
LINC00568	16.8901	0.8891	4.2048	1.7519	2.4001	0.016392	0.079545
RP11-113C12.4	8.8636	0.5	4.2008	2.4072	1.7451	0.0809696	0.256298
RP11-685A21.1	8.8636	0.5	4.2008	2.4072	1.7451	0.0809696	0.256298
AC013463.2	71.8747	4	4.1975	1.0783	3.8928	9.91e-05	0.00100104
AP000487.5	17.2891	0.9446	4.1928	1.7124	2.4485	0.0143447	0.071904
TMEM254-AS1	128.448	7.0011	4.1928	0.7765	5.3995	6.68e-08	1.17e-06
RP11-556I14.1	17.7179	1	4.1911	1.7189	2.4382	0.0147608	0.0734323
RP11-131K5.1	8.5131	0.4446	4.1873	2.3597	1.7745	0.075976	0.245259
CC2D2B	17.7272	1	4.1834	1.83	2.286	0.0222535	0.100935
LDHC	25.364	1.3891	4.1764	1.4267	2.9272	0.0034199	0.0222618
TEKT4P2	1067.75	59.1199	4.1745	0.5533	7.545	4.52e-14	1.71e-12
KLHL14	2146.18	118.906	4.1737	0.5163	8.0835	6.29e-16	3e-14
RP11-438N16.1	8.377	0.4446	4.172	2.4011	1.7375	0.0822935	0.259106
AC126323.1	3.1267	0	4.1714	3.5314	1.1812	0.237508	NA
CTC-510F12.4	3.1267	0	4.1714	3.5314	1.1812	0.237508	NA
KIF25-AS1	3.1267	0	4.1714	3.5314	1.1812	0.237508	NA
OR2AE1	3.1267	0	4.1714	3.5314	1.1812	0.237508	NA
RP11-10A14.3	3.1267	0	4.1714	3.5314	1.1812	0.237508	NA
RP11-141M1.3	3.1267	0	4.1714	3.5314	1.1812	0.237508	NA
RP11-474N24.6	3.1267	0	4.1714	3.5314	1.1812	0.237508	NA
RP6-74O6.6	3.1267	0	4.1714	3.5314	1.1812	0.237508	NA
GJB7	51.7126	2.9446	4.1616	1.0992	3.7861	0.000153055	0.00147955
LITAF	3382.23	189.136	4.1607	0.5072	8.2027	2.35e-16	1.16e-14
AC112721.2	109.96	6.1674	4.16	0.8162	5.0967	3.46e-07	5.46e-06
RP11-119D9.1	17.4251	1	4.1544	1.9504	2.13	0.0331691	0.136181
APOL1	68.8749	3.9446	4.1521	1.0142	4.0938	4.24e-05	0.000465286
GAB3	1779.11	100.283	4.1511	0.6989	5.9393	2.86e-09	5.98e-08
AMPH	25.364	1.4446	4.149	1.425	2.9116	0.0035953	0.0231507
ABCA12	33.5359	1.8891	4.1489	1.3015	3.1878	0.00143364	0.0105945
LIPC	25.8321	1.5	4.1487	1.4816	2.8002	0.00510666	0.0310577
AF121898.2	8.5131	0.5	4.1471	2.3538	1.7619	0.0780816	0.249963
MIR548N	8.5131	0.5	4.1471	2.3538	1.7619	0.0780816	0.249963
AC011298.2	8.2502	0.4446	4.1453	2.3688	1.7499	0.0801329	0.25454
RP11-1060G2.2	17.2499	1	4.1426	1.8648	2.2214	0.0263224	0.115166
AC004490.1	99.7451	5.6674	4.1414	0.9224	4.4899	7.13e-06	9.06e-05
DUSP5P1	192.363	11.0011	4.134	0.7293	5.6687	1.44e-08	2.77e-07
INHBB	35.0255	2	4.1337	4.6191	0.8949	0.370839	0.649062
DMXL2	3088.5	176.073	4.1334	0.5576	7.4133	1.23e-13	4.44e-12
ARL2BPP4	3.0391	0	4.133	3.5767	1.1555	0.247874	NA
CTBP2P1	3.0391	0	4.133	3.5767	1.1555	0.247874	NA
FTH1P1	3.0391	0	4.133	3.5767	1.1555	0.247874	NA
HLA-P	3.0391	0	4.133	3.5767	1.1555	0.247874	NA
IGLV2-5	3.0391	0	4.133	3.5767	1.1555	0.247874	NA
MSTN	3.0391	0	4.133	3.5767	1.1555	0.247874	NA
RHOB	3.0391	0	4.133	3.5767	1.1555	0.247874	NA
RP13-297E16.5	3.0391	0	4.133	3.5767	1.1555	0.247874	NA
STK32B	3.0391	0	4.133	3.5767	1.1555	0.247874	NA
ZNF70P1	3.0391	0	4.133	3.5767	1.1555	0.247874	NA
CLIC5	25.6753	1.5	4.1319	1.545	2.6743	0.00748756	0.0426231
PARD3	24.5939	1.3891	4.1309	1.6075	2.5698	0.0101766	0.0546734
RP11-41O4.1	8.377	0.5	4.1305	2.3951	1.7246	0.0846036	0.264185
CACHD1	83.7105	4.8337	4.1304	0.9095	4.5414	5.59e-06	7.26e-05
CCDC148	32.3875	1.8337	4.1257	1.2903	3.1975	0.0013863	0.0103105
MYLKP1	8.3378	0.5	4.1191	2.3566	1.7479	0.0804798	0.255272
CTD-2318B16.2	8.3863	0.5	4.1185	2.4887	1.6549	0.0979449	0.291706
TMEM163	8.075	0.4446	4.1167	2.3915	1.7214	0.0851771	0.265474
RP11-7F17.1	24.0981	1.3891	4.1053	1.4363	2.8582	0.00426046	0.0267703
HBD	33.0101	1.9446	4.1052	1.2914	3.179	0.0014777	0.0108611
ARHGEF3	687.471	40.2262	4.0982	0.5911	6.9326	4.13e-12	1.25e-10
DMRTC1B	2.9514	0	4.0935	3.6548	1.12	0.262702	NA
RNU6ATAC26P	2.9514	0	4.0935	3.6548	1.12	0.262702	NA
RP11-122K13.7	2.9514	0	4.0935	3.6548	1.12	0.262702	NA
RP11-313C15.1	2.9514	0	4.0935	3.6548	1.12	0.262702	NA
PAPPA	57.664	3.4446	4.092	1.0585	3.866	0.000110644	0.00110229
GBP6	177.592	10.4446	4.0904	2.1983	1.8607	0.062784	0.215106
RP11-162J8.3	90.937	5.4446	4.0856	0.9582	4.2637	2.01e-05	0.000236375
OPTN	455.925	27.0577	4.0809	0.6407	6.3699	1.89e-10	4.62e-09
STRA6	30.8081	1.7783	4.0807	1.5821	2.5793	0.00990127	0.0534798
CTD-3064M3.7	74.6787	4.5	4.0756	1.1499	3.5442	0.000393833	0.00341968
CTAGE9	8.075	0.5	4.0755	2.3853	1.7086	0.0875235	0.270381
CTD-2609K8.3	7.8605	0.4446	4.0741	2.4018	1.6963	0.0898373	0.275555
CLIP4	2471.06	146.913	4.0714	0.5501	7.4011	1.35e-13	4.84e-12
AL117209.1	83.8236	5	4.0705	3.0341	1.3416	0.179729	0.428088
MIR628	8.0358	0.5	4.0622	2.3961	1.6953	0.0900158	0.275825
RP11-158M2.5	7.7729	0.4446	4.0591	2.407	1.6864	0.0917222	0.279433
RP11-546B15.1	7.7729	0.4446	4.0591	2.407	1.6864	0.0917222	0.279433
AC009961.5	23.8537	1.4446	4.0551	1.5657	2.59	0.00959747	0.0522293
CTD-2132N18.2	2.8638	0	4.0515	4.0622	0.9974	0.318583	NA
GAGE12G	2.8638	0	4.0515	4.0622	0.9974	0.318583	NA
GAGE2E	2.8638	0	4.0515	4.0622	0.9974	0.318583	NA
RP11-329B9.4	2.8638	0	4.0515	4.0622	0.9974	0.318583	NA
ZFYVE9P2	2.8638	0	4.0515	4.0622	0.9974	0.318583	NA
AP000705.8	7.9482	0.5	4.0475	2.3936	1.6909	0.0908467	0.277591
ALG1L13P	115.434	7.0011	4.0382	0.7979	5.0612	4.17e-07	6.49e-06
ABCA8	39.4203	2.4446	4.0374	1.2015	3.3604	0.000778432	0.00624989
AC112198.1	23.4064	1.4446	4.0342	1.4433	2.795	0.00518917	0.0314932
FAM105A	7.6461	0.4446	4.0308	2.4638	1.636	0.101839	0.299024
RP11-170N16.3	7.6461	0.4446	4.0308	2.4638	1.636	0.101839	0.299024
RP11-122G18.5	54.3021	3.3337	4.0297	1.0938	3.6841	0.000229537	0.00211373
MIR27A	99.019	6.0566	4.0246	1.0058	4.0013	6.3e-05	0.000666851
AC002519.8	2.8246	0	4.0192	4.0941	0.9817	0.326241	NA
AC003051.1	2.8246	0	4.0192	4.0941	0.9817	0.326241	NA
AC005020.1	2.8246	0	4.0192	4.0941	0.9817	0.326241	NA
AC005758.1	2.8246	0	4.0192	4.0941	0.9817	0.326241	NA
AC009229.5	2.8246	0	4.0192	4.0941	0.9817	0.326241	NA
AC011997.1	2.8246	0	4.0192	4.0941	0.9817	0.326241	NA
AL118509.1	2.8246	0	4.0192	4.0941	0.9817	0.326241	NA
AP002364.1	2.8246	0	4.0192	4.0941	0.9817	0.326241	NA
ASB9	2.8246	0	4.0192	4.0941	0.9817	0.326241	NA
CTD-2553L13.4	2.8246	0	4.0192	4.0941	0.9817	0.326241	NA
CTD-3035D6.2	2.8246	0	4.0192	4.0941	0.9817	0.326241	NA
CXorf48	2.8246	0	4.0192	4.0941	0.9817	0.326241	NA
DHDH	2.8246	0	4.0192	4.0941	0.9817	0.326241	NA
EVX1	2.8246	0	4.0192	4.0941	0.9817	0.326241	NA
FAM124B	2.8246	0	4.0192	4.0941	0.9817	0.326241	NA
HSPA12B	2.8246	0	4.0192	4.0941	0.9817	0.326241	NA
KB-1958F4.1	2.8246	0	4.0192	4.0941	0.9817	0.326241	NA
NCMAP	2.8246	0	4.0192	4.0941	0.9817	0.326241	NA
NXPE2	2.8246	0	4.0192	4.0941	0.9817	0.326241	NA
PSMB11	2.8246	0	4.0192	4.0941	0.9817	0.326241	NA
RN7SKP244	2.8246	0	4.0192	4.0941	0.9817	0.326241	NA
RNU6-1231P	2.8246	0	4.0192	4.0941	0.9817	0.326241	NA
RNU6-1267P	2.8246	0	4.0192	4.0941	0.9817	0.326241	NA
RNU6-1294P	2.8246	0	4.0192	4.0941	0.9817	0.326241	NA
RP11-1030E3.1	2.8246	0	4.0192	4.0941	0.9817	0.326241	NA
RP11-118K6.2	2.8246	0	4.0192	4.0941	0.9817	0.326241	NA
RP11-355N15.1	2.8246	0	4.0192	4.0941	0.9817	0.326241	NA
RP11-696D21.2	2.8246	0	4.0192	4.0941	0.9817	0.326241	NA
WWTR1-IT1	2.8246	0	4.0192	4.0941	0.9817	0.326241	NA
XCL2	2.8246	0	4.0192	4.0941	0.9817	0.326241	NA
hsa-mir-3171	2.8246	0	4.0192	4.0941	0.9817	0.326241	NA
RP11-446N19.1	7.7729	0.5	4.0174	2.4006	1.6735	0.0942241	0.284357
RP11-326I19.3	7.8214	0.5	4.0169	2.5266	1.5898	0.111871	0.317232
ALG1L10P	23.6301	1.5	4.0134	1.5359	2.613	0.00897434	0.0493845
STOX1	145.405	9.0566	4.01	0.756	5.3044	1.13e-07	1.93e-06
PLEKHH3	6776.25	420.804	4.0089	0.6018	6.6615	2.71e-11	7.28e-10
ANKRD55	23.494	1.5	4.0083	1.509	2.6563	0.00790081	0.0445377
DUX4	14.9809	0.9446	3.9901	1.7356	2.2989	0.0215079	0.0983054
SEPN1	7.3348	0.4446	3.982	2.5059	1.589	0.112054	0.317525
TRPV1	43.7345	2.7228	3.9812	1.1429	3.4833	0.000495231	0.00418845
RP11-10O17.1	22.5878	1.4446	3.9793	1.4878	2.6745	0.00748315	0.0426162
AC006987.7	2.737	0	3.975	3.7685	1.0548	0.291525	NA
AC097382.1	2.737	0	3.975	3.7685	1.0548	0.291525	NA
AC106782.20	2.737	0	3.975	3.7685	1.0548	0.291525	NA
ACRV1	2.737	0	3.975	3.7685	1.0548	0.291525	NA
AL139022.1	2.737	0	3.975	3.7685	1.0548	0.291525	NA
AP000688.14	2.737	0	3.975	3.7685	1.0548	0.291525	NA
C5orf63	2.737	0	3.975	3.7685	1.0548	0.291525	NA
CAMTA1-IT1	2.737	0	3.975	3.7685	1.0548	0.291525	NA
CTB-27N1.1	2.737	0	3.975	3.7685	1.0548	0.291525	NA
CTD-2193G5.1	2.737	0	3.975	3.7685	1.0548	0.291525	NA
CTD-2583A14.8	2.737	0	3.975	3.7685	1.0548	0.291525	NA
HRH2	2.737	0	3.975	3.7685	1.0548	0.291525	NA
HYALP1	2.737	0	3.975	3.7685	1.0548	0.291525	NA
MIR3944	2.737	0	3.975	3.7685	1.0548	0.291525	NA
MIR4447	2.737	0	3.975	3.7685	1.0548	0.291525	NA
RHBDL2	2.737	0	3.975	3.7685	1.0548	0.291525	NA
RNU6-522P	2.737	0	3.975	3.7685	1.0548	0.291525	NA
RP11-115N12.1	2.737	0	3.975	3.7685	1.0548	0.291525	NA
RP11-196G18.3	2.737	0	3.975	3.7685	1.0548	0.291525	NA
RP11-202D1.2	2.737	0	3.975	3.7685	1.0548	0.291525	NA
RP11-326J18.1	2.737	0	3.975	3.7685	1.0548	0.291525	NA
RP11-347E10.1	2.737	0	3.975	3.7685	1.0548	0.291525	NA
RP11-417L19.4	2.737	0	3.975	3.7685	1.0548	0.291525	NA
RP11-544L8__B.4	2.737	0	3.975	3.7685	1.0548	0.291525	NA
RP11-680F8.1	2.737	0	3.975	3.7685	1.0548	0.291525	NA
RP11-88L24.4	2.737	0	3.975	3.7685	1.0548	0.291525	NA
RP13-329D4.3	2.737	0	3.975	3.7685	1.0548	0.291525	NA
RP13-565O16.2	2.737	0	3.975	3.7685	1.0548	0.291525	NA
RP4-760C5.5	2.737	0	3.975	3.7685	1.0548	0.291525	NA
SLITRK2	2.737	0	3.975	3.7685	1.0548	0.291525	NA
SOX17	2.737	0	3.975	3.7685	1.0548	0.291525	NA
SSPN	2.737	0	3.975	3.7685	1.0548	0.291525	NA
CPD	2414.51	153.914	3.9709	0.5604	7.0864	1.38e-12	4.39e-11
TENM2	68.4852	4.4446	3.97	1.0128	3.9198	8.86e-05	0.000909123
FAH	262.557	16.7805	3.9647	0.6494	6.1048	1.03e-09	2.29e-08
GATSL2	51.9847	3.3891	3.9552	1.0529	3.7566	0.000172223	0.00164287
ASS1	7.1596	0.4446	3.9495	2.7624	1.4298	0.152783	0.386226
RNA5-8SP6	573466	37130.4	3.949	0.9428	4.1885	2.81e-05	0.000319017
FGF12	14.552	0.9446	3.944	1.7789	2.2171	0.0266186	0.11614
DUX4L9	7.3832	0.5	3.9405	2.4388	1.6158	0.106148	0.307242
EFEMP1	14.9902	1	3.9383	1.9148	2.0567	0.039713	0.154984
RP11-133O22.6	7.3348	0.5	3.9371	2.4991	1.5754	0.115153	0.323417
CYP11A1	44.8943	3	3.9367	1.2091	3.2559	0.00113035	0.0086661
ANXA2R	184.283	12.0023	3.9344	0.7502	5.2443	1.57e-07	2.6e-06
CTD-2541M15.1	76.0829	4.8903	3.9334	1.0482	3.7527	0.000174958	0.0016669
AC007163.3	2.6494	0	3.9308	3.7776	1.0406	0.298077	NA
CTD-2377D24.6	2.6494	0	3.9308	3.7776	1.0406	0.298077	NA
DRD5P2	2.6494	0	3.9308	3.7776	1.0406	0.298077	NA
EPO	2.6494	0	3.9308	3.7776	1.0406	0.298077	NA
GABRG1	2.6494	0	3.9308	3.7776	1.0406	0.298077	NA
GDF5OS	2.6494	0	3.9308	3.7776	1.0406	0.298077	NA
MIR548O2	2.6494	0	3.9308	3.7776	1.0406	0.298077	NA
NOS2	2.6494	0	3.9308	3.7776	1.0406	0.298077	NA
PHYHIP	2.6494	0	3.9308	3.7776	1.0406	0.298077	NA
RN7SL784P	2.6494	0	3.9308	3.7776	1.0406	0.298077	NA
RP11-1094M14.12	2.6494	0	3.9308	3.7776	1.0406	0.298077	NA
RP11-227G15.8	2.6494	0	3.9308	3.7776	1.0406	0.298077	NA
RP11-375O18.2	2.6494	0	3.9308	3.7776	1.0406	0.298077	NA
RP11-401F2.4	2.6494	0	3.9308	3.7776	1.0406	0.298077	NA
RP11-619L12.4	2.6494	0	3.9308	3.7776	1.0406	0.298077	NA
RP11-981G7.2	2.6494	0	3.9308	3.7776	1.0406	0.298077	NA
RP11-981P6.1	2.6494	0	3.9308	3.7776	1.0406	0.298077	NA
SNORD115-17	2.6494	0	3.9308	3.7776	1.0406	0.298077	NA
TDRD1	2.6494	0	3.9308	3.7776	1.0406	0.298077	NA
VGLL3	2.6494	0	3.9308	3.7776	1.0406	0.298077	NA
HMGN5	240.396	15.8903	3.9269	0.6804	5.7719	7.84e-09	1.56e-07
MIR23A	139.558	9.2228	3.9268	0.9721	4.0395	5.36e-05	0.000575652
CXorf22	71.6995	4.7228	3.9255	0.914	4.2949	1.75e-05	0.000207586
STXBP5-AS1	35.4059	2.3337	3.9145	1.2619	3.1019	0.00192251	0.0136614
RNU1-59P	167.585	11.0577	3.9125	0.7309	5.3531	8.65e-08	1.5e-06
FAM149A	14.582	1	3.9089	1.9103	2.0463	0.0407284	0.158167
GIMAP6	7.208	0.5	3.9081	2.4509	1.5946	0.11081	0.315356
PAQR6	754.99	50.3948	3.9065	0.5736	6.8109	9.7e-12	2.79e-10
KIRREL2	14.5428	1	3.9055	1.8301	2.1341	0.0328362	0.135126
RP11-722E23.2	35.0162	2.3337	3.8984	1.2799	3.0459	0.00231949	0.0160916
SP140	2359.79	158.843	3.8943	0.6563	5.9342	2.95e-09	6.15e-08
GIMAP1	21.6632	1.5	3.8922	1.5567	2.5003	0.0124088	0.0642188
AC002511.2	7.1688	0.5	3.8919	2.524	1.5419	0.123088	0.337583
RP11-680F20.10	7.1204	0.5	3.8914	2.4627	1.5801	0.114075	0.321532
RP11-261P9.4	48.7405	3.2783	3.8882	1.1073	3.5113	0.000445917	0.00382454
PTX3	14.3676	1	3.8881	1.8565	2.0943	0.0362352	0.145463
FDX1P2	6.9059	0.4446	3.8866	2.4957	1.5573	0.119398	0.33157
COL6A3	3176.96	214.957	3.8865	0.6745	5.7623	8.3e-09	1.65e-07
CTB-55O6.4	2.5618	0	3.8855	3.8243	1.016	0.309634	NA
RN7SL859P	2.5618	0	3.8855	3.8243	1.016	0.309634	NA
RP11-165A20.3	2.5618	0	3.8855	3.8243	1.016	0.309634	NA
RP11-167H9.6	2.5618	0	3.8855	3.8243	1.016	0.309634	NA
RP11-353N4.5	2.5618	0	3.8855	3.8243	1.016	0.309634	NA
RP11-358B23.1	2.5618	0	3.8855	3.8243	1.016	0.309634	NA
RP11-589N15.2	2.5618	0	3.8855	3.8243	1.016	0.309634	NA
RP11-686D22.4	2.5618	0	3.8855	3.8243	1.016	0.309634	NA
IGLV3-9	42.351	2.8891	3.8848	1.1491	3.3808	0.000722836	0.0058605
RP11-752D24.3	7.0812	0.5	3.8757	2.5026	1.5487	0.121463	0.335312
U73166.2	474.035	32.3382	3.8723	0.6156	6.2904	3.17e-10	7.56e-09
SPRY3	48.0118	3.2783	3.8719	1.0847	3.5696	0.000357511	0.00313609
SH2D2A	21.3611	1.5	3.8714	1.5529	2.493	0.0126673	0.0653081
RP11-320N7.1	13.8119	0.9446	3.8699	1.7836	2.1697	0.030031	0.127018
MMP9	335.974	23.1142	3.8628	0.6453	5.9857	2.15e-09	4.57e-08
KSR1	2363.9	162.684	3.8619	0.5355	7.2116	5.53e-13	1.88e-11
MTRNR2L1	2133.96	146.956	3.8614	0.6493	5.9466	2.74e-09	5.74e-08
SLC9A5	345.041	23.8914	3.8567	0.632	6.1022	1.05e-09	2.33e-08
JPH3	34.5596	2.4446	3.8463	1.2318	3.1224	0.00179384	0.0128857
AC098973.1	2.4741	0	3.8385	3.9086	0.9821	0.326059	NA
AC108938.3	2.4741	0	3.8385	3.9086	0.9821	0.326059	NA
ARL2BPP10	2.4741	0	3.8385	3.9086	0.9821	0.326059	NA
CTD-2384B11.2	2.4741	0	3.8385	3.9086	0.9821	0.326059	NA
GAGE2B	2.4741	0	3.8385	3.9086	0.9821	0.326059	NA
RP11-40F6.1	2.4741	0	3.8385	3.9086	0.9821	0.326059	NA
RP11-428C19.5	2.4741	0	3.8385	3.9086	0.9821	0.326059	NA
RP11-488I20.5	2.4741	0	3.8385	3.9086	0.9821	0.326059	NA
SIRPAP1	2.4741	0	3.8385	3.9086	0.9821	0.326059	NA
TIFAB	2.4741	0	3.8385	3.9086	0.9821	0.326059	NA
RP11-126K1.9	6.6431	0.4446	3.8348	2.516	1.5242	0.127466	0.344728
JPH4	13.9479	1	3.8321	1.9776	1.9377	0.052654	0.189183
AC112721.1	53.7187	3.7783	3.8311	1.0014	3.8257	0.000130401	0.00127766
ZNF549	40.647	2.8891	3.828	1.1258	3.4003	0.000673068	0.00549359
RP11-379K17.12	100.744	7.112	3.8251	0.908	4.2128	2.52e-05	0.000290789
LTBP2	95.5902	6.8337	3.8156	1.0726	3.5572	0.000374768	0.0032701
LYRM9	152.86	10.8903	3.8146	0.7455	5.1171	3.1e-07	4.92e-06
MBNL3	6663.18	473.903	3.8135	0.4976	7.6639	1.8e-14	7.14e-13
DUSP4	33.2545	2.3891	3.8108	1.2266	3.1068	0.00189127	0.0134601
MID1	105.588	7.5566	3.8073	0.8076	4.7146	2.42e-06	3.32e-05
WFS1	747.125	53.3427	3.8062	0.5965	6.381	1.76e-10	4.31e-09
RP11-527F13.1	6.7791	0.5	3.8046	2.8053	1.3562	0.175022	0.420792
CIB3	6.4678	0.4446	3.7993	2.5572	1.4858	0.137342	0.361662
RP11-215G15.5	4639.63	334.476	3.7943	0.686	5.5313	3.18e-08	5.82e-07
RP11-379K17.9	6.6431	0.5	3.7898	2.5086	1.5107	0.130856	0.350833
OR52H1	6.6915	0.5	3.7896	2.6182	1.4474	0.147778	0.378581
RP11-165M1.2	6.6915	0.5	3.7896	2.6182	1.4474	0.147778	0.378581
RP5-1184F4.5	6.6915	0.5	3.7896	2.6182	1.4474	0.147778	0.378581
AC068137.5	2.3865	0	3.7886	4.3658	0.8678	0.385515	NA
CKLF-CMTM1	2.3865	0	3.7886	4.3658	0.8678	0.385515	NA
MIR4697	2.3865	0	3.7886	4.3658	0.8678	0.385515	NA
RP11-6L6.2	2.3865	0	3.7886	4.3658	0.8678	0.385515	NA
CTD-2006H14.2	31.4514	2.2228	3.7883	1.3842	2.7368	0.00620312	0.0364546
ESRRB	26.065	1.8891	3.7845	1.3851	2.7323	0.00628924	0.0368728
CNTD1	25.4816	1.8337	3.7828	1.3849	2.7314	0.00630643	0.0369454
CLUHP5	13.4222	1	3.7822	1.8759	2.0162	0.0437782	0.166768
USH1G	13.3738	1	3.7816	1.8537	2.04	0.0413498	0.159861
RP11-278I4.1	20.2497	1.5	3.7793	1.8212	2.0752	0.0379667	0.150168
RMST	6.6039	0.5	3.7724	2.574	1.4656	0.142751	0.37002
CPXCR1	6.5554	0.5	3.7717	2.5255	1.4934	0.135323	0.358509
AC099684.1	6.341	0.4446	3.7644	2.5529	1.4745	0.140335	0.366609
MUSTN1	6.341	0.4446	3.7644	2.5529	1.4745	0.140335	0.366609
LINC01037	45.5262	3.3891	3.7598	1.1415	3.2936	0.00098923	0.00771986
CLDN18	76.6663	5.6674	3.7575	0.9192	4.0878	4.36e-05	0.000476382
HOXA-AS2	25.4908	1.8891	3.756	1.336	2.8114	0.0049334	0.0302265
MAGEH1	340.721	25.2805	3.7559	0.7443	5.0462	4.51e-07	6.98e-06
RNA5SP221	6.5163	0.5	3.7547	2.5544	1.4699	0.141581	0.368212
TRPM3	45.4962	3.3891	3.7545	1.3555	2.7699	0.00560741	0.0335464
F8A2	144.192	10.6685	3.7533	0.8326	4.5079	6.55e-06	8.38e-05
MEOX1	6.4678	0.5	3.7531	2.5495	1.4721	0.141	0.367383
ACAA2	1523.28	113.133	3.7496	0.6023	6.2253	4.81e-10	1.11e-08
BCORL1	299.086	22.4457	3.7421	0.7883	4.7469	2.07e-06	2.87e-05
WDR64	12.9841	1	3.7375	1.8687	2.0001	0.0454896	0.171089
PAGE1	6.4286	0.5	3.7367	2.5461	1.4676	0.142207	0.369343
RP11-328N19.1	6.3802	0.5	3.7339	2.5848	1.4446	0.148573	0.379735
SAMD9	1103.37	82.9027	3.7331	0.6194	6.0269	1.67e-09	3.61e-08
CGN	1307.04	98.4581	3.7308	0.5257	7.0974	1.27e-12	4.06e-11
AAK1	1321.01	99.6753	3.7299	0.5939	6.2806	3.37e-10	8.02e-09
RP11-158M2.3	12.1171	0.8891	3.7283	1.9218	1.9401	0.0523709	0.188449
RMDN2	121.325	9.2228	3.7271	0.8661	4.303	1.68e-05	0.000200908
FRMD6	339.954	25.6165	3.7247	0.8013	4.6482	3.35e-06	4.51e-05
HYAL4	25.4609	1.9446	3.7239	1.4782	2.5192	0.0117617	0.0616565
BATF	2492.37	189.35	3.7194	0.598	6.2202	4.97e-10	1.15e-08
RP11-497D6.5	6.341	0.5	3.7183	2.5451	1.4609	0.144035	0.372499
FPGT-TNNI3K	18.4097	1.3891	3.7183	1.5367	2.4197	0.015533	0.0763177
AC091801.1	6.0781	0.4446	3.708	2.5849	1.4345	0.151434	NA
DOCK10	3881.14	296.986	3.708	0.5216	7.1084	1.17e-12	3.78e-11
HOXC8	18.3313	1.3891	3.7076	1.5709	2.3601	0.0182681	0.0865247
RP13-401N8.1	18.6725	1.4446	3.7072	1.5265	2.4285	0.0151619	0.0747841
MIR185	41.9314	3.1674	3.7062	1.3475	2.7504	0.00595231	0.0352877
SCARB2	1413.81	108.843	3.7009	0.5811	6.3689	1.9e-10	4.64e-09
AC011294.3	2.2597	0	3.6971	4.4724	0.8267	0.408434	NA
AC092111.1	2.2597	0	3.6971	4.4724	0.8267	0.408434	NA
AC106900.6	2.2597	0	3.6971	4.4724	0.8267	0.408434	NA
AL161891.1	2.2597	0	3.6971	4.4724	0.8267	0.408434	NA
AL358340.1	2.2597	0	3.6971	4.4724	0.8267	0.408434	NA
AL603650.1	2.2597	0	3.6971	4.4724	0.8267	0.408434	NA
AP000431.1	2.2597	0	3.6971	4.4724	0.8267	0.408434	NA
ART4	2.2597	0	3.6971	4.4724	0.8267	0.408434	NA
BNIP3P3	2.2597	0	3.6971	4.4724	0.8267	0.408434	NA
BX649563.4	2.2597	0	3.6971	4.4724	0.8267	0.408434	NA
CDK20	2.2597	0	3.6971	4.4724	0.8267	0.408434	NA
CRY1	2.2597	0	3.6971	4.4724	0.8267	0.408434	NA
CTA-326K9.1	2.2597	0	3.6971	4.4724	0.8267	0.408434	NA
CTB-60B18.12	2.2597	0	3.6971	4.4724	0.8267	0.408434	NA
CTD-2054N24.1	2.2597	0	3.6971	4.4724	0.8267	0.408434	NA
DPT	2.2597	0	3.6971	4.4724	0.8267	0.408434	NA
EGFLAM-AS4	2.2597	0	3.6971	4.4724	0.8267	0.408434	NA
FAM83B	2.2597	0	3.6971	4.4724	0.8267	0.408434	NA
KRT18P32	2.2597	0	3.6971	4.4724	0.8267	0.408434	NA
LINC00661	2.2597	0	3.6971	4.4724	0.8267	0.408434	NA
LUZP2	2.2597	0	3.6971	4.4724	0.8267	0.408434	NA
MATN3	2.2597	0	3.6971	4.4724	0.8267	0.408434	NA
MIR4452	2.2597	0	3.6971	4.4724	0.8267	0.408434	NA
MIR4493	2.2597	0	3.6971	4.4724	0.8267	0.408434	NA
MIR4637	2.2597	0	3.6971	4.4724	0.8267	0.408434	NA
MIR4717	2.2597	0	3.6971	4.4724	0.8267	0.408434	NA
MIR5006	2.2597	0	3.6971	4.4724	0.8267	0.408434	NA
MIR5699	2.2597	0	3.6971	4.4724	0.8267	0.408434	NA
MTND3P1	2.2597	0	3.6971	4.4724	0.8267	0.408434	NA
MTND5P31	2.2597	0	3.6971	4.4724	0.8267	0.408434	NA
NRON	2.2597	0	3.6971	4.4724	0.8267	0.408434	NA
OCM	2.2597	0	3.6971	4.4724	0.8267	0.408434	NA
PTGES	2.2597	0	3.6971	4.4724	0.8267	0.408434	NA
RNA5SP185	2.2597	0	3.6971	4.4724	0.8267	0.408434	NA
RNF17	2.2597	0	3.6971	4.4724	0.8267	0.408434	NA
RNU6-1105P	2.2597	0	3.6971	4.4724	0.8267	0.408434	NA
RNU6-457P	2.2597	0	3.6971	4.4724	0.8267	0.408434	NA
RNU6-486P	2.2597	0	3.6971	4.4724	0.8267	0.408434	NA
RNU6-814P	2.2597	0	3.6971	4.4724	0.8267	0.408434	NA
RP1-41P2.7	2.2597	0	3.6971	4.4724	0.8267	0.408434	NA
RP11-1180F24.1	2.2597	0	3.6971	4.4724	0.8267	0.408434	NA
RP11-122G18.8	2.2597	0	3.6971	4.4724	0.8267	0.408434	NA
RP11-151M7.1	2.2597	0	3.6971	4.4724	0.8267	0.408434	NA
RP11-20J15.3	2.2597	0	3.6971	4.4724	0.8267	0.408434	NA
RP11-266O8.1	2.2597	0	3.6971	4.4724	0.8267	0.408434	NA
RP11-270M14.5	2.2597	0	3.6971	4.4724	0.8267	0.408434	NA
RP11-366L20.4	2.2597	0	3.6971	4.4724	0.8267	0.408434	NA
RP11-380D23.1	2.2597	0	3.6971	4.4724	0.8267	0.408434	NA
RP11-395B20.1	2.2597	0	3.6971	4.4724	0.8267	0.408434	NA
RP11-39K24.14	2.2597	0	3.6971	4.4724	0.8267	0.408434	NA
RP11-3B12.2	2.2597	0	3.6971	4.4724	0.8267	0.408434	NA
RP11-530N7.3	2.2597	0	3.6971	4.4724	0.8267	0.408434	NA
RP11-548K12.1	2.2597	0	3.6971	4.4724	0.8267	0.408434	NA
RP11-621L6.2	2.2597	0	3.6971	4.4724	0.8267	0.408434	NA
RP11-783K16.10	2.2597	0	3.6971	4.4724	0.8267	0.408434	NA
RP11-843B15.2	2.2597	0	3.6971	4.4724	0.8267	0.408434	NA
RP5-892G5.2	2.2597	0	3.6971	4.4724	0.8267	0.408434	NA
RP5-968D22.3	2.2597	0	3.6971	4.4724	0.8267	0.408434	NA
SLC22A15	2.2597	0	3.6971	4.4724	0.8267	0.408434	NA
SNORD56B	2.2597	0	3.6971	4.4724	0.8267	0.408434	NA
SYN3	2.2597	0	3.6971	4.4724	0.8267	0.408434	NA
TMEM133	2.2597	0	3.6971	4.4724	0.8267	0.408434	NA
snoMe28S-Am2634	2.2597	0	3.6971	4.4724	0.8267	0.408434	NA
snoR26	2.2597	0	3.6971	4.4724	0.8267	0.408434	NA
LINC00176	320.099	24.6154	3.6969	0.6484	5.7017	1.19e-08	2.31e-07
CXCL10	1110.91	85.8371	3.6956	0.8522	4.3365	1.45e-05	0.00017464
KCNJ9	6.205	0.5	3.689	2.8571	1.2912	0.196642	0.454286
CTB-178M22.1	5.9905	0.4446	3.6888	2.6088	1.414	0.157374	NA
DCC	30.7205	2.3891	3.6875	1.4249	2.5879	0.00965709	0.0524181
RP11-834C11.10	23.9321	1.8337	3.6869	1.3926	2.6476	0.00810639	0.045397
TPK1	377.493	29.3371	3.6869	0.5919	6.2284	4.71e-10	1.09e-08
RP11-360F5.3	66.011	5.112	3.6831	0.9243	3.9849	6.75e-05	0.000710008
MTND2P5	12.5068	1	3.6825	1.8891	1.9493	0.0512577	0.185453
AC005304.1	6.2142	0.5	3.6776	2.8682	1.2822	0.199772	0.458813
RP11-388M20.7	29.4753	2.2783	3.6771	1.3035	2.8209	0.00478876	0.0295203
IL10RB	849.803	66.4004	3.6761	0.5587	6.58	4.7e-11	1.24e-09
DUX4L18	18.2344	1.4446	3.6749	1.5456	2.3777	0.0174199	0.083292
DDX43	24.9744	2	3.6738	1.4554	2.5243	0.0115935	0.0609264
RP11-440L14.4	17.9024	1.3891	3.673	1.7228	2.1321	0.0330027	0.13557
C15orf26	12.0295	0.9446	3.672	1.838	1.9978	0.0457397	0.171583
AKR1C1	12.3707	1	3.67	1.9352	1.8964	0.057903	0.20266
RP11-1029J19.5	5.9029	0.4446	3.6693	2.6443	1.3876	0.165256	NA
AMN	37.3451	3	3.6679	1.2604	2.9101	0.00361295	0.0232449
GGTLC2	18.0984	1.4446	3.6659	1.6199	2.2631	0.0236301	0.105748
RP11-726G1.1	410.397	32.5011	3.6632	0.8423	4.3493	1.37e-05	0.000165793
AC009495.4	6.1266	0.5	3.6611	2.6739	1.3692	0.170935	NA
RP11-1E4.1	18.02	1.4446	3.6564	1.541	2.3726	0.0176615	0.084169
RP11-313D6.3	5.8637	0.4446	3.651	2.617	1.3951	0.162982	NA
CD302	114.35	9.1674	3.6466	0.9374	3.8899	0.000100286	0.00101174
FGF9	114.479	9.2228	3.6454	0.8184	4.4544	8.41e-06	0.000105543
AC002398.5	2.1721	0	3.642	4.1209	0.8838	0.376803	NA
AC019186.1	2.1721	0	3.642	4.1209	0.8838	0.376803	NA
AC093585.6	2.1721	0	3.642	4.1209	0.8838	0.376803	NA
AC098823.3	2.1721	0	3.642	4.1209	0.8838	0.376803	NA
AL160275.1	2.1721	0	3.642	4.1209	0.8838	0.376803	NA
ARL2BPP2	2.1721	0	3.642	4.1209	0.8838	0.376803	NA
C1orf141	2.1721	0	3.642	4.1209	0.8838	0.376803	NA
CELA2B	2.1721	0	3.642	4.1209	0.8838	0.376803	NA
CELF2-AS1	2.1721	0	3.642	4.1209	0.8838	0.376803	NA
CFHR1	2.1721	0	3.642	4.1209	0.8838	0.376803	NA
CTD-2008P7.8	2.1721	0	3.642	4.1209	0.8838	0.376803	NA
CTD-2247C11.1	2.1721	0	3.642	4.1209	0.8838	0.376803	NA
CTD-2376I4.1	2.1721	0	3.642	4.1209	0.8838	0.376803	NA
FAM90A12P	2.1721	0	3.642	4.1209	0.8838	0.376803	NA
GS1-72M22.1	2.1721	0	3.642	4.1209	0.8838	0.376803	NA
HBG2	2.1721	0	3.642	4.1209	0.8838	0.376803	NA
IGF1	2.1721	0	3.642	4.1209	0.8838	0.376803	NA
LINC00578	2.1721	0	3.642	4.1209	0.8838	0.376803	NA
OR11H13P	2.1721	0	3.642	4.1209	0.8838	0.376803	NA
PRKG1-AS1	2.1721	0	3.642	4.1209	0.8838	0.376803	NA
RGS18	2.1721	0	3.642	4.1209	0.8838	0.376803	NA
RNU6-185P	2.1721	0	3.642	4.1209	0.8838	0.376803	NA
RP1-166H4.2	2.1721	0	3.642	4.1209	0.8838	0.376803	NA
RP11-165N19.4	2.1721	0	3.642	4.1209	0.8838	0.376803	NA
RP11-264F23.3	2.1721	0	3.642	4.1209	0.8838	0.376803	NA
RP11-267A15.1	2.1721	0	3.642	4.1209	0.8838	0.376803	NA
RP11-479O17.7	2.1721	0	3.642	4.1209	0.8838	0.376803	NA
RP11-648F7.1	2.1721	0	3.642	4.1209	0.8838	0.376803	NA
RP11-760D2.11	2.1721	0	3.642	4.1209	0.8838	0.376803	NA
RP3-470B24.5	2.1721	0	3.642	4.1209	0.8838	0.376803	NA
SLC7A8	2.1721	0	3.642	4.1209	0.8838	0.376803	NA
SNCG	2.1721	0	3.642	4.1209	0.8838	0.376803	NA
TRPC7-AS1	2.1721	0	3.642	4.1209	0.8838	0.376803	NA
TUBB8P6	2.1721	0	3.642	4.1209	0.8838	0.376803	NA
UPK3BP1	2.1721	0	3.642	4.1209	0.8838	0.376803	NA
CTC-467M3.1	5.9905	0.5	3.6411	2.6006	1.4001	0.161485	NA
EGFL8	12.1655	1	3.6344	1.9994	1.8177	0.0691074	0.229495
HLA-V	11.679	0.9446	3.6325	1.8568	1.9563	0.0504296	0.183606
PPP1R10P1	5.7761	0.4446	3.6309	2.6195	1.3861	0.165714	NA
LYST	3766.26	304.198	3.6304	0.5996	6.0542	1.41e-09	3.1e-08
DUX4L4	11.2893	0.8891	3.6298	1.957	1.8548	0.0636248	0.216986
RP5-837I24.6	5.7276	0.4446	3.6289	2.9275	1.2396	0.215123	NA
BACH1-IT3	18.2045	1.5	3.6289	1.7153	2.1156	0.034376	0.139894
PASK	11792.2	953.682	3.6282	0.5041	7.1973	6.14e-13	2.06e-11
MIR503HG	12.0295	1	3.6253	1.9112	1.8968	0.0578481	0.202547
PLEKHS1	5.9513	0.5	3.6229	2.6141	1.3859	0.165778	NA
GPR98	41.3665	3.3891	3.6174	1.3193	2.7419	0.00610832	0.0360144
HOXB-AS3	5.6885	0.4446	3.6105	2.6285	1.3736	0.169567	NA
VMO1	5.6885	0.4446	3.6105	2.6285	1.3736	0.169567	NA
AC108463.2	58.6071	4.8337	3.6084	1.0781	3.347	0.000816968	0.0065163
RRAGD	3215.78	264.318	3.6046	0.6104	5.9052	3.52e-09	7.26e-08
RNU6-1316P	11.513	0.9446	3.6041	1.9218	1.8754	0.0607366	0.209959
RP11-264L1.3	17.8148	1.5	3.5957	1.7708	2.0305	0.0423007	0.162745
RP11-796G6.2	11.3769	0.9446	3.5927	1.8635	1.9279	0.0538667	0.192305
PPID	431.387	35.8371	3.5925	0.5973	6.0148	1.8e-09	3.87e-08
RP11-573D15.8	17.6787	1.5	3.5905	1.6541	2.1707	0.0299571	0.126841
GYG1P3	17.6303	1.5	3.59	1.6305	2.2018	0.0276815	0.119641
AC069368.3	5.6008	0.4446	3.5899	2.6442	1.3577	0.174566	NA
RP11-57G22.1	5.6008	0.4446	3.5899	2.6442	1.3577	0.174566	NA
NANOS3	10.9872	0.8891	3.5892	1.9732	1.819	0.0689125	0.229086
ANO10	1356.2	112.791	3.5889	0.5479	6.5508	5.72e-11	1.49e-09
AC006272.2	2.0845	0	3.5864	4.1612	0.8619	0.388762	NA
AF127936.5	2.0845	0	3.5864	4.1612	0.8619	0.388762	NA
AL162381.1	2.0845	0	3.5864	4.1612	0.8619	0.388762	NA
AP000282.2	2.0845	0	3.5864	4.1612	0.8619	0.388762	NA
CCL25	2.0845	0	3.5864	4.1612	0.8619	0.388762	NA
CCR3	2.0845	0	3.5864	4.1612	0.8619	0.388762	NA
CTD-2008L17.1	2.0845	0	3.5864	4.1612	0.8619	0.388762	NA
CTD-2151A2.1	2.0845	0	3.5864	4.1612	0.8619	0.388762	NA
CXCR6	2.0845	0	3.5864	4.1612	0.8619	0.388762	NA
DSEL	2.0845	0	3.5864	4.1612	0.8619	0.388762	NA
FAM186A	2.0845	0	3.5864	4.1612	0.8619	0.388762	NA
HIGD1B	2.0845	0	3.5864	4.1612	0.8619	0.388762	NA
LDHAL6DP	2.0845	0	3.5864	4.1612	0.8619	0.388762	NA
LINC00839	2.0845	0	3.5864	4.1612	0.8619	0.388762	NA
MIR4767	2.0845	0	3.5864	4.1612	0.8619	0.388762	NA
MT1P1	2.0845	0	3.5864	4.1612	0.8619	0.388762	NA
PLSCR2	2.0845	0	3.5864	4.1612	0.8619	0.388762	NA
RBM11	2.0845	0	3.5864	4.1612	0.8619	0.388762	NA
RNA5SP304	2.0845	0	3.5864	4.1612	0.8619	0.388762	NA
RNA5SP318	2.0845	0	3.5864	4.1612	0.8619	0.388762	NA
RP11-116O18.3	2.0845	0	3.5864	4.1612	0.8619	0.388762	NA
RP11-196G18.21	2.0845	0	3.5864	4.1612	0.8619	0.388762	NA
RP11-1H8.4	2.0845	0	3.5864	4.1612	0.8619	0.388762	NA
RP11-221H10.1	2.0845	0	3.5864	4.1612	0.8619	0.388762	NA
RP11-382D8.5	2.0845	0	3.5864	4.1612	0.8619	0.388762	NA
RP11-43F13.3	2.0845	0	3.5864	4.1612	0.8619	0.388762	NA
RP3-339A18.6	2.0845	0	3.5864	4.1612	0.8619	0.388762	NA
SCGB1B2P	2.0845	0	3.5864	4.1612	0.8619	0.388762	NA
U85056.3	2.0845	0	3.5864	4.1612	0.8619	0.388762	NA
XX-2136C48.8	2.0845	0	3.5864	4.1612	0.8619	0.388762	NA
ZDHHC8P1	2.0845	0	3.5864	4.1612	0.8619	0.388762	NA
GBP1P1	17.2499	1.4446	3.585	1.6964	2.1133	0.0345788	0.140379
EIF2AK4	4748.15	396.059	3.5835	0.5005	7.1591	8.12e-13	2.66e-11
HOMER2	296.127	24.8903	3.5791	0.739	4.8433	1.28e-06	1.83e-05
CTD-2651B20.1	17.4551	1.5	3.5763	1.6363	2.1855	0.0288505	0.123447
RDH10	1149.17	96.2952	3.5754	0.5582	6.4048	1.51e-10	3.72e-09
MIR548AC	11.6882	1	3.5749	2.0518	1.7423	0.0814594	0.257426
RP11-21L23.2	28.267	2.3891	3.5744	1.2577	2.8419	0.00448461	0.0279508
DGKE	836.737	70.2873	3.5734	0.5923	6.033	1.61e-09	3.49e-08
EZR-AS1	5.7276	0.5	3.5725	2.918	1.2243	0.220831	NA
HAPLN3	229.079	19.2805	3.5708	0.6472	5.5176	3.44e-08	6.26e-07
TRIB1	5899.85	498.428	3.5648	0.555	6.4234	1.33e-10	3.33e-09
ACOXL	16.987	1.4446	3.5643	1.6376	2.1766	0.0295119	0.125419
GNA12	16306	1378.52	3.5641	0.526	6.776	1.24e-11	3.49e-10
LRP5	34.2576	2.9446	3.564	1.2097	2.9463	0.00321619	0.0211677
RP11-370K11.1	5.6885	0.5	3.5622	2.6198	1.3597	0.173915	NA
RP11-685G9.4	5.6885	0.5	3.5622	2.6198	1.3597	0.173915	NA
MAP1B	505.162	42.7794	3.5622	2.1472	1.659	0.097118	0.290257
DUOXA1	16.8417	1.4446	3.5614	1.6115	2.2101	0.0271014	0.117683
PAOX	659.804	55.9559	3.5564	0.6177	5.7575	8.54e-09	1.69e-07
NLRP1	2143.83	182.3	3.5563	0.5187	6.8559	7.09e-12	2.08e-10
ABCA17P	130.21	11.1674	3.5533	0.804	4.4197	9.89e-06	0.000122429
SOX5P	27.7897	2.3891	3.5496	1.2627	2.8111	0.00493757	0.0302441
RNA5-8SP4	1887.04	161.628	3.5455	0.9052	3.9169	8.97e-05	0.000917166
AC004471.9	5.6008	0.5	3.5412	2.6353	1.3438	0.179028	NA
MFSD6L	151.257	13.0566	3.5406	0.8191	4.3228	1.54e-05	0.000184988
APBB1	50.3983	4.3891	3.5405	1.0779	3.2845	0.00102152	0.00793968
HMGB3P22	32.8648	2.8337	3.5398	1.1869	2.9825	0.00285915	0.0192173
ENAM	53.5827	4.5566	3.5394	1.0092	3.5071	0.000453066	0.00388009
RIN3	380.62	32.8903	3.5388	0.7413	4.7737	1.81e-06	2.53e-05
MIR2467	5.6493	0.5	3.5386	2.9408	1.2033	0.22887	NA
SPINK5	5.6493	0.5	3.5386	2.9408	1.2033	0.22887	NA
C1orf186	1978.86	171.34	3.5309	0.7418	4.7599	1.94e-06	2.7e-05
AC007405.6	1.9968	0	3.5285	4.2544	0.8294	0.406888	NA
AC017002.4	1.9968	0	3.5285	4.2544	0.8294	0.406888	NA
AC017048.4	1.9968	0	3.5285	4.2544	0.8294	0.406888	NA
AC027601.1	1.9968	0	3.5285	4.2544	0.8294	0.406888	NA
AC027811.1	1.9968	0	3.5285	4.2544	0.8294	0.406888	NA
AC090427.1	1.9968	0	3.5285	4.2544	0.8294	0.406888	NA
AL356261.1	1.9968	0	3.5285	4.2544	0.8294	0.406888	NA
AL583842.1	1.9968	0	3.5285	4.2544	0.8294	0.406888	NA
CTC-304I17.4	1.9968	0	3.5285	4.2544	0.8294	0.406888	NA
FRG2B	1.9968	0	3.5285	4.2544	0.8294	0.406888	NA
GS1-166A23.1	1.9968	0	3.5285	4.2544	0.8294	0.406888	NA
MIR3180-2	1.9968	0	3.5285	4.2544	0.8294	0.406888	NA
OR52E1	1.9968	0	3.5285	4.2544	0.8294	0.406888	NA
RCN1P1	1.9968	0	3.5285	4.2544	0.8294	0.406888	NA
RN7SL867P	1.9968	0	3.5285	4.2544	0.8294	0.406888	NA
RNU6ATAC9P	1.9968	0	3.5285	4.2544	0.8294	0.406888	NA
RP11-1002K11.1	1.9968	0	3.5285	4.2544	0.8294	0.406888	NA
RP11-185E8.1	1.9968	0	3.5285	4.2544	0.8294	0.406888	NA
RP11-323I14__A.1	1.9968	0	3.5285	4.2544	0.8294	0.406888	NA
RP11-536C5.2	1.9968	0	3.5285	4.2544	0.8294	0.406888	NA
RP13-631K18.2	1.9968	0	3.5285	4.2544	0.8294	0.406888	NA
RP6-29D12.2	1.9968	0	3.5285	4.2544	0.8294	0.406888	NA
SYTL5	1.9968	0	3.5285	4.2544	0.8294	0.406888	NA
TRNAI2	1.9968	0	3.5285	4.2544	0.8294	0.406888	NA
TUBB8P9	1.9968	0	3.5285	4.2544	0.8294	0.406888	NA
PCOLCE-AS1	27.3516	2.3891	3.528	1.2785	2.7594	0.00579132	0.0344777
AP000356.2	5.3864	0.4446	3.5279	2.693	1.31	0.190184	NA
EPG5	7897.68	685.742	3.5259	0.5258	6.7053	2.01e-11	5.51e-10
SNORD7	43061	3765.64	3.5154	2.1872	1.6073	0.107997	0.310636
LINC01053	11.1625	1	3.5143	1.963	1.7903	0.0734041	0.239464
RP11-981G7.1	11.2109	1	3.5125	2.1273	1.6512	0.0987006	0.293236
RP11-334J6.6	10.7244	0.9446	3.5088	1.8962	1.8504	0.0642541	0.218557
ATP8A2	16.286	1.4446	3.5077	1.5864	2.2112	0.0270252	0.1175
MIR650	39.0491	3.5	3.5041	1.2687	2.7619	0.00574656	0.0342204
MOV10	4083.05	360.888	3.4999	0.5156	6.7886	1.13e-11	3.22e-10
NINJ2	158.168	13.9468	3.4998	0.7156	4.8911	1e-06	1.46e-05
AC073130.1	5.474	0.5	3.4993	2.698	1.297	0.194631	NA
AC133785.1	5.474	0.5	3.4993	2.698	1.297	0.194631	NA
SPATC1	5.474	0.5	3.4993	2.698	1.297	0.194631	NA
INSIG2	1571.06	139.68	3.4921	0.7013	4.9797	6.37e-07	9.6e-06
KBTBD7	328.531	29.1719	3.4902	0.6384	5.4674	4.57e-08	8.18e-07
CXCR3	10.5976	0.9446	3.4876	1.9084	1.8275	0.0676284	0.226188
MIR4477B	48.7981	4.3891	3.4835	1.3054	2.6684	0.00762064	0.0432422
TRPM6	58.9783	5.3337	3.48	0.9745	3.5709	0.00035573	0.00312165
MFAP1P1	5.3864	0.5	3.4778	2.6837	1.2959	0.195014	NA
MIR1301	5.3864	0.5	3.4778	2.6837	1.2959	0.195014	NA
GPR160	5960.31	535.464	3.4765	0.5105	6.8101	9.75e-12	2.8e-10
TCP11	16.286	1.5	3.473	1.6721	2.077	0.0377991	0.149842
AC007566.11	1.9092	0	3.4668	4.781	0.7251	0.468388	NA
AC091813.2	1.9092	0	3.4668	4.781	0.7251	0.468388	NA
AC093698.4	1.9092	0	3.4668	4.781	0.7251	0.468388	NA
AP000695.1	1.9092	0	3.4668	4.781	0.7251	0.468388	NA
C1orf210	1.9092	0	3.4668	4.781	0.7251	0.468388	NA
CA15P2	1.9092	0	3.4668	4.781	0.7251	0.468388	NA
CTSG	1.9092	0	3.4668	4.781	0.7251	0.468388	NA
DGAT2L7P	1.9092	0	3.4668	4.781	0.7251	0.468388	NA
FDPSP6	1.9092	0	3.4668	4.781	0.7251	0.468388	NA
H2AFB3	1.9092	0	3.4668	4.781	0.7251	0.468388	NA
RNA5SP338	1.9092	0	3.4668	4.781	0.7251	0.468388	NA
RNU6-104P	1.9092	0	3.4668	4.781	0.7251	0.468388	NA
RP11-1406H17.1	1.9092	0	3.4668	4.781	0.7251	0.468388	NA
RP11-435B5.7	1.9092	0	3.4668	4.781	0.7251	0.468388	NA
RP13-580F15.2	1.9092	0	3.4668	4.781	0.7251	0.468388	NA
SPDYE4	1.9092	0	3.4668	4.781	0.7251	0.468388	NA
ZNF385D	1.9092	0	3.4668	4.781	0.7251	0.468388	NA
SNED1	21.1467	1.9446	3.4623	1.4203	2.4377	0.01478	0.0734964
CTD-2130O13.1	5.1235	0.4446	3.4612	2.7124	1.276	0.201939	NA
FGFR1	2579.76	234.872	3.4569	0.5293	6.5309	6.54e-11	1.69e-09
CTD-2324F15.2	5.2988	0.5	3.4559	2.6818	1.2887	0.197514	NA
MIR5692C2	5.2988	0.5	3.4559	2.6818	1.2887	0.197514	NA
RP11-508N22.6	5.2988	0.5	3.4559	2.6818	1.2887	0.197514	NA
TPO	5.2988	0.5	3.4559	2.6818	1.2887	0.197514	NA
COL8A2	35.8947	3.2783	3.4541	1.2055	2.8653	0.00416554	0.0262452
RP11-8J9.5	16.0716	1.5	3.4515	1.6982	2.0325	0.0421058	0.162161
PTPN13	21.458	2	3.4514	1.5301	2.2557	0.0240909	0.107461
UXS1	4517.68	413.17	3.4507	0.5035	6.8535	7.21e-12	2.11e-10
RP11-85G18.6	15.9747	1.5	3.4485	1.7053	2.0222	0.0431537	0.165096
FILIP1	26.0258	2.3891	3.4481	1.415	2.4368	0.0148163	0.0735818
ABTB2	3952.25	362.362	3.4478	0.5902	5.8413	5.18e-09	1.05e-07
USP32P2	57.3989	5.2783	3.4464	1.1632	2.9628	0.00304839	0.020261
RNA5SP65	5.2503	0.5	3.4459	2.9871	1.1536	0.248678	NA
STK3	288.587	26.5034	3.4452	0.6642	5.1873	2.13e-07	3.47e-06
AC138965.1	5.0843	0.4446	3.4437	3.0362	1.1342	0.256707	NA
SNX19P3	30.0495	2.7228	3.4437	1.2423	2.772	0.00557097	0.0333984
VASH2	5.0359	0.4446	3.4383	2.7356	1.2569	0.208786	NA
PLAC1	21.1859	2	3.4381	1.5218	2.2592	0.0238694	0.106757
RP5-837J1.4	10.646	1	3.4372	2.1514	1.5977	0.110116	0.31417
NCF2	1008.74	93.3948	3.4348	0.6935	4.9533	7.3e-07	1.09e-05
AC007970.1	5.2112	0.5	3.4335	2.6884	1.2772	0.201543	NA
CTD-2035E11.5	5.2112	0.5	3.4335	2.6884	1.2772	0.201543	NA
GYG1	1330.82	123.457	3.4314	0.5531	6.2043	5.49e-10	1.26e-08
AF121898.3	26.397	2.5	3.4312	1.4041	2.4438	0.0145346	0.0726085
FOXO1B	10.5584	1	3.4269	2.0985	1.633	0.102473	0.300162
MIR744	650.927	60.5622	3.4264	0.8303	4.1266	3.68e-05	0.000409352
AP001258.4	142.523	13.3348	3.422	0.7162	4.7782	1.77e-06	2.48e-05
TRAF3IP3	1607.81	150.35	3.4194	0.5526	6.1877	6.1e-10	1.39e-08
AC110781.3	10.4223	1	3.4164	1.9912	1.7158	0.0862044	0.267594
SUSD1	154.006	14.5011	3.4163	0.7521	4.5421	5.57e-06	7.24e-05
RP4-751H13.7	62.573	5.7794	3.4158	1.0975	3.1123	0.00185637	0.0132525
SOX4	7097.22	665.467	3.4145	0.583	5.8567	4.72e-09	9.61e-08
RP11-1100L3.4	108.364	10.1131	3.4138	0.8101	4.2139	2.51e-05	0.000289605
PTGES3L	9.7306	0.8891	3.4137	2.076	1.6443	0.100112	0.296173
RGMB-AS1	9.6821	0.8891	3.4115	2.0502	1.6639	0.0961233	0.288171
RET	5.1235	0.5	3.4106	2.7027	1.2619	0.20697	NA
F12	237.564	22.2828	3.4075	0.7474	4.5591	5.14e-06	6.71e-05
GABRB2	60.8875	5.8337	3.3973	0.9625	3.5295	0.000416322	0.003588
SMAD7	2807.14	266.277	3.3973	0.6121	5.5504	2.85e-08	5.29e-07
NELL1	15.4098	1.5	3.3962	1.7303	1.9628	0.0496722	0.181707
MIR4739	4.9091	0.4446	3.3933	2.7867	1.2177	0.223351	NA
RP11-445H22.3	34.9194	3.3337	3.3933	1.1436	2.9672	0.0030049	0.0200383
ATXN7L1	327.798	31.2262	3.3933	0.597	5.6839	1.32e-08	2.54e-07
LINC01006	4.8607	0.4446	3.3914	2.8335	1.1969	0.231344	NA
RP11-1191J2.2	62.1142	6	3.3897	1.1483	2.952	0.00315692	0.0208326
MIR4498	5.0359	0.5	3.3872	2.7256	1.2427	0.213972	NA
ZACN	5.0359	0.5	3.3872	2.7256	1.2427	0.213972	NA
FAM13A	19.7632	1.8891	3.386	1.4477	2.3388	0.0193464	0.0904644
RP11-177H13.2	29.5721	2.8337	3.3852	1.2038	2.8122	0.00492115	0.0301755
BPIFB9P	5.0843	0.5	3.3848	3.0253	1.1188	0.263223	NA
MRGPRX3	5.0843	0.5	3.3848	3.0253	1.1188	0.263223	NA
PYURF	1265.46	121.296	3.3827	0.5297	6.3863	1.7e-10	4.18e-09
GSAP	436.257	42.0588	3.3788	0.6389	5.2886	1.23e-07	2.09e-06
LL22NC03-N64E9.1	15.2438	1.5	3.3765	1.7045	1.9809	0.0476027	0.176362
SRR	1311.03	126.241	3.3764	0.5362	6.2967	3.04e-10	7.31e-09
DSP	10.1203	1	3.371	2.0213	1.6677	0.0953776	0.286663
KRT86	4.8215	0.4446	3.369	2.7766	1.2134	0.224984	NA
RNA5SP74	4.8215	0.4446	3.369	2.7766	1.2134	0.224984	NA
LY75	1733.4	167.906	3.3683	0.674	4.9975	5.81e-07	8.85e-06
FAM92A1P2	4.773	0.4446	3.3669	3.0782	1.0938	0.274051	NA
AC013402.2	4.9967	0.5	3.364	2.8138	1.1955	0.231884	NA
AL161790.1	4.9967	0.5	3.364	2.8138	1.1955	0.231884	NA
RP11-213H15.1	4.9967	0.5	3.364	2.8138	1.1955	0.231884	NA
RP11-146F11.5	38.076	3.6674	3.3639	1.1181	3.0085	0.00262517	0.0178745
CHDC2	34.2276	3.3337	3.3634	1.1657	2.8854	0.00390942	0.024855
AHSA2	11012.5	1072.07	3.3607	0.5666	5.9312	3.01e-09	6.26e-08
YY1P2	23.5816	2.2783	3.3522	1.3495	2.4841	0.0129885	0.0665189
MACF1	23552.3	2309.39	3.3503	0.5187	6.4595	1.05e-10	2.65e-09
CTD-2035E11.3	9.6429	0.9446	3.3501	1.9685	1.7019	0.0887753	0.273081
AC002511.1	14.6397	1.4446	3.3498	1.6722	2.0032	0.0451529	0.170377
FLNC	58.8907	5.8337	3.3488	0.9711	3.4486	0.000563531	0.00470077
AC090939.1	14.4944	1.4446	3.3448	1.7704	1.8892	0.0588586	0.205277
AP000705.6	4.7339	0.4446	3.3445	2.7794	1.2033	0.228858	NA
TRAM2	1536.11	151.351	3.3439	0.5533	6.0434	1.51e-09	3.3e-08
MIR877	772.269	76.1176	3.3435	0.886	3.7737	0.00016083	0.00154567
CD160	4.9091	0.5	3.3407	2.7765	1.2032	0.228888	NA
CR392039.1	4.9091	0.5	3.3407	2.7765	1.2032	0.228888	NA
MIR4804	4.9091	0.5	3.3407	2.7765	1.2032	0.228888	NA
VIPR1-AS1	4.9091	0.5	3.3407	2.7765	1.2032	0.228888	NA
ZMYND10-AS1	4.9091	0.5	3.3407	2.7765	1.2032	0.228888	NA
TMEM2	199.67	19.7251	3.3386	0.6513	5.1261	2.96e-07	4.71e-06
MICAL2	19.8508	2	3.338	1.5632	2.1354	0.0327286	0.134827
FNDC3B	1611.29	159.682	3.3355	0.6548	5.0943	3.5e-07	5.52e-06
MIR635	9.9058	1	3.3354	2.0954	1.5918	0.111433	0.316575
PPP1R9A	19.8116	2	3.3316	1.6293	2.0448	0.0408774	0.158486
RP11-112J3.16	61.939	6.1674	3.3296	0.9399	3.5426	0.000396232	0.00343921
OTP	19.2375	1.9446	3.3243	1.4567	2.2821	0.0224855	0.101668
[truncated: 33,519 more rows]

## Sheet: S1 padj <0.05
	KIS1_mean	RAJI_mean	log2FoldChange	lfcSE	stat	pvalue	padj
IGHM	0	166655	-19.7346	1.5496	-12.735	3.78e-37	1.94e-34
IGHV3-21	0	19103.9	-16.6097	1.5525	-10.6984	1.04e-26	1.51e-24
ST14	0	10358.3	-15.7266	1.5478	-10.1609	2.96e-24	3.43e-22
CD79B	0.5649	23122.6	-15.4408	1.5067	-10.2483	1.2e-24	1.44e-22
TCL1A	0	6160.02	-14.9768	1.5474	-9.6785	3.72e-22	3.6e-20
IGHV1-69	0	3511.17	-14.1658	1.5457	-9.1644	4.98e-20	3.8e-18
IDH2	0	3159.83	-14.0138	1.5491	-9.0465	1.48e-19	1.06e-17
SERPINA9	0.5649	8432.84	-13.9856	1.5069	-9.2808	1.68e-20	1.35e-18
IGKV3-20	0	3035.73	-13.9559	1.546	-9.0271	1.76e-19	1.25e-17
IGHG1	0	2997.95	-13.9379	1.5398	-9.0519	1.4e-19	1.02e-17
ALOX5	0	2959.51	-13.9192	1.5398	-9.0399	1.57e-19	1.12e-17
NUGGC	0.5649	6945.95	-13.7048	1.5288	-8.9641	3.13e-19	2.16e-17
UCHL1	0	2298.21	-13.5544	1.5403	-8.7997	1.37e-18	8.79e-17
NCF1	0	2025.06	-13.3718	1.541	-8.6775	4.05e-18	2.51e-16
PHGDH	0.4773	5020.79	-13.2459	1.5393	-8.605	7.63e-18	4.62e-16
S1PR4	0	1370.3	-12.8085	1.5556	-8.234	1.81e-16	9.04e-15
NAPSB	0.4773	3181.04	-12.5868	1.5171	-8.2967	1.07e-16	5.44e-15
TMPRSS15	0.5649	3014.11	-12.4985	1.5682	-7.9699	1.59e-15	7.16e-14
WDFY4	3.2143	17595.2	-12.4541	0.7856	-15.8522	1.36e-56	3.92e-53
RASSF6	0.5649	2916.19	-12.4534	1.5117	-8.2381	1.75e-16	8.75e-15
IGHD	0	1051.21	-12.4261	1.5756	-7.8863	3.11e-15	1.33e-13
TSC22D3	0.5649	2863	-12.4255	1.5419	-8.0586	7.72e-16	3.62e-14
RGCC	0	1017.84	-12.3793	1.5498	-7.9874	1.38e-15	6.27e-14
SWAP70	1.6072	8239.17	-12.3654	0.9842	-12.5641	3.32e-36	1.4e-33
AICDA	0	947.806	-12.2766	1.5469	-7.9362	2.08e-15	9.14e-14
RGS13	0.4773	2563.59	-12.2753	1.5111	-8.1232	4.54e-16	2.2e-14
ASB13	0.4773	2535.38	-12.2609	1.5585	-7.867	3.63e-15	1.54e-13
JHDM1D	0	923.949	-12.2396	1.594	-7.6787	1.61e-14	6.42e-13
KIAA0125	1.1299	5065.8	-12.2369	1.1848	-10.328	5.27e-25	6.77e-23
NCF1C	0	876.677	-12.164	1.5475	-7.8605	3.83e-15	1.62e-13
BANK1	0	866.649	-12.1473	1.5567	-7.8032	6.04e-15	2.5e-13
OAT	0.5649	2305.28	-12.1134	1.5328	-7.9026	2.73e-15	1.18e-13
FCRLA	1.6072	6606.3	-12.0444	1.0316	-11.6759	1.69e-31	4.12e-29
VTRNA2-1	32.0278	131568	-11.9927	0.7247	-16.5477	1.66e-61	6.78e-58
IGHV5-78	0	763.509	-11.9647	1.5514	-7.7124	1.23e-14	4.96e-13
APBB1IP	0	731.913	-11.9035	1.5586	-7.6375	2.22e-14	8.67e-13
CD180	0.5649	1951.92	-11.8742	1.5114	-7.8563	3.96e-15	1.67e-13
IGLV6-57	0	677.082	-11.7912	1.554	-7.5877	3.26e-14	1.26e-12
ZNF711	0	671.96	-11.7802	1.561	-7.5465	4.47e-14	1.7e-12
LRIG1	1.6948	5323.94	-11.7173	1.0154	-11.5391	8.38e-31	1.79e-28
SORL1	4.7339	15411.3	-11.6837	0.7041	-16.5942	7.67e-62	4.43e-58
IGKV3D-20	0	622.2	-11.6693	1.5522	-7.518	5.56e-14	2.07e-12
BIK	0	606.702	-11.633	1.5533	-7.4893	6.92e-14	2.56e-12
TRANK1	2.1721	6413.1	-11.5818	0.8987	-12.887	5.33e-38	2.93e-35
CTB-133G6.1	0.4773	1567.58	-11.5658	1.5154	-7.6321	2.31e-14	9.02e-13
MID1IP1	0.5649	1535.92	-11.5283	1.5161	-7.6041	2.87e-14	1.11e-12
IGHJ6	0	559.612	-11.5162	1.5674	-7.3474	2.02e-13	7.09e-12
DUSP2	2.3865	7390.26	-11.5112	0.8674	-13.2712	3.4e-40	2.18e-37
CD19	1.6072	4523.56	-11.5002	0.9874	-11.647	2.38e-31	5.61e-29
TSPO	0	547.617	-11.4855	1.5981	-7.187	6.62e-13	2.21e-11
IGHJ3P	0	544.68	-11.4773	1.5564	-7.3742	1.65e-13	5.84e-12
SPARCL1	0.5649	1470.47	-11.4654	1.5194	-7.5461	4.49e-14	1.7e-12
KIAA0226L	0	532.46	-11.4446	1.5553	-7.3585	1.86e-13	6.55e-12
VLDLR	0	496.508	-11.3437	1.5578	-7.2819	3.29e-13	1.13e-11
IFNLR1	0.5649	1267.05	-11.2505	1.5211	-7.3964	1.4e-13	5.01e-12
IL7R	0	463.844	-11.2456	1.5577	-7.2194	5.22e-13	1.77e-11
RASAL1	0.5649	1257.18	-11.2387	1.5328	-7.3323	2.26e-13	7.91e-12
2008-09-01	0	460.178	-11.2342	1.5579	-7.211	5.56e-13	1.88e-11
LINC00487	0	457.195	-11.2244	1.6106	-6.9691	3.19e-12	9.78e-11
COTL1	1.0422	2421	-11.1906	1.1571	-9.6716	3.98e-22	3.82e-20
IGHV3-30	0	446.441	-11.1904	2.5493	-4.3895	1.14e-05	0.00013926
SIAE	0	442.013	-11.1762	1.5607	-7.1611	8e-13	2.63e-11
SLC25A13	0	439.88	-11.1688	1.5689	-7.1188	1.09e-12	3.52e-11
IGHV4-31	0	431.313	-11.1411	1.5988	-6.9685	3.2e-12	9.8e-11
LHFPL2	0.5649	1133.89	-11.0905	1.5146	-7.3226	2.43e-13	8.48e-12
CYBB	0.4773	1124.97	-11.0872	1.5189	-7.2993	2.89e-13	9.97e-12
INPP5A	1.1299	2269.07	-11.0804	1.1658	-9.5044	2.01e-21	1.75e-19
CASC11	1.6072	3302.83	-11.0462	0.9922	-11.1332	8.65e-29	1.47e-26
ZNF804A	0	402.544	-11.0409	1.5693	-7.0357	1.98e-12	6.23e-11
NCR3LG1	1.0422	2179.85	-11.0393	1.1546	-9.561	1.17e-21	1.06e-19
H1FX	0	399.522	-11.0306	1.5849	-6.9596	3.41e-12	1.04e-10
IGJ	6.9936	14248.7	-11.0217	0.6662	-16.5443	1.76e-61	6.78e-58
PRKCZ	0	396.89	-11.0207	1.5614	-7.0584	1.68e-12	5.34e-11
RP11-87G24.3	0	391.293	-11.0005	1.5743	-6.9875	2.8e-12	8.64e-11
HLTF	1.0422	2060.41	-10.958	1.1509	-9.5215	1.71e-21	1.51e-19
IGHJ5	0	376.985	-10.9462	1.5716	-6.9651	3.28e-12	1e-10
KLF10	1.1299	2042.47	-10.9302	1.1513	-9.4941	2.22e-21	1.92e-19
EBF1	1.1299	2022.22	-10.9158	1.1513	-9.4815	2.51e-21	2.15e-19
TMOD2	1.1299	1938.76	-10.855	1.1513	-9.4288	4.15e-21	3.54e-19
IGKJ4	0	353.284	-10.8531	1.5735	-6.8973	5.3e-12	1.58e-10
RAB20	0.4773	934.983	-10.8206	1.5316	-7.0648	1.61e-12	5.12e-11
MGAT3	1.6948	2789.62	-10.7874	0.9956	-10.8353	2.34e-27	3.61e-25
KCTD1	0	334.114	-10.7726	1.5757	-6.8369	8.1e-12	2.35e-10
RP11-445F6.2	0	332.374	-10.7646	1.5689	-6.8614	6.82e-12	2.01e-10
NMU	0	325.84	-10.7365	1.5878	-6.7617	1.36e-11	3.83e-10
SLC25A27	1.1299	1772.11	-10.7249	1.1548	-9.2873	1.58e-20	1.28e-18
PLEKHG4	0	318.108	-10.7017	1.5728	-6.8041	1.02e-11	2.91e-10
CTC-378H22.1	0	315.828	-10.6913	1.5705	-6.8077	9.92e-12	2.84e-10
SPRR2E	0	308.003	-10.6547	3.488	-3.0547	0.00225306	0.0157204
VAMP8	1.4319	2454.64	-10.6475	1.0109	-10.5326	6.11e-26	8.26e-24
LINC00998	0	304.991	-10.6408	1.5699	-6.7779	1.22e-11	3.45e-10
RP1-239B22.5	0	301.216	-10.623	1.5735	-6.751	1.47e-11	4.1e-10
NLRP4	1.1299	1622.83	-10.5959	1.1723	-9.0387	1.59e-19	1.13e-17
GPER1	0.5649	792.854	-10.5741	1.5232	-6.9418	3.87e-12	1.17e-10
PIK3AP1	6.1266	8987.66	-10.5706	0.7429	-14.2282	6.12e-46	7.86e-43
AC079767.4	0	283.128	-10.5328	1.6268	-6.4748	9.5e-11	2.41e-09
hsa-mir-5195	0	281.647	-10.5257	1.5732	-6.6906	2.22e-11	6.04e-10
RAB11FIP4	2.1721	3082.26	-10.5239	0.9102	-11.5619	6.43e-31	1.4e-28
ADORA2B	0	279.416	-10.514	1.587	-6.625	3.47e-11	9.26e-10
GFOD1	0.5649	755.02	-10.5034	1.5276	-6.8759	6.16e-12	1.82e-10
SAT2	0	276.758	-10.5005	1.5735	-6.6733	2.5e-11	6.77e-10
SLC16A7	0	274.035	-10.4862	1.5741	-6.6616	2.71e-11	7.28e-10
MBP	1.6072	2233.32	-10.4816	0.9953	-10.5306	6.24e-26	8.39e-24
TOX	1.1299	1484.18	-10.469	1.1564	-9.053	1.39e-19	1.02e-17
CBS	2.1721	2970.31	-10.4663	0.9697	-10.7938	3.68e-27	5.6e-25
BACE2	0.9546	1400.88	-10.4172	1.1699	-8.9044	5.37e-19	3.64e-17
ZNF572	0	258.267	-10.4012	1.5831	-6.5701	5.03e-11	1.32e-09
PRKAR2B	2.2597	2818.15	-10.3787	0.9207	-11.2732	1.78e-29	3.29e-27
IGHV1-3	0	253.713	-10.3756	1.5883	-6.5325	6.47e-11	1.68e-09
PLIN2	0.4773	685.197	-10.372	1.524	-6.8056	1.01e-11	2.88e-10
SNTA1	0.4773	683.905	-10.37	1.5383	-6.7414	1.57e-11	4.38e-10
TAGAP	3.3019	4160.84	-10.359	0.8161	-12.6939	6.39e-37	3.15e-34
KIAA0040	1.6948	2057.97	-10.347	1.0078	-10.2667	9.95e-25	1.2e-22
CECR7	0	239.695	-10.2929	1.5829	-6.5025	7.9e-11	2.02e-09
IGHG2	0	235.808	-10.2694	1.5803	-6.4986	8.11e-11	2.07e-09
RP11-640N20.6	0	234.147	-10.2595	1.58	-6.4933	8.4e-11	2.14e-09
LY9	1.1299	1288.28	-10.2545	1.249	-8.2099	2.21e-16	1.1e-14
IGKJ5	0	231.477	-10.2428	1.5793	-6.4856	8.84e-11	2.25e-09
ZNF132	0	231.373	-10.2425	1.5873	-6.4528	1.1e-10	2.76e-09
CNN2	4.8215	5644	-10.2228	0.7341	-13.9258	4.42e-44	4.25e-41
VPREB3	0.5649	620.975	-10.2215	1.5216	-6.7174	1.85e-11	5.1e-10
PPDPF	0	227.258	-10.2165	1.5821	-6.4574	1.07e-10	2.69e-09
LYSMD2	1.0422	1224.64	-10.2073	1.1633	-8.7744	1.72e-18	1.1e-16
CD52	0.5649	610.637	-10.1972	1.5224	-6.6981	2.11e-11	5.77e-10
MAGED1	0.5649	607.36	-10.1895	1.5223	-6.6935	2.18e-11	5.93e-10
GALNT12	0	221.371	-10.1788	1.5881	-6.4095	1.46e-10	3.62e-09
IGHV4-28	0	218.325	-10.1591	1.6252	-6.2509	4.08e-10	9.56e-09
FAM213A	0	217.693	-10.154	1.5848	-6.4071	1.48e-10	3.67e-09
THEMIS2	1.1299	1178.23	-10.136	1.1558	-8.7694	1.8e-18	1.14e-16
HSPBAP1	0	207.467	-10.0845	1.5924	-6.333	2.4e-10	5.83e-09
MLK4	0.5649	558.351	-10.068	1.5243	-6.6048	3.98e-11	1.05e-09
NCF1B	0.4773	549.522	-10.0538	1.5254	-6.5907	4.38e-11	1.15e-09
EIF4EBP1	0.9546	1082.09	-10.0461	1.1839	-8.4855	2.15e-17	1.2e-15
TTC9	1.0422	1082.09	-10.0288	1.1807	-8.4939	2e-17	1.13e-15
LBH	0.5649	539.138	-10.0176	1.5251	-6.5685	5.08e-11	1.33e-09
MS4A7	0	196.69	-10.0076	1.591	-6.2901	3.17e-10	7.57e-09
DTX1	8.377	8760.15	-9.9999	0.6851	-14.597	2.93e-48	4.84e-45
EVI2B	0	194.972	-9.9952	1.5874	-6.2967	3.04e-10	7.31e-09
IGKV2-29	0	194.412	-9.9908	1.592	-6.2755	3.49e-10	8.26e-09
SPI1	1.6072	1586.91	-9.9875	1.0187	-9.8044	1.08e-22	1.09e-20
LINC00263	0.4773	520.456	-9.9754	1.5278	-6.5293	6.61e-11	1.71e-09
GSTM4	0	190.798	-9.9635	1.5999	-6.2275	4.74e-10	1.1e-08
IGHJ3	0	188.693	-9.948	1.589	-6.2604	3.84e-10	9.05e-09
CYP2E1	0.5649	510.399	-9.9383	1.5262	-6.5117	7.43e-11	1.91e-09
2001-03-01	1.1299	1021.08	-9.9292	1.1581	-8.5739	1e-17	5.98e-16
ROR1	0	185.084	-9.9203	1.591	-6.2353	4.51e-10	1.05e-08
PPM1E	0.5649	494.907	-9.894	1.5262	-6.4829	8.99e-11	2.29e-09
LTBP1	1.1299	996.319	-9.8938	1.1589	-8.5371	1.38e-17	8.06e-16
FOXRED2	0.5649	490.396	-9.8806	1.5274	-6.4691	9.86e-11	2.5e-09
CYB5A	1.0422	975.081	-9.8786	1.1577	-8.5333	1.42e-17	8.3e-16
ACKR3	3.1267	2924.56	-9.8763	0.8188	-12.0624	1.67e-33	4.59e-31
BCL6	9.244	8884.94	-9.8739	0.6947	-14.2126	7.65e-46	8.85e-43
EVI2A	0	179.023	-9.8719	1.5937	-6.1944	5.85e-10	1.34e-08
BMP7	4.2565	3892.28	-9.8621	0.7482	-13.1815	1.12e-39	7.01e-37
GALNT18	0.5649	483.067	-9.859	1.5262	-6.4598	1.05e-10	2.65e-09
DTX3L	0.5649	475.447	-9.8358	1.5295	-6.4305	1.27e-10	3.19e-09
SIT1	2.8638	2759.08	-9.8307	0.824	-11.9312	8.14e-33	2.11e-30
EMC10	1.0422	942.447	-9.8295	1.1734	-8.3767	5.44e-17	2.87e-15
IGHG3	0	173.131	-9.8235	1.5988	-6.1441	8.04e-10	1.82e-08
MME	3.9545	3540.97	-9.8234	1.9271	-5.0974	3.44e-07	5.44e-06
ARHGAP25	1.5195	1393.15	-9.815	0.9937	-9.8771	5.23e-23	5.4e-21
RP11-132N15.3	0.5649	468.378	-9.813	1.5686	-6.2558	3.95e-10	9.3e-09
BICC1	0.5649	464.016	-9.801	1.5282	-6.4133	1.42e-10	3.54e-09
RP4-555D20.2	0	169.411	-9.7923	1.5963	-6.1343	8.56e-10	1.93e-08
PALD1	2.4741	2266.9	-9.7913	0.8433	-11.6101	3.66e-31	8.3e-29
PREX1	1.9968	1819.65	-9.7909	0.9011	-10.8659	1.68e-27	2.6e-25
TNFRSF21	0	166.644	-9.7694	1.619	-6.0343	1.6e-09	3.47e-08
ENTPD7	0	165.476	-9.7593	1.6167	-6.0363	1.58e-09	3.44e-08
SEMA5B	0	165.302	-9.7571	1.5967	-6.1109	9.91e-10	2.21e-08
IGHV3-22	0	162.473	-9.7326	1.6064	-6.0587	1.37e-09	3.02e-08
SLC25A4	2.1721	1763.92	-9.7183	0.9156	-10.6137	2.57e-26	3.65e-24
NRGN	0	160.641	-9.7165	1.6158	-6.0135	1.82e-09	3.9e-08
LMO2	0.4773	434.438	-9.7149	1.5371	-6.3204	2.61e-10	6.31e-09
SEL1L3	11.7758	9654.3	-9.7097	0.7744	-12.5379	4.63e-36	1.88e-33
IGHV4-4	0	159.529	-9.7064	1.6131	-6.0171	1.78e-09	3.82e-08
IGHV3-7	0	159.25	-9.7037	1.6074	-6.0369	1.57e-09	3.43e-08
UACA	2.6494	2157.53	-9.6951	0.8341	-11.624	3.11e-31	7.27e-29
HOXB7	0	156.808	-9.6816	1.6188	-5.9806	2.22e-09	4.71e-08
AP001046.5	0	154.966	-9.6639	1.6005	-6.0382	1.56e-09	3.4e-08
PLP2	0.4773	416.401	-9.6541	1.5354	-6.2876	3.22e-10	7.67e-09
PEG10	2.6494	2053.97	-9.6238	0.8412	-11.4399	2.64e-30	5.46e-28
RAB11FIP1	4.4318	3309.58	-9.604	0.76	-12.636	1.34e-36	6.18e-34
ETS2	0	146.466	-9.5826	1.6044	-5.9726	2.33e-09	4.94e-08
IGKV2D-29	0	145.236	-9.5697	1.6195	-5.909	3.44e-09	7.1e-08
SLC43A1	2.1721	1585.47	-9.5654	0.9034	-10.5882	3.38e-26	4.74e-24
MYADM	0	144.463	-9.5624	1.6069	-5.9509	2.67e-09	5.61e-08
ARMCX3	0.5649	388.541	-9.5439	1.5418	-6.19	6.02e-10	1.38e-08
ZNF468	0.5649	386.844	-9.5383	1.5382	-6.2007	5.62e-10	1.29e-08
BLK	4.3442	3085.41	-9.5159	0.7441	-12.7891	1.89e-37	9.91e-35
RP11-170L3.7	0	139.311	-9.5113	1.6884	-5.6333	1.77e-08	3.35e-07
AC023590.1	1.6948	1147.95	-9.5058	1.0007	-9.4994	2.11e-21	1.83e-19
LRRC32	10.2471	7411.43	-9.4946	0.8402	-11.3008	1.3e-29	2.44e-27
KCNN3	9.2533	6463.5	-9.4784	0.6702	-14.1421	2.09e-45	2.2e-42
RP11-87G24.6	0	136.021	-9.4761	1.6115	-5.8804	4.09e-09	8.38e-08
DNAJC15	0.4773	366.997	-9.4717	1.5344	-6.1727	6.71e-10	1.53e-08
MAT1A	3.1267	2192.88	-9.4613	0.7908	-11.9649	5.42e-33	1.43e-30
SPIB	11.0357	7597.43	-9.4583	0.697	-13.5695	6.07e-42	5.02e-39
IGHV1-24	0	133.796	-9.452	1.6105	-5.869	4.39e-09	8.94e-08
RP11-713N11.5	0	130.745	-9.4193	1.6226	-5.805	6.44e-09	1.29e-07
GDPD5	2.6494	1742.6	-9.3866	0.8406	-11.1665	5.95e-29	1.03e-26
NFATC1	1.1299	699.516	-9.3813	1.18	-7.9505	1.86e-15	8.24e-14
ZNF569	0	127.244	-9.3801	1.6225	-5.7812	7.42e-09	1.48e-07
PKD2	0.5649	346	-9.3773	1.5371	-6.1005	1.06e-09	2.35e-08
ABCA6	1.0422	675.744	-9.3493	1.1708	-7.9853	1.4e-15	6.37e-14
CLCF1	0.5649	338.224	-9.3444	1.5412	-6.0631	1.34e-09	2.94e-08
A4GALT	1.5195	1002.66	-9.341	1.0171	-9.1835	4.17e-20	3.23e-18
ATP1A3	1.5195	991.329	-9.3244	1.004	-9.2869	1.59e-20	1.28e-18
IGLV3-1	0	122.25	-9.3229	1.6775	-5.5577	2.73e-08	5.09e-07
PRAMENP	1.0422	662.242	-9.3202	1.1718	-7.9537	1.81e-15	8.08e-14
SLC9A1	0.5649	332.15	-9.3178	1.5396	-6.0523	1.43e-09	3.14e-08
MPEG1	0	121.894	-9.3164	1.7078	-5.4551	4.89e-08	8.72e-07
GPR65	0	120.018	-9.2954	1.6195	-5.7395	9.49e-09	1.86e-07
OSBPL10	4.3442	2629.11	-9.285	0.7444	-12.4735	1.04e-35	3.76e-33
EVL	13.1985	8189.2	-9.2667	0.5902	-15.6996	1.52e-55	3.91e-52
ABCA1	1.6948	973.612	-9.2574	1.0872	-8.5151	1.66e-17	9.55e-16
KIAA1549L	1.6072	952.554	-9.2517	1.0042	-9.2129	3.18e-20	2.47e-18
CYP39A1	0.5649	317.156	-9.2515	1.5367	-6.0202	1.74e-09	3.75e-08
CTPS2	1.6948	951.263	-9.2339	1.0069	-9.1705	4.71e-20	3.62e-18
CTD-2291D10.4	0	114.686	-9.2301	1.6268	-5.6737	1.4e-08	2.69e-07
FAM81A	1.1299	628.086	-9.2274	1.1654	-7.9181	2.41e-15	1.05e-13
SLC1A1	1.1299	621.801	-9.2125	1.1678	-7.8889	3.05e-15	1.31e-13
MGA	6.039	3466.82	-9.2083	0.7314	-12.5907	2.38e-36	1.06e-33
LRRC25	0.5649	304.011	-9.1857	1.6311	-5.6315	1.79e-08	3.39e-07
KCTD15	2.1721	1213.21	-9.1782	0.9184	-9.9936	1.63e-23	1.77e-21
ZFAND4	2.4741	1469.9	-9.1668	0.8507	-10.776	4.47e-27	6.71e-25
YOD1	1.6948	900.845	-9.1557	1.0036	-9.1231	7.3e-20	5.48e-18
RP11-448P19.1	0	108.228	-9.1449	1.6839	-5.4308	5.61e-08	9.95e-07
IGHJ4	0	107.403	-9.1348	1.6296	-5.6056	2.08e-08	3.9e-07
SYTL1	2.8246	1483.43	-9.1252	0.8622	-10.5837	3.55e-26	4.94e-24
JUP	1.5195	862.76	-9.1243	1.0121	-9.0152	1.97e-19	1.39e-17
MEIS1	0.5649	284.536	-9.0946	1.5419	-5.8985	3.67e-09	7.54e-08
TBC1D12	1.6948	855.406	-9.0809	1.0052	-9.0343	1.65e-19	1.17e-17
NEIL1	6.9936	3711.04	-9.0773	0.7226	-12.5617	3.43e-36	1.42e-33
SLC15A3	2.1721	1131.06	-9.0764	0.9245	-9.8179	9.42e-23	9.6e-21
RALGPS2	4.1689	2223.45	-9.0656	0.7341	-12.3484	4.97e-35	1.66e-32
TLR10	3.3019	1695.34	-9.0647	0.8067	-11.2374	2.67e-29	4.86e-27
ZNF287	0	100.129	-9.0345	1.6454	-5.4906	4.01e-08	7.21e-07
IGHG4	0	100.073	-9.0337	1.6463	-5.4874	4.08e-08	7.34e-07
NT5C3B	0.9546	529.649	-9.0161	1.1915	-7.5672	3.81e-14	1.46e-12
AK4	4.0813	2116.87	-9.0054	0.7399	-12.1707	4.45e-34	1.34e-31
SEMA4F	0.5649	266.648	-9.001	1.5426	-5.835	5.38e-09	1.09e-07
SPINT2	2.2597	1079.86	-8.9922	0.9409	-9.5569	1.21e-21	1.09e-19
ENAH	1.9968	1031.07	-8.9718	0.911	-9.8481	6.99e-23	7.18e-21
TCL6	1.0422	519.25	-8.9696	1.1729	-7.6476	2.05e-14	8.06e-13
LCK	2.8246	1326.46	-8.9608	0.8849	-10.1265	4.22e-24	4.83e-22
TLR9	1.9092	1008.53	-8.9596	0.9675	-9.2609	2.03e-20	1.61e-18
AFF2	4.9091	2278.3	-8.9031	0.7329	-12.148	5.88e-34	1.74e-31
IGHV3-66	0	90.7952	-8.8936	1.6649	-5.3419	9.2e-08	1.59e-06
FGFR4	3.604	1712.75	-8.8878	0.7818	-11.3689	5.98e-30	1.17e-27
GNG2	2.8246	1258.72	-8.8859	0.8794	-10.1049	5.26e-24	5.87e-22
SIMC1	0	90.1221	-8.8815	1.6483	-5.3883	7.11e-08	1.24e-06
C6orf223	7.7337	3537.48	-8.8784	0.7116	-12.4762	1.01e-35	3.69e-33
IGHJ2	0	89.8461	-8.8775	1.646	-5.3935	6.91e-08	1.21e-06
WNT5A	1.0422	479.912	-8.8559	1.1761	-7.5299	5.08e-14	1.9e-12
PIK3IP1	4.2565	1935.9	-8.8531	0.7743	-11.4333	2.85e-30	5.78e-28
RP11-481J2.2	1.1299	483.155	-8.845	1.1979	-7.3837	1.54e-13	5.46e-12
IGHV3-72	0	87.6289	-8.8426	1.6787	-5.2674	1.38e-07	2.32e-06
RASGEF1B	2.5618	1181.68	-8.839	0.8563	-10.3221	5.6e-25	7.1e-23
TEC	1.6948	726.667	-8.8388	1.0573	-8.36	6.27e-17	3.27e-15
Z95704.4	1.0422	472.125	-8.8322	1.1719	-7.5369	4.81e-14	1.81e-12
IGKJ3	0	86.6255	-8.8253	1.655	-5.3327	9.68e-08	1.66e-06
AC104699.1	0	86.2285	-8.817	1.6871	-5.2262	1.73e-07	2.84e-06
P2RY8	17.6787	7886.57	-8.8152	0.6148	-14.3376	1.27e-46	1.84e-43
C7orf72	0	85.6776	-8.8087	1.6526	-5.3303	9.8e-08	1.69e-06
PSD3	4.2565	1863.02	-8.7983	0.7637	-11.5206	1.04e-30	2.2e-28
CCDC155	0	84.9615	-8.7979	1.6797	-5.2378	1.63e-07	2.69e-06
PTPRS	2.1721	924.769	-8.7865	0.9189	-9.562	1.15e-21	1.06e-19
IGHV3-23	0	83.7918	-8.7774	1.6591	-5.2903	1.22e-07	2.07e-06
RP11-617F23.1	0	83.0147	-8.7641	1.6645	-5.2652	1.4e-07	2.35e-06
SCML2	0.5649	225.309	-8.7577	1.5493	-5.6526	1.58e-08	3.02e-07
GJC1	0.4773	222.914	-8.7527	1.5583	-5.6168	1.94e-08	3.67e-07
KDELC1	0	82.2884	-8.7505	1.6568	-5.2817	1.28e-07	2.17e-06
CXCR5	15.8963	6792.32	-8.7496	0.6122	-14.2931	2.42e-46	3.29e-43
SLC6A9	0	81.345	-8.7341	1.6572	-5.2705	1.36e-07	2.29e-06
IGHV3-53	0	80.793	-8.7252	1.6747	-5.2101	1.89e-07	3.08e-06
RP11-34E5.4	0	80.8427	-8.7246	1.6625	-5.2478	1.54e-07	2.56e-06
P4HA2	1.0422	436.059	-8.7175	1.174	-7.4256	1.12e-13	4.06e-12
ICAM3	3.0391	1275.01	-8.6916	0.8215	-10.58	3.69e-26	5.11e-24
NXPH4	0.5649	215.198	-8.6914	1.5514	-5.6025	2.11e-08	3.97e-07
MCTP2	1.6072	643.718	-8.6862	1.0109	-8.5923	8.53e-18	5.14e-16
IGHV3-11	0	78.4638	-8.6836	1.7582	-4.9388	7.86e-07	1.17e-05
PCDHGC3	1.6072	642.053	-8.6824	1.0128	-8.5728	1.01e-17	6.02e-16
IGHV3-33	0	77.2952	-8.6619	1.7209	-5.0333	4.82e-07	7.45e-06
IGKV2OR22-4	0	77.2851	-8.6593	1.6801	-5.154	2.55e-07	4.1e-06
CADPS	5.3864	2127.55	-8.6574	0.735	-11.7787	5.03e-32	1.25e-29
GAPT	0	76.8394	-8.6507	1.6944	-5.1054	3.3e-07	5.22e-06
TNS3	9.9058	3862.15	-8.6398	0.694	-12.4484	1.43e-35	5.04e-33
IGLVI-56	0	75.7896	-8.6324	1.6673	-5.1775	2.25e-07	3.65e-06
SDR42E1	0.5649	204.81	-8.62	1.5554	-5.5419	2.99e-08	5.51e-07
SNORA11C	1.9968	806.708	-8.6196	0.9428	-9.143	6.07e-20	4.59e-18
TMEM159	2.5618	1004.37	-8.6044	0.8447	-10.1868	2.27e-24	2.64e-22
CCDC122	0.5649	201.588	-8.5971	1.5576	-5.5194	3.4e-08	6.2e-07
SYNPO	1.1299	406.002	-8.5967	1.1765	-7.3073	2.73e-13	9.43e-12
C3orf67	2.1721	807.762	-8.5901	0.9375	-9.1626	5.07e-20	3.85e-18
SFXN3	0	72.7319	-8.5724	1.6715	-5.1286	2.92e-07	4.66e-06
IL17RA	1.6948	597.715	-8.5613	1.0252	-8.3509	6.77e-17	3.52e-15
ACKR4	0.4773	194.261	-8.5561	1.5867	-5.3924	6.95e-08	1.22e-06
FAM65B	20.8539	7728.38	-8.5509	0.6743	-12.6814	7.5e-37	3.54e-34
MIR342	0	71.0622	-8.5381	1.6912	-5.0486	4.45e-07	6.91e-06
NLRC3	3.2143	1163.88	-8.5337	0.828	-10.3062	6.61e-25	8.26e-23
CCL4L1	0	70.7862	-8.533	1.6784	-5.084	3.7e-07	5.81e-06
ENPP1	1.6948	584.242	-8.5295	1.0147	-8.406	4.24e-17	2.27e-15
PLEKHF1	0	70.2387	-8.5239	1.747	-4.8793	1.06e-06	1.54e-05
CEACAM1	0	70.2805	-8.5215	1.765	-4.8281	1.38e-06	1.96e-05
ARL11	1.6948	583.175	-8.5213	1.0627	-8.0187	1.07e-15	4.96e-14
AC034220.3	0	70.1753	-8.5206	1.6781	-5.0776	3.82e-07	5.98e-06
RP1-45N11.1	0.4773	189.416	-8.5182	1.5595	-5.462	4.71e-08	8.41e-07
PFKFB2	1.6948	579.674	-8.5166	1.0261	-8.2997	1.04e-16	5.33e-15
ZNF71	1.1299	381.792	-8.5061	1.1959	-7.1128	1.14e-12	3.66e-11
IGJP1	0	68.7839	-8.491	1.6987	-4.9985	5.78e-07	8.81e-06
SIGLEC10	1.5195	554.345	-8.4859	1.0142	-8.367	5.91e-17	3.1e-15
OR13A1	0	68.2307	-8.4801	1.6815	-5.0432	4.58e-07	7.09e-06
CKAP4	1.6072	557.241	-8.4781	1.0074	-8.4156	3.91e-17	2.1e-15
TBC1D9	0.5649	184.189	-8.4662	1.562	-5.42	5.96e-08	1.05e-06
GAREM	1.6072	552.025	-8.4646	1.0071	-8.4049	4.28e-17	2.28e-15
RP1-249H1.4	0.5649	183.075	-8.4568	1.5698	-5.3873	7.15e-08	1.25e-06
LILRB1	7.8214	2661.59	-8.4538	0.7567	-11.1725	5.56e-29	9.81e-27
DLG3	2.737	913.88	-8.4404	0.8665	-9.7411	2.01e-22	1.97e-20
IGLV4-69	0	66.2341	-8.4385	1.6952	-4.978	6.43e-07	9.67e-06
ZCCHC14	0.5649	178.804	-8.4238	1.5607	-5.3975	6.76e-08	1.19e-06
NAP1L2	0	65.4525	-8.4201	1.688	-4.9883	6.09e-07	9.25e-06
CXorf57	2.2597	724.212	-8.4178	0.9252	-9.0984	9.17e-20	6.82e-18
UGT8	1.6072	533.465	-8.4152	1.0078	-8.3501	6.82e-17	3.54e-15
MILR1	1.0422	353.395	-8.4144	1.1911	-7.0642	1.62e-12	5.13e-11
AL122127.3	0	64.7307	-8.4043	1.6877	-4.9797	6.37e-07	9.6e-06
CD82	12.6428	4202.19	-8.4035	0.6847	-12.2738	1.25e-34	3.97e-32
RP11-348F1.3	0	64.5068	-8.3987	1.6974	-4.9481	7.49e-07	1.12e-05
NPL	0	64.397	-8.3967	1.6894	-4.9703	6.68e-07	1e-05
FGD2	3.9545	1306.43	-8.3849	1.9219	-4.3628	1.28e-05	0.000156356
ENPP5	0	62.9502	-8.3632	1.7096	-4.8919	9.99e-07	1.45e-05
ZNF630	0	62.8405	-8.3611	1.6971	-4.9268	8.36e-07	1.23e-05
PCDHGC5	0	62.2896	-8.3501	1.7103	-4.8823	1.05e-06	1.52e-05
LILRA5	0	62.336	-8.3484	1.7754	-4.7022	2.57e-06	3.52e-05
NWD1	0	61.897	-8.3397	1.6944	-4.922	8.57e-07	1.26e-05
NSG1	0	61.9457	-8.3393	1.8385	-4.5359	5.73e-06	7.43e-05
SPINK2	0.5649	167.808	-8.332	1.5744	-5.2921	1.21e-07	2.06e-06
FGR	34.6864	11173.4	-8.324	0.5668	-14.6869	7.82e-49	1.51e-45
CTA-941F9.9	2.8638	963.215	-8.3161	0.8559	-9.7166	2.56e-22	2.5e-20
BCR	2.0845	660.615	-8.3159	0.9259	-8.981	2.68e-19	1.87e-17
CYP51P2	0	60.8405	-8.3145	1.7006	-4.8893	1.01e-06	1.47e-05
WDR35	1.1299	331.331	-8.3024	1.1881	-6.9879	2.79e-12	8.64e-11
IFT57	5.3864	1661.35	-8.3008	0.7311	-11.3532	7.15e-30	1.38e-27
MTSS1	0	60.1233	-8.2993	1.7267	-4.8065	1.54e-06	2.17e-05
YPEL3	1.0422	325.723	-8.2968	1.1931	-6.9538	3.55e-12	1.08e-10
RP11-731F5.2	0	59.0588	-8.2705	1.7602	-4.6985	2.62e-06	3.58e-05
LRFN4	1.6072	480.218	-8.2601	1.0896	-7.5812	3.42e-14	1.31e-12
FHOD3	1.1299	319.955	-8.248	1.2275	-6.7192	1.83e-11	5.04e-10
TJP3	0.9546	310.771	-8.2475	1.1984	-6.8819	5.91e-12	1.76e-10
ZNF501	0	57.845	-8.2435	1.7321	-4.7593	1.94e-06	2.7e-05
POF1B	0.4773	155.241	-8.2312	1.574	-5.2295	1.7e-07	2.8e-06
UBASH3B	1.5195	462.923	-8.2273	1.0473	-7.8558	3.97e-15	1.67e-13
LACC1	1.1299	313.38	-8.2221	1.1864	-6.9301	4.21e-12	1.26e-10
MACROD1	2.5618	766.63	-8.2151	0.8605	-9.5463	1.34e-21	1.2e-19
RHPN2	1.0422	307.164	-8.2121	1.1952	-6.8708	6.38e-12	1.88e-10
MAP3K9	1.1299	309.986	-8.2062	1.1866	-6.9157	4.66e-12	1.39e-10
BCL7C	1.0422	305.844	-8.2058	1.2423	-6.6054	3.96e-11	1.05e-09
PTOV1	3.7792	1078.54	-8.1969	0.7741	-10.5887	3.36e-26	4.74e-24
PCDHGC4	0	55.9547	-8.1953	1.7234	-4.7553	1.98e-06	2.76e-05
FAM65A	0.5649	152.792	-8.195	1.5882	-5.1601	2.47e-07	3.98e-06
C1orf198	1.6948	463.75	-8.1937	1.0378	-7.8954	2.89e-15	1.25e-13
PDE5A	0.4773	150.682	-8.1883	1.5843	-5.1683	2.36e-07	3.82e-06
RNF144B	11.1625	3206.49	-8.1806	0.6534	-12.5201	5.8e-36	2.31e-33
YBX3	3.6916	1057.88	-8.1802	0.7925	-10.3218	5.62e-25	7.1e-23
JPH2	0.4773	149.083	-8.1741	1.5857	-5.1549	2.54e-07	4.08e-06
SIX1	0.5649	149.472	-8.1648	1.5838	-5.1551	2.54e-07	4.08e-06
CTC-378H22.2	1.1299	297.615	-8.1439	1.2243	-6.6518	2.9e-11	7.75e-10
POU2F2	15.585	4435.98	-8.1393	0.5955	-13.6686	1.56e-42	1.45e-39
KCNA3	1.0422	291.827	-8.1382	1.195	-6.8102	9.74e-12	2.8e-10
RP1-148H17.1	0.5649	146.294	-8.1329	1.5789	-5.1511	2.59e-07	4.15e-06
LINC00664	0.5649	145.023	-8.1213	1.5743	-5.1585	2.49e-07	4.01e-06
RP11-138I18.2	0	53.0079	-8.1164	1.7195	-4.7202	2.36e-06	3.23e-05
KLK1	1.0422	287.193	-8.1142	1.2116	-6.6973	2.12e-11	5.79e-10
IGLJ2	0	52.6776	-8.1087	1.7533	-4.6249	3.75e-06	5e-05
SLAMF1	7.3832	1997.34	-8.0933	0.6634	-12.1999	3.11e-34	9.59e-32
SLC25A47P1	0	52.0611	-8.0894	1.7313	-4.6725	2.98e-06	4.03e-05
AL122127.5	0	51.724	-8.0789	1.8246	-4.4278	9.52e-06	0.000118112
MICU3	0.4773	139.57	-8.0779	1.5882	-5.0862	3.65e-07	5.75e-06
STRADB	1.0422	277.986	-8.068	1.1905	-6.7768	1.23e-11	3.47e-10
IGLV4-60	0	51.1199	-8.0647	1.7325	-4.655	3.24e-06	4.37e-05
ZNF570	0	51.1199	-8.0647	1.7325	-4.655	3.24e-06	4.37e-05
RIMKLA	2.2597	562.916	-8.0534	0.9329	-8.6324	6.01e-18	3.67e-16
PPM1J	0	50.6753	-8.0521	1.7336	-4.6447	3.41e-06	4.58e-05
RP11-175P13.3	0.4773	136.406	-8.0449	1.5809	-5.0887	3.6e-07	5.67e-06
AK7	0	50.3439	-8.0434	1.7636	-4.5607	5.1e-06	6.67e-05
IGHV7-81	0	50.3948	-8.0427	1.7323	-4.6427	3.44e-06	4.62e-05
CYP51A1	0	50.1199	-8.0363	1.7377	-4.6247	3.75e-06	5.01e-05
ZNF226	0.5649	136.748	-8.0362	1.5924	-5.0467	4.49e-07	6.97e-06
HEMGN	0.4773	135.52	-8.0359	1.5802	-5.0853	3.67e-07	5.77e-06
SGCE	1.6948	412.222	-8.0252	1.0248	-7.831	4.84e-15	2.02e-13
PYCARD	0	49.5068	-8.0176	1.7315	-4.6304	3.65e-06	4.88e-05
SERPINA11	0	49.2873	-8.0125	1.7525	-4.572	4.83e-06	6.34e-05
HTATSF1P2	0	49.3394	-8.0123	1.7346	-4.6191	3.85e-06	5.12e-05
METRNL	1.5195	396.233	-8.0022	1.0279	-7.7853	6.96e-15	2.86e-13
IGHV1-8	0	48.8914	-7.9978	1.7987	-4.4464	8.73e-06	0.000109036
DNM1P47	4.1689	1060.38	-7.9973	0.7412	-10.7892	3.87e-27	5.85e-25
TUBB3	24.2249	6194.33	-7.9914	0.6497	-12.3007	8.98e-35	2.92e-32
PODXL	5.0843	1281.95	-7.9898	2.061	-3.8767	0.000105871	0.00106115
CCL3L3	0	48.448	-7.9849	1.7711	-4.5085	6.53e-06	8.37e-05
COL4A4	1.6948	400.827	-7.984	1.0295	-7.7553	8.81e-15	3.6e-13
TLR1	2.5618	652.499	-7.9826	0.8634	-9.2455	2.34e-20	1.84e-18
RP11-761E20.1	0.5649	131.843	-7.9807	1.6174	-4.9342	8.05e-07	1.19e-05
AC017104.6	1.0422	258.934	-7.9657	1.2048	-6.6118	3.8e-11	1.01e-09
RP11-563N6.6	0	47.7828	-7.9656	1.7476	-4.5581	5.16e-06	6.73e-05
IGHV1-2	0	47.7296	-7.9653	1.7397	-4.5785	4.68e-06	6.16e-05
GH1	0	47.5068	-7.9582	1.7392	-4.5757	4.75e-06	6.24e-05
SDK1	2.737	646.759	-7.9421	0.8602	-9.2327	2.64e-20	2.07e-18
IGHVII-30-1	0	46.8993	-7.9414	1.7927	-4.4298	9.43e-06	0.000117094
RP11-348F1.2	0	46.9513	-7.9414	1.7417	-4.5594	5.13e-06	6.7e-05
USP40	0.5649	127.52	-7.9354	1.5842	-5.0092	5.47e-07	8.4e-06
DPY19L2P2	1.1299	256.711	-7.9324	1.2063	-6.5758	4.84e-11	1.27e-09
COL4A3	2.5618	621.013	-7.9109	0.867	-9.1248	7.19e-20	5.41e-18
BTK	10.5976	2524.62	-7.9107	0.6181	-12.7976	1.69e-37	9.1e-35
ICAM5	1.6948	379.988	-7.906	1.0368	-7.6257	2.43e-14	9.45e-13
PNPLA4	0.5649	123.962	-7.8942	1.5838	-4.9843	6.22e-07	9.42e-06
PTPN7	3.2143	743.253	-7.8858	0.846	-9.3209	1.15e-20	9.52e-19
NPAS1	1.5195	362.856	-7.8772	1.0891	-7.233	4.73e-13	1.61e-11
CTD-2619J13.17	0	44.7296	-7.8719	1.7555	-4.4842	7.32e-06	9.27e-05
RP11-91J19.4	0	44.6165	-7.8671	1.7546	-4.4838	7.33e-06	9.28e-05
PARP9	1.1299	242.977	-7.8536	1.1979	-6.5561	5.52e-11	1.44e-09
C16orf54	3.3019	733.457	-7.8535	0.8329	-9.4289	4.14e-21	3.54e-19
SULF2	0	43.8903	-7.8418	1.8623	-4.2109	2.54e-05	0.000292896
CCDC74A	4.4318	970.512	-7.832	0.7798	-10.0439	9.78e-24	1.08e-21
RP11-64B16.3	0	43.4513	-7.8299	1.7594	-4.4503	8.57e-06	0.000107332
CRIP1	1.1299	236.877	-7.8154	1.2166	-6.4239	1.33e-10	3.32e-09
IGHV3-30-2	0	42.9525	-7.8139	1.7749	-4.4025	1.07e-05	0.000132056
RP11-65M17.3	1.0422	233.121	-7.8123	1.3004	-6.0076	1.88e-09	4.04e-08
ARMCX6	0.4773	115.963	-7.8116	1.5933	-4.9027	9.45e-07	1.38e-05
SLC2A5	31.5483	7068.33	-7.8097	1.9606	-3.9833	6.8e-05	0.000714151
NUP62CL	1.1299	235.424	-7.808	1.2	-6.5066	7.69e-11	1.97e-09
CPNE5	20.4549	4559.89	-7.8055	0.5963	-13.0903	3.74e-39	2.22e-36
SBF2	5.474	1187	-7.8048	0.7313	-10.6728	1.36e-26	1.97e-24
GOLGA2B	5.7761	1273.97	-7.7971	0.6883	-11.3275	9.59e-30	1.82e-27
TMEFF1	0	42.1753	-7.788	1.7941	-4.3409	1.42e-05	0.000171369
IGHV4-34	0	42.1742	-7.7874	1.7736	-4.3906	1.13e-05	0.00013864
DENND2D	2.5618	566.957	-7.7795	0.8631	-9.0138	1.99e-19	1.4e-17
GNAL	1.6072	341.315	-7.7694	1.0339	-7.5149	5.69e-14	2.12e-12
IGHV3-29	0	41.6199	-7.769	1.803	-4.3089	1.64e-05	0.000196051
LOC100421166	0	41.6708	-7.768	1.7787	-4.3673	1.26e-05	0.000153318
AC006129.2	0.4773	112.511	-7.7673	1.6067	-4.8343	1.34e-06	1.91e-05
TMBIM1	10.2079	2178.43	-7.7598	0.6402	-12.1217	8.11e-34	2.26e-31
RNU1-31P	0	40.6674	-7.7317	1.9225	-4.0217	5.78e-05	0.000615512
IGKV3-7	0	40.3937	-7.7235	1.7767	-4.3472	1.38e-05	0.000167177
AK4P1	1.1299	219.255	-7.705	1.2036	-6.4018	1.54e-10	3.79e-09
VDR	1.6948	330.219	-7.7038	1.0376	-7.4244	1.13e-13	4.09e-12
SCRN1	6.9936	1421.77	-7.6957	0.6812	-11.2981	1.34e-29	2.5e-27
PCED1B-AS1	0.5649	107.631	-7.6901	1.6109	-4.7738	1.81e-06	2.53e-05
KCNMB4	5.2112	1070.34	-7.6883	0.711	-10.8131	2.98e-27	4.57e-25
RP11-265P11.1	0.5649	107.458	-7.6873	1.5967	-4.8145	1.48e-06	2.09e-05
AC074289.1	2.8246	548.363	-7.6859	0.8889	-8.6466	5.31e-18	3.27e-16
IGHD6-13	0	39.2839	-7.6844	1.7809	-4.3148	1.6e-05	0.00019128
FBXO16	0.9546	210.141	-7.6843	1.2154	-6.3223	2.58e-10	6.25e-09
PTAFR	7.1204	1475.07	-7.6819	0.6624	-11.5974	4.25e-31	9.44e-29
GPM6A	1.0422	212.178	-7.6766	1.2857	-5.9709	2.36e-09	4.99e-08
AC006946.16	0	39.0045	-7.673	1.7854	-4.2976	1.73e-05	0.000205608
VPS37D	0.5649	106.184	-7.6706	1.6012	-4.7905	1.66e-06	2.34e-05
MBOAT2	0.5649	106.066	-7.6672	1.6129	-4.7537	2e-06	2.78e-05
CDC42BPG	1.5195	313.157	-7.6626	1.0295	-7.4433	9.82e-14	3.56e-12
IGKV1D-8	0	38.7262	-7.6624	1.7926	-4.2745	1.92e-05	0.000226092
LILRB2	0	38.7251	-7.6617	1.8155	-4.2202	2.44e-05	0.000282705
CLCN4	2.0845	418.241	-7.6564	0.9417	-8.1301	4.29e-16	2.08e-14
AZGP1P1	0.4773	103.796	-7.6526	1.6119	-4.7477	2.06e-06	2.86e-05
GABBR1	1.6072	315.027	-7.6523	1.0617	-7.2078	5.69e-13	1.92e-11
GCNT2	2.737	528.903	-7.6512	0.8678	-8.817	1.18e-18	7.68e-17
AEBP1	0	38.3394	-7.6493	1.7867	-4.2813	1.86e-05	0.000220252
SNX22	16.0623	3244.83	-7.647	0.6733	-11.3574	6.81e-30	1.32e-27
AZGP1	1.6948	317.899	-7.6433	1.0876	-7.0279	2.1e-12	6.58e-11
NUAK2	3.1267	621.948	-7.6425	0.8416	-9.0811	1.08e-19	7.94e-18
ZNF320	2.1721	418.381	-7.6406	0.9376	-8.1488	3.68e-16	1.81e-14
RP11-1036E20.9	1.1299	209.466	-7.6367	1.2206	-6.2563	3.94e-10	9.28e-09
RP6-65G23.3	0	37.9502	-7.6344	1.7882	-4.2695	1.96e-05	0.000230934
IL10RA	4.3442	836.786	-7.6321	0.76	-10.0428	9.89e-24	1.08e-21
SLC25A43	0	37.8925	-7.6308	1.8022	-4.2341	2.29e-05	0.000266996
LPP	4.7339	918.554	-7.6143	0.7323	-10.3983	2.52e-25	3.3e-23
AK4P6	0	37.2851	-7.61	1.8126	-4.1983	2.69e-05	0.000307086
RP11-175K6.1	0.5649	101.629	-7.6072	1.6091	-4.7276	2.27e-06	3.13e-05
IGKV1-8	0	37.1154	-7.6013	1.7974	-4.229	2.35e-05	0.000272563
ZNF792	1.1299	204.203	-7.6006	1.2233	-6.2132	5.19e-10	1.2e-08
MPP2	1.1299	202.643	-7.5907	1.2099	-6.2741	3.52e-10	8.32e-09
PLD4	6.2142	1187.87	-7.5872	2.1908	-3.4633	0.000533671	0.00447428
POU6F1	0	36.2274	-7.5671	1.7985	-4.2074	2.58e-05	0.00029685
ALDH3B2	0	36.2251	-7.5655	1.8259	-4.1434	3.42e-05	0.00038202
PARVG	9.2533	1715.41	-7.5644	0.6735	-11.2311	2.87e-29	5.14e-27
LHFPL1	0	36.0611	-7.5608	1.8006	-4.1989	2.68e-05	0.000306512
IGHV4-59	0	36.0577	-7.5584	1.8511	-4.0831	4.44e-05	0.000485179
CTD-2306M10.1	0.5649	98.1278	-7.5565	1.6097	-4.6942	2.68e-06	3.65e-05
IGHV3-48	0	35.5622	-7.5416	1.8181	-4.148	3.35e-05	0.00037502
ZNF621	1.6072	291.095	-7.5402	1.0303	-7.3185	2.51e-13	8.73e-12
SYBU	2.8246	495.639	-7.5386	0.9007	-8.3698	5.77e-17	3.03e-15
UPP1	2.2597	392.053	-7.5296	0.9469	-7.9522	1.83e-15	8.17e-14
ULBP2	0	35.2828	-7.529	1.8051	-4.171	3.03e-05	0.000342276
TNFAIP8L2	0	35.0611	-7.5204	1.8085	-4.1583	3.21e-05	0.000360458
RP11-1055B8.4	0	35.0599	-7.5194	1.8084	-4.1581	3.21e-05	0.000360603
ZDHHC21	2.1721	383.036	-7.5116	0.9598	-7.8258	5.04e-15	2.1e-13
ZNF573	0.4773	92.7353	-7.4893	1.6116	-4.6472	3.36e-06	4.53e-05
AC006509.4	0	34.0599	-7.4778	1.8151	-4.1197	3.79e-05	0.000420848
AK4P3	0.5649	92.9547	-7.477	1.6156	-4.628	3.69e-06	4.93e-05
RP4-555D20.4	0	34.0045	-7.4755	1.815	-4.1188	3.81e-05	0.000422428
CEP70	2.737	468.292	-7.4754	0.8714	-8.5791	9.56e-18	5.73e-16
FOLR2	0.4773	91.6821	-7.4736	1.6183	-4.6181	3.87e-06	5.14e-05
CCL3L1	0.5649	92.6731	-7.4705	1.6493	-4.5294	5.92e-06	7.65e-05
IGKV2-26	0	33.6719	-7.462	1.8187	-4.1029	4.08e-05	0.000449314
RP11-553K8.2	0	33.724	-7.4617	1.8787	-3.9717	7.14e-05	0.000746936
SHROOM1	0	33.5056	-7.4552	1.8237	-4.0881	4.35e-05	0.000476043
SOGA2	3.3019	552.428	-7.4435	0.8449	-8.8099	1.25e-18	8.14e-17
RIC8B	1.0422	179.573	-7.4365	1.23	-6.0461	1.48e-09	3.26e-08
PLEK	97.5386	16426.9	-7.3997	0.7096	-10.4286	1.84e-25	2.41e-23
SGSH	1.4319	255.578	-7.3909	1.0891	-6.7863	1.15e-11	3.27e-10
INSR	3.3896	535.179	-7.3806	0.862	-8.5619	1.11e-17	6.57e-16
ZNF831	2.8246	443.904	-7.3798	0.899	-8.2084	2.24e-16	1.11e-14
IGKV2D-28	0	31.836	-7.3791	1.8564	-3.9749	7.04e-05	0.000738325
RP11-329A14.1	0	31.7828	-7.3788	1.8346	-4.0221	5.77e-05	0.00061495
FCGR2B	3.0391	511.736	-7.3744	0.8203	-8.9896	2.48e-19	1.73e-17
RP11-211N8.2	0	31.5599	-7.3681	1.8346	-4.0162	5.92e-05	0.000628867
TCEAL1	0	31.5045	-7.3657	1.8351	-4.0138	5.98e-05	0.000635001
RAPH1	0	31.2828	-7.3559	1.8396	-3.9987	6.37e-05	0.000673031
RP11-284N8.3	0.5649	85.2353	-7.3526	1.6186	-4.5425	5.56e-06	7.23e-05
ZNF671	0.5649	85.1255	-7.3509	1.6237	-4.5272	5.98e-06	7.72e-05
RP11-302J23.1	0	31.2228	-7.3502	1.9804	-3.7115	0.000206004	0.00192229
ZNF331	1.1299	171.408	-7.3469	1.2269	-5.9882	2.12e-09	4.51e-08
IGHJ2P	0	31.0611	-7.3462	1.8484	-3.9743	7.06e-05	0.000739857
TMEM100	0	30.6131	-7.3222	1.8851	-3.8843	0.000102623	0.00103216
ZNF441	1.5195	246.984	-7.3207	1.0455	-7.0024	2.52e-12	7.82e-11
CCL4	0	30.5577	-7.3197	1.8807	-3.8921	9.94e-05	0.00100346
AC021016.6	0	30.3937	-7.3143	1.8469	-3.9603	7.48e-05	0.000779935
ZFYVE28	0.5649	83.009	-7.3131	1.6282	-4.4915	7.07e-06	9.01e-05
SAMD13	0.5649	81.2918	-7.2842	1.6303	-4.4681	7.89e-06	9.95e-05
PFN2	1.1299	163.631	-7.2801	1.2261	-5.9378	2.89e-09	6.03e-08
NPHP3	2.2597	329.206	-7.2755	0.9617	-7.565	3.88e-14	1.48e-12
NMNAT3	2.8246	405.559	-7.2494	0.899	-8.0638	7.39e-16	3.49e-14
DIRC2	0.5649	78.8439	-7.2394	1.6266	-4.4506	8.56e-06	0.000107252
AC007381.3	0.5649	78.5102	-7.2332	1.6277	-4.4438	8.84e-06	0.000110277
CD37	10.4707	1543.69	-7.2317	0.7541	-9.5897	8.83e-22	8.2e-20
TP53INP1	5.5616	805.445	-7.2305	0.7673	-9.4231	4.38e-21	3.72e-19
ARHGAP44	2.2597	318.326	-7.2278	0.9581	-7.5435	4.57e-14	1.73e-12
ABI3	19.3643	2900.5	-7.2203	0.5726	-12.6098	1.87e-36	8.46e-34
ALKBH3	1.1299	156.802	-7.2189	1.2277	-5.8801	4.1e-09	8.39e-08
CTC-523E23.11	0	28.3937	-7.2164	1.8702	-3.8586	0.000114033	0.00113167
EPHA4	0	28.3925	-7.2152	1.8664	-3.8659	0.000110701	0.00110238
RP11-677M14.2	0	28.2805	-7.2086	1.8795	-3.8354	0.000125381	0.00123212
PXDNL	2.0845	306.18	-7.2044	1.0624	-6.7812	1.19e-11	3.38e-10
POMGNT2	0	28.0599	-7.199	1.8705	-3.8488	0.000118722	0.00117316
SPTBN1	34.3544	5016.42	-7.1948	0.611	-11.7751	5.25e-32	1.29e-29
IGKV1OR2-108	0	27.8382	-7.1881	1.8796	-3.8242	0.000131185	0.00128424
FBXO25	1.9968	297.822	-7.1821	0.9468	-7.5858	3.3e-14	1.27e-12
VAMP5	0.5649	75.3484	-7.174	1.6574	-4.3284	1.5e-05	0.000180817
GATM	28.6567	4146.95	-7.1735	0.5529	-12.9751	1.69e-38	9.8e-36
IGHJ1	0	27.3937	-7.1648	1.8838	-3.8034	0.000142742	0.00138915
NBEA	3.2143	448.719	-7.1581	0.8331	-8.5922	8.53e-18	5.14e-16
IGHV3-32	0.5649	74.3506	-7.1532	1.7011	-4.205	2.61e-05	0.000299609
G2E3	4.2565	591.511	-7.1427	0.7714	-9.2595	2.05e-20	1.63e-18
DBNDD1	0	26.8925	-7.1371	1.8824	-3.7915	0.000149719	0.00144973
RP11-618I10.4	0	26.7805	-7.1301	1.8933	-3.7659	0.000165932	0.00158613
CTD-2555K7.4	0	26.7274	-7.1298	1.9024	-3.7478	0.000178395	0.00169685
SYTL2	4.5194	624.476	-7.1244	1.9889	-3.5822	0.000340743	0.00301633
AF196972.4	0	26.5034	-7.1158	1.888	-3.7691	0.000163863	0.00156895
BNIP3P1	0	26.5034	-7.1158	1.888	-3.7691	0.000163863	0.00156895
MTMR8	0.5649	72.2319	-7.1126	1.637	-4.3448	1.39e-05	0.00016896
ZNRF3	0.5649	72.0656	-7.1094	1.637	-4.343	1.41e-05	0.000169817
MIR138-1	0	26.3371	-7.1072	1.8889	-3.7627	0.000168118	0.00160569
RP11-25K19.1	0.5649	71.9525	-7.1062	1.6435	-4.3239	1.53e-05	0.00018424
ZBTB46	0.5649	71.5079	-7.0972	1.6447	-4.3152	1.59e-05	0.000191085
NRG4	1.1299	144.129	-7.096	1.2358	-5.7418	9.37e-09	1.84e-07
RP11-84E24.3	0	26.0034	-7.0884	1.8937	-3.7431	0.000181789	0.00172346
FCGRT	1.0422	140.688	-7.0852	1.2318	-5.7518	8.83e-09	1.74e-07
MIR148A	0	25.9457	-7.0832	1.9604	-3.6131	0.000302608	0.0027058
FAM129C	4.7339	633.322	-7.0779	0.7383	-9.5862	9.14e-22	8.45e-20
REEP6	1.0422	139.524	-7.0735	1.2399	-5.7051	1.16e-08	2.27e-07
SNX20	2.0845	277	-7.0618	0.9868	-7.156	8.31e-13	2.71e-11
HLA-F-AS1	0	25.3914	-7.0532	1.913	-3.687	0.000226885	0.00209264
CD1C	0	25.336	-7.0501	1.9109	-3.6895	0.000224719	0.00207847
CTD-2308G16.1	0	25.2251	-7.0441	1.9077	-3.6925	0.000222089	0.00205579
CTD-2540L5.6	0	25.2251	-7.0441	1.9077	-3.6925	0.000222089	0.00205579
ZFP90	2.1721	276.378	-7.0419	0.9523	-7.395	1.41e-13	5.06e-12
RP11-367G6.3	1.6948	209.088	-7.0416	1.0629	-6.6251	3.47e-11	9.26e-10
PLCB2	6.2534	818.966	-7.038	0.7209	-9.7625	1.63e-22	1.63e-20
YPEL1	1.5195	202.368	-7.0339	1.0624	-6.6207	3.57e-11	9.52e-10
ASTL	2.1721	275.732	-7.0319	1.0638	-6.6102	3.84e-11	1.02e-09
CLCNKA	0.5649	67.6764	-7.0185	1.6451	-4.2664	1.99e-05	0.00023388
RP11-439L8.4	0	24.7783	-7.0164	2.0491	-3.4241	0.000616902	0.00509269
PSTPIP1	0	24.5566	-7.0036	1.9929	-3.5144	0.000440814	0.00378357
HES6	0.5649	66.621	-6.9959	1.6475	-4.2464	2.17e-05	0.000254368
IGHV4OR15-8	0	24.3914	-6.9953	1.9243	-3.6352	0.000277716	0.00251185
MGLL	11.1233	1388.21	-6.9945	0.744	-9.4015	5.38e-21	4.54e-19
IGHV3-71	0	24.2828	-6.9918	1.946	-3.5929	0.000327026	0.00290616
TBCEL	3.9545	491.656	-6.9736	2.0091	-3.471	0.000518534	0.00436002
C1orf228	0.9546	126.453	-6.9588	1.3175	-5.2819	1.28e-07	2.17e-06
ZNF28	3.2143	389.063	-6.9524	0.8375	-8.3017	1.03e-16	5.26e-15
TEX30	1.0422	127.467	-6.9431	1.2527	-5.5423	2.99e-08	5.5e-07
IGKV2D-26	0	23.2817	-6.93	1.9353	-3.5809	0.000342388	0.00302527
USP2	1.1299	128.515	-6.9289	1.2502	-5.5421	2.99e-08	5.51e-07
ELL3	2.6494	316.95	-6.9256	0.9151	-7.5683	3.78e-14	1.45e-12
MYO1E	15.5067	1857.25	-6.9187	0.6207	-11.1468	7.42e-29	1.27e-26
IGHV4-61	0	23.0599	-6.9168	1.9508	-3.5457	0.000391608	0.00340163
LAPTM5	92.6595	11164	-6.9164	0.6308	-10.9643	5.68e-28	9.18e-26
ZNF813	2.6494	314.107	-6.9133	0.887	-7.7938	6.5e-15	2.68e-13
ZNF347	0.5649	62.6221	-6.9065	1.6646	-4.1491	3.34e-05	0.000373633
RP11-789C1.1	0	22.8891	-6.902	2.1243	-3.2491	0.00115782	0.0088357
EGFR	0.5649	62.4581	-6.9018	1.7025	-4.0539	5.04e-05	0.000544184
TSPAN11	1.6072	187.728	-6.8995	1.1977	-5.7607	8.38e-09	1.66e-07
LILRA4	0.5649	62.3394	-6.8978	1.6707	-4.1288	3.65e-05	0.000405632
RP3-400N23.6	0	22.7805	-6.8972	1.9412	-3.553	0.000380876	0.00331714
PPP4R1L	5.6885	674.991	-6.8903	0.7016	-9.8204	9.19e-23	9.41e-21
MLYCD	1.1299	123.688	-6.8741	1.2552	-5.4764	4.34e-08	7.79e-07
FAM57A	3.5164	418.559	-6.8676	0.7996	-8.5888	8.79e-18	5.28e-16
AP000569.9	1.0422	120.903	-6.8657	1.2513	-5.4869	4.09e-08	7.35e-07
FUT7	0	22.1708	-6.86	1.9627	-3.4952	0.000473767	0.00403199
DOCK6	5.7761	663.656	-6.856	0.7035	-9.7448	1.94e-22	1.91e-20
IGKV2-28	0	22.0577	-6.85	1.9637	-3.4882	0.000486212	0.00412576
YBX3P1	0	22.0577	-6.85	1.9637	-3.4882	0.000486212	0.00412576
LOC440461	0	22.0045	-6.8497	1.9799	-3.4595	0.000541081	0.00452882
DYNC2H1	7.6853	890.44	-6.8493	0.6639	-10.3173	5.89e-25	7.4e-23
RP11-615I2.3	0	22.0034	-6.8481	1.9526	-3.5071	0.000452997	0.00388009
ZNF816	1.0422	119.187	-6.8461	1.2523	-5.4668	4.58e-08	8.2e-07
ZNF14	2.0845	238.146	-6.8436	0.9521	-7.1875	6.6e-13	2.2e-11
RP3-388M5.9	0	21.8371	-6.8377	1.9609	-3.4871	0.000488308	0.00413595
FZD2	0.5649	59.5656	-6.834	1.6681	-4.0968	4.19e-05	0.000460452
AC010524.2	0	21.7805	-6.8326	1.9567	-3.4919	0.000479555	0.00407675
ARHGEF6	13.6366	1541.29	-6.8271	0.634	-10.7677	4.89e-27	7.25e-25
IGHV7-27	0	21.5056	-6.8175	2.1005	-3.2456	0.00117186	0.00893698
BIVM	0.4773	58.1731	-6.8175	1.6765	-4.0666	4.77e-05	0.000518545
IGKV2-24	0.5649	58.1764	-6.7998	1.6715	-4.068	4.74e-05	0.0005157
GPR18	1.5195	171.739	-6.7968	1.0884	-6.2446	4.25e-10	9.93e-09
RP11-428G5.5	0	20.8925	-6.774	1.9786	-3.4237	0.000617844	0.00509682
LINC01054	0	20.8914	-6.7723	1.9742	-3.4304	0.00060269	0.00498783
AL109763.1	0.5649	57.1142	-6.7683	1.7273	-3.9185	8.91e-05	0.000912505
RP1-45C12.1	0	20.7805	-6.765	1.974	-3.4271	0.00060998	0.00504094
PTK2	3.604	392.94	-6.7638	0.7972	-8.4841	2.17e-17	1.21e-15
ACVR1B	3.1267	338.115	-6.7637	0.851	-7.948	1.9e-15	8.38e-14
RP11-23D24.2	0.5649	56.5068	-6.7565	1.6739	-4.0364	5.43e-05	0.000582039
SERINC2	0.9546	109.898	-6.7552	1.3019	-5.1886	2.12e-07	3.45e-06
AF131215.3	0.5649	56.5034	-6.7531	1.7215	-3.9228	8.75e-05	0.000899889
MID1IP1-AS1	0	20.5034	-6.7466	1.9826	-3.403	0.000666532	0.00544794
WNT3	1.0422	111.073	-6.7442	1.2566	-5.3672	7.99e-08	1.39e-06
AC096559.1	0.5649	55.8394	-6.7387	1.6805	-4.01	6.07e-05	0.000643911
CCL4L2	1.1299	111.682	-6.7261	1.2573	-5.3497	8.81e-08	1.52e-06
SLC2A12	0.5649	55.1154	-6.7182	1.7046	-3.9413	8.1e-05	0.00083776
AC096579.7	0	20.0588	-6.7149	1.9906	-3.3734	0.000742586	0.00598703
ZNF845	4.1689	434.844	-6.7111	0.7675	-8.7442	2.25e-18	1.42e-16
LIN28B	0	20.0023	-6.7093	1.9939	-3.365	0.000765416	0.00615179
LINC00635	0	20.0023	-6.7093	1.9939	-3.365	0.000765416	0.00615179
DYNLT3	1.1299	110.176	-6.7029	1.2851	-5.2157	1.83e-07	3e-06
MAP4K3	2.2597	221.19	-6.6973	0.9974	-6.7144	1.89e-11	5.19e-10
NME4	18.1952	1877.42	-6.6911	0.5842	-11.4529	2.27e-30	4.74e-28
CHAC1	10.1594	1050.75	-6.6849	0.792	-8.4403	3.16e-17	1.72e-15
CCND1	3.3019	326.058	-6.6805	0.872	-7.6609	1.85e-14	7.3e-13
DCBLD2	1.6072	160.299	-6.6776	1.0694	-6.2442	4.26e-10	9.93e-09
IGKV2D-24	0	19.5023	-6.6729	2.0031	-3.3313	0.000864491	0.00684342
TCL1B	0	19.5023	-6.6729	2.0031	-3.3313	0.000864491	0.00684342
SYK	83.9619	8493.22	-6.664	0.5718	-11.6547	2.17e-31	5.17e-29
IGHV1OR21-1	0	19.336	-6.6612	2.0028	-3.3259	0.000881401	0.0069511
STPG1	3.2143	318	-6.6606	0.8564	-7.7773	7.41e-15	3.04e-13
AFF3	13.2954	1315	-6.6539	0.7301	-9.1139	7.95e-20	5.93e-18
RP11-534L6.2	0	19.2251	-6.6533	2.0056	-3.3173	0.000908779	0.00715007
IGHV3-74	0	19.1142	-6.6454	2.0109	-3.3048	0.000950586	0.00745351
GNGT2	7.6853	770.518	-6.6409	0.6714	-9.8904	4.58e-23	4.75e-21
SLC6A16	1.0422	102.627	-6.6299	1.2619	-5.254	1.49e-07	2.48e-06
NAALADL2-AS2	6.9059	676.327	-6.6296	0.7631	-8.6874	3.71e-18	2.32e-16
NOS3	2.5618	254.988	-6.6277	0.9017	-7.3503	1.98e-13	6.95e-12
AP003774.4	0	18.8371	-6.6253	2.0367	-3.253	0.00114178	0.00874218
IGHV4-39	0	18.8371	-6.6253	2.0367	-3.253	0.00114178	0.00874218
RP11-22P6.3	0.5649	51.4547	-6.6217	1.711	-3.87	0.000108842	0.00108716
KCNH2	3.0391	302.386	-6.6169	0.8576	-7.7152	1.21e-14	4.86e-13
FAM86B2	0.5649	51.1753	-6.614	1.6922	-3.9085	9.29e-05	0.000946426
HIST1H2BH	15.2345	1513.43	-6.6136	0.665	-9.9457	2.63e-23	2.82e-21
IGKV3OR2-268	0	18.6697	-6.6113	2.0201	-3.2729	0.00106469	0.00821594
NANOS1	1.0422	101.187	-6.6101	1.2921	-5.1158	3.12e-07	4.95e-06
HCAR3	0	18.5011	-6.5954	2.0665	-3.1916	0.00141488	0.0104826
AC005083.1	0	18.4468	-6.593	2.0235	-3.2582	0.00112114	0.0086012
ILDR2	9.945	955.228	-6.5927	0.6355	-10.3739	3.26e-25	4.23e-23
TCF7	1.6948	153.507	-6.5799	1.1999	-5.4838	4.16e-08	7.47e-07
GNB3	2.2597	203.145	-6.5754	0.9957	-6.6039	4.01e-11	1.06e-09
AC091132.1	0	18.1685	-6.5703	2.0383	-3.2235	0.00126646	0.0095584
LTB	33.8195	3224.38	-6.5685	0.5652	-11.6211	3.22e-31	7.44e-29
USP2-AS1	1.5195	146.298	-6.5658	1.079	-6.0852	1.16e-09	2.57e-08
DDR1	30.3608	2857.77	-6.5646	0.5762	-11.3926	4.55e-30	9.07e-28
RP5-827C21.2	0	18.112	-6.5644	2.0942	-3.1346	0.00172074	0.0123952
AC083843.1	3.2143	295.368	-6.5536	0.8537	-7.677	1.63e-14	6.49e-13
HTR4	0	17.9446	-6.5507	2.2514	-2.9096	0.00361891	0.0232703
RP11-195F19.9	0	17.8914	-6.5493	2.036	-3.2167	0.00129687	0.00973657
TXLNB	7.9482	735.246	-6.5467	0.6977	-9.3826	6.43e-21	5.37e-19
CRIP3	4.0813	384.648	-6.5461	0.8044	-8.1382	4.01e-16	1.96e-14
FRMD5	0.5649	48.8937	-6.5457	1.708	-3.8323	0.00012693	0.00124576
PCDH9	1.0422	96.5678	-6.5416	1.2694	-5.1535	2.56e-07	4.1e-06
UBE2Q2P1	0.5649	48.5056	-6.535	1.7001	-3.8439	0.0001211	0.00119513
FAM71E1	0	17.6685	-6.5301	2.0491	-3.1868	0.00143857	0.0106241
FNDC1	1.1299	97.4547	-6.5261	1.2849	-5.079	3.79e-07	5.94e-06
HTR3A	3.0391	284.041	-6.526	0.8466	-7.7084	1.27e-14	5.11e-13
IL2RA	0	17.612	-6.524	2.104	-3.1008	0.00193016	0.0137073
IGHVII-31-1	0	17.5034	-6.5192	2.0638	-3.1589	0.00158351	0.0115506
GPR158	5.3864	485.802	-6.519	0.8694	-7.4984	6.46e-14	2.39e-12
PCED1B	0.5649	47.8405	-6.516	1.6988	-3.8357	0.000125226	0.00123112
MIR30D	1.0422	94.8439	-6.5152	1.278	-5.0978	3.44e-07	5.43e-06
MIR4420	0	17.2805	-6.4998	2.0538	-3.1648	0.00155199	0.0113529
DKFZP667F0711	0.4773	46.6154	-6.4986	1.7241	-3.7693	0.00016372	0.00156887
RP11-693J15.5	1.1299	95.457	-6.4976	1.2762	-5.0912	3.56e-07	5.6e-06
IGKC	0	17.224	-6.4932	2.0628	-3.1477	0.00164545	0.0119123
KLF15	13.7634	1244.17	-6.4928	0.7313	-8.8781	6.8e-19	4.55e-17
LPP-AS2	1.1299	95.2975	-6.4925	1.3172	-4.929	8.26e-07	1.22e-05
ACPP	2.2597	192.792	-6.4925	1.0519	-6.1719	6.75e-10	1.53e-08
RP11-568G11.5	0	17.1697	-6.4909	2.062	-3.1479	0.00164476	0.011911
CCDC74B	3.9545	338.215	-6.4871	0.8675	-7.4782	7.53e-14	2.77e-12
LRMP	201.268	17918.2	-6.4762	0.5208	-12.4347	1.69e-35	5.85e-33
PROCA1	1.1299	93.5724	-6.4682	1.292	-5.0062	5.55e-07	8.52e-06
RP11-81H14.2	5.8637	512.144	-6.4671	0.8129	-7.9551	1.79e-15	8.01e-14
RP4-813D12.3	0	16.7251	-6.453	2.0729	-3.113	0.00185196	0.0132292
RP11-16E12.2	4.3442	368.929	-6.4469	0.8067	-7.9918	1.33e-15	6.06e-14
BNIP3P2	0	16.612	-6.4397	2.1253	-3.03	0.00244519	0.0167974
CNN2P4	0	16.5588	-6.4393	2.0916	-3.0786	0.00207986	0.0146534
MTUS2	1.4319	131.4	-6.4355	1.1423	-5.6338	1.76e-08	3.35e-07
CEACAM21	0	16.3914	-6.4233	2.077	-3.0926	0.00198444	0.0140368
NFATC4	51.4682	4399.83	-6.4221	0.5618	-11.4314	2.91e-30	5.86e-28
CD69	3.604	307.559	-6.4113	0.8436	-7.5997	2.97e-14	1.15e-12
RP11-154H23.3	1.1299	89.4581	-6.4036	1.2849	-4.9836	6.24e-07	9.44e-06
IGHGP	0.5649	44.0622	-6.3967	1.7141	-3.7318	0.000190149	0.00179508
LINC-ROR	0	16.112	-6.3957	2.1371	-2.9926	0.00276577	0.0186887
IGKV3D-7	0	16.0588	-6.3953	2.1111	-3.0294	0.00245077	0.0168258
ZC4H2	1.1299	88.5678	-6.3888	1.2849	-4.9722	6.62e-07	9.94e-06
RP3-509I19.1	0	15.8925	-6.3809	2.1456	-2.9739	0.0029401	0.0196599
ZNF844	5.9513	484.856	-6.3808	0.7394	-8.6295	6.16e-18	3.75e-16
AC096579.13	1.1299	87.6244	-6.3734	1.2874	-4.9505	7.4e-07	1.1e-05
ZNF141	22.1497	1825.52	-6.372	0.573	-11.1202	1e-28	1.69e-26
RP11-491F9.1	0	15.724	-6.3621	2.1015	-3.0275	0.00246618	0.0169065
DLGAP1-AS1	0.5649	42.9536	-6.3596	1.7567	-3.6203	0.000294287	0.00264675
ACTRT3	0	15.6685	-6.3572	2.1005	-3.0266	0.00247353	0.0169418
SCIMP	1.1299	86.5611	-6.3486	1.3465	-4.7148	2.42e-06	3.32e-05
RIMS2	13.8511	1130.46	-6.3464	0.6035	-10.5154	7.34e-26	9.81e-24
IGLV8-61	0.5649	42.4513	-6.3429	1.7238	-3.6795	0.000233687	0.00214852
RP11-148G20.1	0	15.2805	-6.323	2.1201	-2.9824	0.00285979	0.0192173
C1orf220	0	15.2794	-6.3205	2.1176	-2.9848	0.00283741	0.0191059
BAMBI	0	15.224	-6.3156	2.1162	-2.9844	0.00284139	0.0191215
RP11-402J6.1	0	15.224	-6.3156	2.1162	-2.9844	0.00284139	0.0191215
RP4-545K15.3	0	15.1685	-6.3106	2.1157	-2.9828	0.00285652	0.0192066
ARHGEF26	1.0422	82.0079	-6.3048	1.3058	-4.8285	1.38e-06	1.96e-05
RP11-4F5.2	0.4773	40.2862	-6.2922	1.7682	-3.5586	0.000372871	0.00325477
ITPRIPL2	1.5195	120.354	-6.2855	1.108	-5.6731	1.4e-08	2.7e-07
IGKV3-11	0	14.8348	-6.2778	2.1349	-2.9406	0.00327576	0.0215125
RP11-414J4.2	0	14.8348	-6.2778	2.1349	-2.9406	0.00327576	0.0215125
LRRC34	1.1299	82.0124	-6.2771	1.2964	-4.8418	1.29e-06	1.84e-05
PSEN2	3.8669	287.428	-6.2702	0.8415	-7.4514	9.24e-14	3.37e-12
RP11-428K3.1	0	14.6697	-6.2648	2.1577	-2.9035	0.00368983	0.0236737
MIR571	0	14.6685	-6.2623	2.132	-2.9373	0.00331055	0.0217224
CHI3L2	63.4977	4860.89	-6.2615	0.5737	-10.9138	9.9e-28	1.57e-25
IGHVII-22-1	0	14.6142	-6.2596	2.1686	-2.8865	0.00389561	0.0247876
RP11-104O19.2	0	14.6131	-6.2572	2.1331	-2.9334	0.00335277	0.0219124
RP13-494C23.1	0	14.6131	-6.2572	2.1331	-2.9334	0.00335277	0.0219124
IGHV3OR16-8	0	14.612	-6.2548	2.1775	-2.8724	0.00407316	0.0257826
ZNF440	4.1689	316.889	-6.2544	0.799	-7.8283	4.94e-15	2.06e-13
SCN4A	3.3896	245.42	-6.2499	0.9094	-6.8727	6.3e-12	1.86e-10
AC195454.1	0	14.5023	-6.2468	2.1382	-2.9214	0.0034841	0.0225666
TSNARE1	2.0845	157.248	-6.2447	0.988	-6.3203	2.61e-10	6.31e-09
CORO6	1.9092	151.526	-6.2315	1.0314	-6.042	1.52e-09	3.33e-08
RCAN3	6.1658	463.784	-6.2276	0.7033	-8.8551	8.36e-19	5.54e-17
RP11-624G17.3	0	14.2794	-6.2231	2.1494	-2.8953	0.00378836	0.0242118
CNR2	11.7666	880.903	-6.2206	0.6875	-9.0479	1.46e-19	1.06e-17
NEK6	27.8082	2049.71	-6.2164	0.767	-8.1053	5.26e-16	2.53e-14
EIF4E1B	0	14.2228	-6.2155	2.216	-2.8048	0.00503534	0.030729
AC006116.22	0	14.1685	-6.2125	2.1495	-2.8901	0.0038509	0.0245166
SCML2P2	0	14.112	-6.2046	2.1927	-2.8297	0.00465957	0.0288623
CNTLN	4.5194	319.318	-6.2046	0.8678	-7.1498	8.69e-13	2.84e-11
LLGL2	2.1721	154.687	-6.2016	0.9916	-6.2539	4e-10	9.39e-09
KIAA0125P2	0	14.0034	-6.1987	2.2316	-2.7776	0.00547587	0.0328965
CSPG4P13	0	14.0023	-6.1963	2.158	-2.8713	0.0040876	0.0258386
RP11-214O1.2	0	14.0023	-6.1963	2.158	-2.8713	0.0040876	0.0258386
TAS1R3	5.5132	410	-6.1919	0.7327	-8.4513	2.88e-17	1.57e-15
ZNF525	6.9936	499.398	-6.1846	0.7094	-8.7179	2.83e-18	1.79e-16
PLEKHN1	1.6948	115.907	-6.1842	1.1197	-5.523	3.33e-08	6.08e-07
TRIM55	0	13.7794	-6.1718	2.1672	-2.8479	0.00440116	0.0275346
UAP1L1	19.9684	1448.48	-6.1707	0.7234	-8.5297	1.47e-17	8.52e-16
IGHV1OR16-3	0	13.724	-6.1663	2.1672	-2.8453	0.00443712	0.0276996
IGHV3-64	0	13.6142	-6.1578	2.2261	-2.7661	0.00567281	0.0338335
ALDH3B1	1.0422	73.5667	-6.1494	1.3034	-4.7178	2.38e-06	3.27e-05
RNU1-119P	0.5649	37.2783	-6.1442	1.9174	-3.2044	0.00135354	0.0100929
SLC46A3	1.1299	74.4016	-6.1349	1.3177	-4.6557	3.23e-06	4.37e-05
CTSV	0.5649	36.7817	-6.133	1.7592	-3.4863	0.000489811	0.00414564
IGKV3-15	0	13.336	-6.1271	2.2019	-2.7826	0.00539211	0.0324861
RUNX1T1	5.4256	387.709	-6.124	0.7681	-7.9724	1.56e-15	7.03e-14
CD84	40.1006	2779.24	-6.124	0.6913	-8.8587	8.1e-19	5.38e-17
CASC8	0	13.3337	-6.122	2.2869	-2.677	0.007428	0.0423361
METTL7A	34.4029	2374.32	-6.1175	0.6052	-10.1083	5.08e-24	5.75e-22
ZNF888	0.5649	36.2285	-6.1129	1.7611	-3.4712	0.000518183	0.00435865
IGLV11-55	0	13.1697	-6.1098	2.2418	-2.7254	0.00642167	0.0375255
CTD-3092A11.2	0	13.1674	-6.1045	2.2364	-2.7296	0.00634077	0.0371184
ARL10	1.1299	72.7884	-6.1032	1.3134	-4.6468	3.37e-06	4.54e-05
VNN2	12.4191	853.314	-6.1026	0.6293	-9.6977	3.08e-22	3e-20
ZFP30	2.6494	176.862	-6.0836	0.923	-6.5913	4.36e-11	1.15e-09
RP11-632K20.7	2.737	179.025	-6.0834	0.9283	-6.553	5.64e-11	1.47e-09
MIR30B	0.5649	35.448	-6.079	1.771	-3.4325	0.000598069	0.00495669
AC114765.1	0	12.8337	-6.0668	2.3046	-2.6325	0.0084767	0.0470944
IQGAP3	5.6008	378.339	-6.0658	0.7337	-8.2675	1.37e-16	6.86e-15
RP11-436P7.1	0	12.7783	-6.0608	2.2831	-2.6547	0.00793856	0.0446844
SNX32	0.5649	34.6131	-6.0418	1.8158	-3.3274	0.000876681	0.00692096
IGHVII-26-2	0	12.5577	-6.0395	2.221	-2.7193	0.00654152	0.0381198
TNNI3	0	12.5577	-6.0395	2.221	-2.7193	0.00654152	0.0381198
KCNC4	2.6494	171.468	-6.0387	0.9201	-6.5627	5.28e-11	1.38e-09
SSTR3	5.2988	340.613	-6.0247	0.7577	-7.9513	1.85e-15	8.21e-14
ASS1P1	0.9546	65.7817	-6.022	1.408	-4.2769	1.9e-05	0.000224028
SH2D3A	4.2565	270.379	-6.0123	0.8061	-7.4584	8.76e-14	3.2e-12
RP5-1180E21.5	0	12.3348	-6.0122	2.2285	-2.6978	0.00698008	0.0402495
ENPP7P8	0.5649	33.6708	-6.0054	1.7731	-3.387	0.000706714	0.00573783
ABHD4	11.5914	749.33	-6.0026	0.7231	-8.3009	1.03e-16	5.29e-15
RP4-536B24.3	0.4773	32.9502	-6.0019	1.788	-3.3568	0.000788579	0.00632039
LOXL2	53.8063	3409.68	-5.9874	0.5676	-10.548	5.19e-26	7.05e-24
IFI30	9.6429	604.375	-5.9861	0.7519	-7.9608	1.71e-15	7.66e-14
GFI1B	2.2597	135.412	-5.9855	1.0384	-5.7641	8.21e-09	1.63e-07
NQO2	6.8575	442.528	-5.9792	0.7743	-7.7218	1.15e-14	4.64e-13
ZNF563	2.1721	132.184	-5.974	1.0062	-5.9369	2.9e-09	6.05e-08
IGHV4-55	0	11.9468	-5.9685	2.2664	-2.6335	0.0084508	0.0469843
IGKV1D-22	0	11.9468	-5.9685	2.2664	-2.6335	0.0084508	0.0469843
MACC1	9.9934	603.914	-5.9493	0.7583	-7.846	4.29e-15	1.8e-13
GAB2	1.6072	96.7952	-5.948	1.1362	-5.2348	1.65e-07	2.73e-06
FOXP1	21.1075	1293.99	-5.9452	0.5877	-10.1164	4.67e-24	5.32e-22
RPS6KL1	2.4741	156.91	-5.9445	0.9424	-6.3078	2.83e-10	6.83e-09
RP11-73M18.11	0	11.6685	-5.9333	2.2621	-2.6229	0.00871734	0.0482343
LINC00926	15.3798	920.324	-5.9237	0.7135	-8.3025	1.02e-16	5.24e-15
IFI44L	0.5649	31.8348	-5.9193	1.8525	-3.1954	0.00139654	0.01037
TIAM1	5.6885	344.147	-5.9181	0.7488	-7.9035	2.71e-15	1.18e-13
RP11-553L6.2	0.4773	31.0588	-5.9149	1.8036	-3.2795	0.00103991	0.00804947
AC009499.1	1.1299	64.2262	-5.9138	1.3928	-4.2459	2.18e-05	0.00025479
SHANK2	3.8669	223.865	-5.9081	0.8595	-6.8736	6.26e-12	1.85e-10
ZNF439	3.4288	212.64	-5.9075	0.8591	-6.8764	6.14e-12	1.82e-10
RP11-13P5.1	0.5649	31.2274	-5.8971	1.7932	-3.2886	0.00100681	0.00784121
ZNF391	1.1299	63.0633	-5.8933	1.3398	-4.3986	1.09e-05	0.000134113
ADRA2B	0.4773	30.4525	-5.893	1.9438	-3.0317	0.00243178	0.0167351
PPP1R14C	2.737	155.685	-5.8802	0.9468	-6.2108	5.27e-10	1.21e-08
MAFF	2.6494	153.288	-5.8737	0.9951	-5.9028	3.57e-09	7.35e-08
CTD-3092A11.1	0.9546	58.7862	-5.858	1.3619	-4.3012	1.7e-05	0.000202463
ZNF385B	0.5649	30.4468	-5.8568	1.8233	-3.2123	0.00131698	0.00986475
PNOC	6.9936	397.289	-5.8537	0.7308	-8.0103	1.14e-15	5.29e-14
LIMS2	3.6916	210.631	-5.8494	0.8623	-6.7834	1.17e-11	3.33e-10
ZNF860	3.1267	179.192	-5.8472	0.875	-6.6829	2.34e-11	6.35e-10
ABHD8	2.1721	120.912	-5.8441	1.0422	-5.6073	2.05e-08	3.87e-07
CDK14	41.1336	2346.9	-5.841	0.5793	-10.0831	6.56e-24	7.26e-22
RP11-137H2.6	0.4773	29.3925	-5.836	1.8112	-3.2221	0.00127248	0.00959044
AL512428.1	2.5618	146.695	-5.8314	0.9646	-6.0453	1.49e-09	3.27e-08
TDRD6	0.4773	29.1708	-5.8256	1.8112	-3.2164	0.00129819	0.00974036
NCR3	1.4319	84.6821	-5.807	1.1866	-4.8939	9.89e-07	1.44e-05
DFNA5	3.8669	208.9	-5.7986	0.9689	-5.9845	2.17e-09	4.61e-08
ZNF709	2.4741	141.575	-5.7967	0.9522	-6.0877	1.15e-09	2.54e-08
TRPV3	6.039	325.753	-5.7902	0.8063	-7.1813	6.91e-13	2.29e-11
RP11-657O9.1	0.4773	28.448	-5.7891	1.8201	-3.1806	0.00146978	0.0108132
CMTM4	4.9967	266.755	-5.7872	0.8329	-6.9478	3.71e-12	1.12e-10
CYP51P1	0.5649	28.7817	-5.7778	1.8109	-3.1905	0.00142014	0.0105081
KIAA1161	3.3019	174.809	-5.7774	0.9181	-6.2926	3.12e-10	7.47e-09
HLA-DRB6	32.9525	1813.91	-5.7769	0.5616	-10.2864	8.12e-25	1e-22
DPP10	0.5649	28.9446	-5.7737	2.05	-2.8164	0.00485633	0.0298572
CHIT1	2.6494	140.132	-5.7471	0.9406	-6.1103	9.95e-10	2.22e-08
LINC01058	1.0422	55.5135	-5.7439	1.4528	-3.9536	7.7e-05	0.000799217
BCL2A1	15.5551	815.028	-5.7322	0.777	-7.3772	1.62e-13	5.71e-12
MPZL3	3.5164	188.638	-5.7199	0.8496	-6.7325	1.67e-11	4.64e-10
RNU1-61P	0.5649	27.6674	-5.7131	1.9341	-2.9538	0.00313853	0.0207231
STAP1	15.3706	807.018	-5.71	0.6465	-8.8327	1.02e-18	6.71e-17
C12orf77	5.8637	302.397	-5.7078	0.8171	-6.985	2.85e-12	8.77e-11
CLEC7A	2.6494	136.07	-5.7034	0.9567	-5.9613	2.5e-09	5.28e-08
IGLV1-44	0.5649	27.2262	-5.6974	1.8263	-3.1197	0.00181041	0.0129765
TUBA4A	25.8805	1339.4	-5.6937	0.5583	-10.1985	2.01e-24	2.38e-22
MS4A14	0.5649	27.0577	-5.6852	1.8542	-3.0661	0.00216889	0.0152019
NCF4	4.1689	211.424	-5.6704	0.817	-6.9407	3.9e-12	1.18e-10
CPNE3	12.1655	606.418	-5.6661	0.741	-7.646	2.07e-14	8.14e-13
ZNF571	1.0422	52.5633	-5.6639	1.358	-4.1707	3.04e-05	0.000342467
RIPK3	1.5195	77.7884	-5.6563	1.1534	-4.904	9.39e-07	1.38e-05
ARHGEF26-AS1	0.5649	26.448	-5.6548	1.8347	-3.0821	0.00205513	0.0144969
RNU1-78P	3.7792	187.446	-5.652	1.1971	-4.7213	2.34e-06	3.22e-05
FAIM	1.5195	77.4016	-5.6499	1.1592	-4.8738	1.09e-06	1.58e-05
SEMA4A	15.6819	776.216	-5.647	0.6531	-8.6467	5.3e-18	3.27e-16
AP000251.3	1.6072	78.5724	-5.6451	1.2047	-4.6858	2.79e-06	3.79e-05
CTD-2331H12.5	0.4773	25.6708	-5.6427	1.85	-3.05	0.00228827	0.0159181
MFSD1	17.854	871.2	-5.6237	0.6728	-8.3588	6.33e-17	3.3e-15
LILRA3	0.5649	25.448	-5.5989	1.8456	-3.0337	0.00241587	0.0166504
CARD6	1.1299	51.4525	-5.5972	1.378	-4.0617	4.87e-05	0.000528339
GAB1	10.5976	505.646	-5.5867	0.7421	-7.5284	5.14e-14	1.92e-12
ANKRD36BP2	21.8384	1048.05	-5.5779	0.5869	-9.5044	2.01e-21	1.75e-19
SCD5	2.6494	124.571	-5.5764	0.9548	-5.8401	5.22e-09	1.06e-07
CCL22	6.1266	289.56	-5.571	2.0246	-2.7516	0.00592999	0.0352129
SLC36A4	2.6494	123.843	-5.5656	1.0051	-5.5376	3.07e-08	5.63e-07
DTX4	15.7695	728.739	-5.5476	0.6995	-7.9313	2.17e-15	9.49e-14
DTX3	4.5586	215.143	-5.5437	0.7935	-6.9868	2.81e-12	8.67e-11
CTA-150C2.20	0.4773	23.8925	-5.5392	1.8701	-2.962	0.00305612	0.0202948
ZNF582	1.6072	72.6221	-5.532	1.1625	-4.7588	1.95e-06	2.71e-05
RP11-357C3.3	2.1721	96.9592	-5.5249	1.045	-5.2871	1.24e-07	2.11e-06
PTGS1	1.6948	73.8394	-5.5221	1.2214	-4.521	6.15e-06	7.95e-05
ZNF619	2.737	121.019	-5.5155	0.9734	-5.6663	1.46e-08	2.8e-07
CTD-2516F10.2	108.537	4865.68	-5.4886	0.5384	-10.1943	2.1e-24	2.47e-22
PLEKHH2	3.3896	144.906	-5.4831	0.9685	-5.6616	1.5e-08	2.87e-07
RAPGEF5	41.3572	1838.21	-5.4824	0.6473	-8.4697	2.46e-17	1.36e-15
EDNRB	1.1299	47.1674	-5.453	1.5858	-3.4386	0.000584656	0.00486295
THSD7B	2.5618	112.129	-5.4434	0.9684	-5.6208	1.9e-08	3.59e-07
KIAA1377	4.8215	205.353	-5.4367	0.8317	-6.537	6.28e-11	1.63e-09
ZNF442	0.9546	43.6742	-5.4352	1.4337	-3.791	0.000150065	0.00145247
SIGIRR	1.5195	65.9581	-5.4215	1.2246	-4.4272	9.55e-06	0.000118387
ZNF615	0.5649	22.3925	-5.4134	1.8883	-2.8668	0.0041462	0.0261304
KB-1507C5.4	1.6948	67.845	-5.403	1.2093	-4.4677	7.91e-06	9.96e-05
UNC5C	1.6072	66.1244	-5.3959	1.2128	-4.4491	8.62e-06	0.00010785
PCYT1B	2.0845	87.0633	-5.3896	1.0802	-4.9896	6.05e-07	9.19e-06
CACNA1F	1.5195	64.5102	-5.3875	1.1864	-4.5409	5.6e-06	7.27e-05
TLR6	12.2047	503.194	-5.3783	0.6548	-8.2137	2.14e-16	1.07e-14
RP11-174O3.1	0.4773	21.336	-5.3758	1.9081	-2.8173	0.00484267	0.029797
FZD7	2.8246	111.684	-5.375	1.0223	-5.2576	1.46e-07	2.44e-06
ZNF227	1.1299	44.0622	-5.3706	1.4113	-3.8054	0.000141547	0.00137868
WASF3	23.0651	945.589	-5.3675	0.6539	-8.2088	2.23e-16	1.11e-14
RN7SKP15	0.5649	21.8337	-5.367	2.0396	-2.6313	0.0085051	0.0471728
HLA-DRB9	1.9968	83.5712	-5.3559	1.091	-4.9089	9.16e-07	1.34e-05
FAM86B1	3.5164	142.75	-5.3211	0.9148	-5.8166	6.01e-09	1.21e-07
RP11-1E3.1	0.4773	20.5011	-5.3174	1.9725	-2.6957	0.00702325	0.0404379
RP1-62O9.3	1.0422	41.2274	-5.3125	1.4096	-3.7687	0.0001641	0.00156991
MTL5	1.1299	42.3405	-5.3123	1.4266	-3.7239	0.000196204	0.00184649
MAML3	2.1721	83.509	-5.3067	1.0773	-4.9261	8.39e-07	1.24e-05
GSTP1	0.5649	20.6697	-5.2964	1.9124	-2.7694	0.00561547	0.0335694
FCGBP	4.4318	168.733	-5.2917	0.9573	-5.5278	3.24e-08	5.93e-07
ANK1	3.7792	144.526	-5.2902	0.8983	-5.8889	3.89e-09	7.97e-08
AC009133.17	1.1299	41.7262	-5.2881	1.4407	-3.6705	0.000242071	0.00221831
BAI1	0.9546	39.3382	-5.2844	1.4536	-3.6354	0.000277533	0.00251185
RP11-113K21.2	0.5649	20.5023	-5.2831	1.921	-2.7502	0.00595649	0.0352977
HLA-DOB	10.1594	398.003	-5.2815	0.6616	-7.9826	1.43e-15	6.49e-14
ACBD7	3.3896	125.86	-5.2738	1.0419	-5.0616	4.16e-07	6.48e-06
CAPN5	2.2597	82.7884	-5.2683	1.1038	-4.7727	1.82e-06	2.54e-05
ODF2L	9.8182	371.655	-5.2683	0.7314	-7.2033	5.88e-13	1.98e-11
ZNF835	1.6072	60.5113	-5.2677	1.2127	-4.3438	1.4e-05	0.000169497
MGMT	10.3739	405.687	-5.2677	0.7335	-7.1813	6.9e-13	2.29e-11
RPS3AP35	0.5649	20.2794	-5.2655	1.9428	-2.7103	0.0067231	0.0390206
SAMD4A	6.8183	260.483	-5.2648	0.7247	-7.2645	3.74e-13	1.28e-11
RGS9	3.2143	119.906	-5.2501	0.9225	-5.6915	1.26e-08	2.44e-07
RP11-125B21.2	0.5649	19.7805	-5.2321	1.9278	-2.7141	0.00664612	0.0386223
C7orf41	27.799	1038.19	-5.232	0.6009	-8.7068	3.13e-18	1.96e-16
ZSCAN9	2.6494	98.0746	-5.2309	1.0155	-5.1509	2.59e-07	4.15e-06
DOC2A	1.6072	59.1697	-5.23	1.2822	-4.079	4.52e-05	0.000493151
CD274	1.1299	39.6131	-5.2066	1.513	-3.4411	0.000579327	0.0048221
CECR1	6.6915	237.693	-5.1903	0.8464	-6.1319	8.68e-10	1.96e-08
PLD6	1.6072	57.2307	-5.1868	1.2037	-4.309	1.64e-05	0.000196035
EGR4	0.4773	18.6685	-5.1834	1.9639	-2.6393	0.00830821	0.0463141
ZNF607	7.5101	276.485	-5.1817	0.7234	-7.1626	7.92e-13	2.6e-11
RP11-812E19.3	0.5649	19.0034	-5.1746	1.9508	-2.6525	0.00798929	0.0448934
NSMF	67.7842	2427.24	-5.1623	0.5362	-9.6274	6.12e-22	5.8e-20
CBLN1	0.5649	18.836	-5.1608	1.9455	-2.6526	0.00798657	0.0448891
RP11-305P22.9	18.1076	647.477	-5.1601	0.5926	-8.7072	3.11e-18	1.96e-16
AC007276.5	0.5649	18.7805	-5.1567	1.9468	-2.6488	0.00807839	0.045273
LZTS2	14.1531	507.195	-5.1529	0.6435	-8.0071	1.17e-15	5.41e-14
CD72	41.2027	1463.16	-5.1465	0.5764	-8.9288	4.3e-19	2.94e-17
TBC1D8B	3.3896	113.956	-5.1313	1.0177	-5.042	4.61e-07	7.12e-06
SCAND3	0.5649	18.4468	-5.13	1.9541	-2.6252	0.00865976	0.0479731
AMPD3	20.0653	698.048	-5.1262	0.6919	-7.4086	1.28e-13	4.59e-12
XXYLT1-AS2	1.5195	53.5656	-5.1212	1.2391	-4.133	3.58e-05	0.000398808
KREMEN2	11.5522	399.727	-5.1206	0.6503	-7.8743	3.43e-15	1.46e-13
IGHV1OR15-1	3.4288	120.678	-5.0957	0.9533	-5.3455	9.01e-08	1.56e-06
RP11-54O7.1	2.8638	102.011	-5.0922	1.0185	-4.9997	5.74e-07	8.76e-06
LPAR5	1.0422	35.2839	-5.0891	1.453	-3.5026	0.000460775	0.00393736
TEX29	1.1299	36.2274	-5.0839	1.4602	-3.4817	0.000498162	0.0042117
GPC1	4.6462	157.189	-5.0786	0.8151	-6.2305	4.65e-10	1.08e-08
XKR3	1.1299	36.0045	-5.0743	1.4638	-3.4665	0.000527309	0.00442576
PARP12	1.6948	54.3371	-5.0726	1.2989	-3.9053	9.41e-05	0.000957856
SMPDL3B	6.9059	229.53	-5.0716	0.7414	-6.8408	7.87e-12	2.3e-10
KB-431C1.4	18.2437	603.137	-5.0604	0.6369	-7.945	1.94e-15	8.54e-14
RASGRP2	85.2208	2826.21	-5.0486	0.5552	-9.0928	9.66e-20	7.16e-18
CD83	160.467	5279.8	-5.0388	0.5261	-9.577	9.99e-22	9.21e-20
DUSP8	2.737	87.0102	-5.0354	1.0229	-4.9224	8.55e-07	1.26e-05
CAMP	2.3865	81.4004	-5.0264	1.0698	-4.6986	2.62e-06	3.58e-05
BAI2	1.1299	34.7817	-5.0229	1.4784	-3.3975	0.000679974	0.00554605
ZNF681	7.3832	237.593	-5.0203	0.7286	-6.8906	5.55e-12	1.65e-10
ZNF157	1.6948	52.0656	-5.0151	1.2821	-3.9116	9.17e-05	0.00093616
CCDC112	1.6072	50.7839	-5.0126	1.2308	-4.0727	4.65e-05	0.000505583
RAB3B	1.1299	34.5045	-5.0122	1.4745	-3.3992	0.000675776	0.00551375
APOBR	1.0422	33.3937	-5.0087	1.4584	-3.4344	0.00059385	0.00492348
CEP112	1.5195	49.5079	-5.0069	1.2383	-4.0435	5.27e-05	0.000566929
PSAT1	28.4515	907.081	-5.0043	0.6155	-8.13	4.29e-16	2.08e-14
S100A10	3.2143	101.067	-5.0014	0.9563	-5.2298	1.7e-07	2.8e-06
LINC01056	2.1721	67.3925	-4.9907	1.1869	-4.205	2.61e-05	0.000299609
ZNF43	17.1922	547.514	-4.9836	0.6208	-8.028	9.91e-16	4.63e-14
GLIS3	1.5195	48.6731	-4.9816	1.2395	-4.019	5.85e-05	0.000622318
MCTP1	7.8605	246.811	-4.9804	0.7123	-6.9922	2.71e-12	8.39e-11
IFNG-AS1	7.8214	239.7	-4.9739	0.8408	-5.9158	3.3e-09	6.85e-08
KLF3	2.0845	65.1787	-4.9738	1.1172	-4.4518	8.51e-06	0.000106714
AC009502.4	1.6948	50.6142	-4.9678	1.327	-3.7436	0.000181406	0.00172053
NT5M	16.5396	521.212	-4.9668	0.6867	-7.2329	4.73e-13	1.61e-11
RP11-960L18.1	4.0813	128.516	-4.9656	0.8632	-5.7527	8.78e-09	1.73e-07
NRXN3	5.5616	168.071	-4.9576	0.8992	-5.5133	3.52e-08	6.39e-07
GRAPL	3.1267	96.4559	-4.9524	0.9505	-5.2104	1.88e-07	3.08e-06
COL5A1	1.0422	32.0023	-4.9448	1.5105	-3.2736	0.00106187	0.00819822
MAP7D2	5.3864	160.411	-4.9234	0.8159	-6.0343	1.6e-09	3.47e-08
HDAC11	2.737	80.5645	-4.9232	1.0394	-4.7367	2.17e-06	3.01e-05
SAT1	195.628	5886.84	-4.9115	0.5039	-9.7471	1.9e-22	1.89e-20
INPP4B	6.8183	202.513	-4.899	0.8282	-5.9149	3.32e-09	6.88e-08
PELI3	5.6885	168.64	-4.8899	0.7941	-6.1581	7.36e-10	1.67e-08
OTOA	2.0845	61.3959	-4.8858	1.1155	-4.38	1.19e-05	0.000145227
RP11-181G12.2	1.0422	30.0599	-4.8569	1.4869	-3.2663	0.00108949	0.00838068
PKHD1L1	6.8183	196.199	-4.8557	0.755	-6.431	1.27e-10	3.18e-09
RP11-563J2.2	2.1721	61.1719	-4.8532	1.1514	-4.2149	2.5e-05	0.00028882
DPEP2	2.1721	60.897	-4.8493	1.121	-4.3257	1.52e-05	0.000182809
ZNF665	2.0845	59.7884	-4.8491	1.1275	-4.3007	1.7e-05	0.000202797
AF131215.5	3.3019	91.7251	-4.8304	1.1453	-4.2175	2.47e-05	0.000286005
U8	80.992	2298.54	-4.8278	0.6296	-7.6677	1.75e-14	6.94e-13
ESAM	4.3442	120.239	-4.8246	0.8864	-5.4428	5.24e-08	9.31e-07
FOXO6	1.5195	43.397	-4.8185	1.2844	-3.7516	0.000175704	0.00167263
TYRO3	1.1299	30.2805	-4.8183	1.5325	-3.1441	0.00166611	0.0120392
FCGR2C	2.2597	61.0599	-4.8179	1.2161	-3.9617	7.44e-05	0.000775747
FAM86B3P	5.9513	164.476	-4.8155	0.8461	-5.6916	1.26e-08	2.44e-07
CTC-301O7.4	1.5195	43.1731	-4.8096	1.2661	-3.7988	0.000145414	0.0014104
RASGEF1A	2.4741	70.957	-4.8068	1.0646	-4.5151	6.33e-06	8.15e-05
IL16	77.8837	2166.43	-4.8019	0.5919	-8.1121	4.98e-16	2.39e-14
VAV1	76.3158	2122.12	-4.801	0.5785	-8.2993	1.05e-16	5.33e-15
TTC21A	32.0463	891.146	-4.7972	0.5675	-8.4527	2.85e-17	1.56e-15
CCDC88A	178.081	4939.2	-4.7957	0.6859	-6.9924	2.7e-12	8.39e-11
NR4A1	38.5625	1064.19	-4.7876	0.6344	-7.547	4.46e-14	1.69e-12
ZNF556	1.1299	29.3925	-4.777	1.524	-3.1344	0.00172194	0.0124
PCDHGA5	2.6494	71.509	-4.7733	1.0333	-4.6193	3.85e-06	5.12e-05
SNX29P1	4.2565	114.737	-4.7726	0.8762	-5.4467	5.13e-08	9.13e-07
RP11-134P9.1	4.6462	126.912	-4.7707	0.8593	-5.5516	2.83e-08	5.25e-07
ABCB4	2.6494	71.2285	-4.766	1.063	-4.4835	7.34e-06	9.29e-05
ADPRH	10.2079	272.868	-4.7592	0.7118	-6.686	2.29e-11	6.23e-10
USP11	78.7921	2112.26	-4.7413	0.5925	-8.0018	1.23e-15	5.6e-14
LINC00659	1.4319	40.1719	-4.7407	1.3301	-3.5642	0.000364959	0.00319294
ACTL8	27.098	723.363	-4.7405	0.5823	-8.1409	3.92e-16	1.92e-14
LINC00649	3.2143	84.1798	-4.7378	0.9749	-4.8598	1.18e-06	1.7e-05
XKR8	0.9546	26.6142	-4.7278	1.572	-3.0076	0.00263349	0.0179258
TESPA1	2.737	69.5588	-4.7032	1.1612	-4.0502	5.12e-05	0.000552017
ZNF793	1.9968	53.0622	-4.7014	1.1527	-4.0787	4.53e-05	0.000493474
GNAZ	2.0845	53.9536	-4.7006	1.1418	-4.1169	3.84e-05	0.000425699
RGS2	10.7244	279.965	-4.6999	0.7515	-6.2542	3.99e-10	9.38e-09
PCSK4	5.2988	135.8	-4.696	0.8267	-5.6805	1.34e-08	2.59e-07
HAVCR2	2.737	68.9491	-4.693	1.1187	-4.1952	2.73e-05	0.000310599
RIMKLB	2.2597	55.8394	-4.6913	1.1958	-3.9231	8.74e-05	0.000899072
TBC1D10C	71.7594	1850.03	-4.6845	0.5853	-8.0038	1.21e-15	5.53e-14
SHROOM3	7.3832	188.027	-4.6822	0.7444	-6.2898	3.18e-10	7.58e-09
FAM86FP	1.0422	26.5056	-4.6769	1.5647	-2.9891	0.0027981	0.0188741
ZMYM1	20.1921	514.853	-4.6726	0.5951	-7.8518	4.1e-15	1.72e-13
ZNF620	1.1299	27.2274	-4.6656	1.5647	-2.9818	0.00286593	0.019253
TNFRSF1A	1.6948	40.9502	-4.6647	1.3173	-3.5411	0.000398473	0.00345607
KLHL21	75.4118	1907.77	-4.658	0.5485	-8.4918	2.03e-17	1.14e-15
ZNF137P	2.6494	65.733	-4.6522	1.0519	-4.4229	9.74e-06	0.000120701
SAMD12	3.2143	79.1188	-4.6459	1.0052	-4.6217	3.81e-06	5.06e-05
FRMPD3	3.8669	93.6764	-4.641	0.9802	-4.7348	2.19e-06	3.03e-05
TRIM9	26.6115	666.028	-4.6368	0.6127	-7.5682	3.78e-14	1.45e-12
HEG1	27.1464	671.407	-4.6358	0.6203	-7.4731	7.83e-14	2.88e-12
DEPTOR	15.3706	382.571	-4.6339	0.6643	-6.9756	3.05e-12	9.35e-11
RBFOX2	89.8762	2223.82	-4.6275	0.5438	-8.5093	1.75e-17	9.97e-16
RP11-768B22.2	3.7792	90.6855	-4.6138	0.9948	-4.6378	3.52e-06	4.73e-05
SPA17	1.6072	38.5079	-4.6125	1.3283	-3.4724	0.000515743	0.00434072
MAPT	1.1299	26.2251	-4.609	1.5667	-2.9419	0.00326242	0.021437
SLC9C1	1.6948	39.4491	-4.6089	1.3327	-3.4583	0.00054365	0.00454805
PRR5	4.9967	117.854	-4.6015	0.931	-4.9426	7.71e-07	1.15e-05
PROSER2	2.2597	52.4536	-4.6013	1.2112	-3.799	0.000145282	0.00140972
ABCA9	1.6072	38.1697	-4.5963	1.3281	-3.4607	0.000538675	0.00451297
RP11-4M23.2	3.8184	95.1154	-4.5943	1.1232	-4.0904	4.31e-05	0.000471609
LY86-AS1	27.3516	655.698	-4.577	0.5914	-7.7393	9.99e-15	4.08e-13
CTXN1	1.9092	47.1199	-4.5644	1.2491	-3.6541	0.000258108	0.00235155
CORO1B	3.3019	75.6244	-4.5609	1.0294	-4.4307	9.39e-06	0.000116704
KB-1732A1.1	6.5554	156.302	-4.5598	0.7816	-5.8336	5.43e-09	1.1e-07
TEX9	34.9493	827.174	-4.5595	0.5757	-7.9195	2.38e-15	1.04e-13
RTKN2	2.2597	50.8982	-4.557	1.2247	-3.721	0.000198409	0.00186421
RP11-277B15.3	1.0422	24.4468	-4.5566	1.5626	-2.9161	0.00354467	0.0228777
ARHGAP22	1.0422	24.1697	-4.5411	1.5543	-2.9217	0.00348159	0.0225666
ALOX5AP	38.9822	901.183	-4.5238	0.6057	-7.4681	8.14e-14	2.99e-12
DNAAF1	1.0422	23.7274	-4.5171	1.6035	-2.8171	0.00484647	0.0298124
C2orf88	2.0845	47.3948	-4.5122	1.1641	-3.8763	0.000106065	0.00106262
GPR137B	2.2597	49.5023	-4.5071	1.3174	-3.4212	0.000623535	0.00513827
ACY3	22.5878	509.528	-4.507	0.6517	-6.9162	4.64e-12	1.39e-10
GSN	36.5173	829.965	-4.505	0.5622	-8.0138	1.11e-15	5.15e-14
LGALS3BP	19.1983	429.553	-4.4942	0.6407	-7.0144	2.31e-12	7.22e-11
RN7SKP3	1.0422	23.2228	-4.4802	1.6904	-2.6503	0.00804118	0.0450973
PLEKHG5	8.0358	176.914	-4.4797	0.7578	-5.9111	3.4e-09	7.02e-08
FBXO27	2.2597	48.2319	-4.4772	1.2573	-3.5609	0.000369574	0.00322843
C5AR2	1.1299	23.8937	-4.4739	1.6189	-2.7636	0.00571676	0.034078
TUBB3P1	2.1721	46.8982	-4.4699	1.2086	-3.6983	0.000217041	0.0020139
RNU4-39P	1.0422	22.8903	-4.4603	1.6221	-2.7497	0.00596581	0.035344
DGKA	35.3967	775.91	-4.4586	0.6098	-7.3111	2.65e-13	9.19e-12
NRP2	3.7792	80.7851	-4.445	0.9901	-4.4895	7.14e-06	9.08e-05
RP11-728G15.1	1.0422	22.5599	-4.4438	1.5964	-2.7837	0.00537376	0.0323925
MS4A1	844.586	18370.4	-4.4434	0.7335	-6.0574	1.38e-09	3.04e-08
RP11-382J12.1	2.2597	47.0622	-4.4428	1.2279	-3.6181	0.00029682	0.00266435
TLR4	1.0422	22.5588	-4.4422	1.5752	-2.8201	0.00480051	0.0295776
RP11-334C17.5	1.6072	34.2805	-4.4404	1.3538	-3.28	0.00103795	0.00804037
MNX1-AS1	1.9092	43.0079	-4.4342	1.2714	-3.4876	0.000487418	0.00413125
GAL3ST4	1.5195	33.2805	-4.434	1.362	-3.2556	0.0011316	0.00867282
TNFRSF25	1.6072	34.0023	-4.4277	1.3744	-3.2217	0.0012744	0.00960181
STX1B	1.5195	33.1154	-4.4277	1.3347	-3.3173	0.000908795	0.00715007
RP11-31F19.1	1.1299	23.0588	-4.4218	1.6053	-2.7545	0.00587735	0.0349362
ZNF354B	4.9483	108.128	-4.4212	0.8784	-5.0332	4.82e-07	7.45e-06
ZNF629	7.1204	153.312	-4.421	0.8702	-5.0805	3.76e-07	5.91e-06
FBLN5	1.6948	34.4502	-4.4117	1.3744	-3.2098	0.00132837	0.0099308
C16orf74	0.9546	21.0023	-4.3909	1.6635	-2.6397	0.00829895	0.046289
TRIM22	20.6394	427.403	-4.3875	0.8234	-5.3284	9.91e-08	1.7e-06
TMEM229B	1.1299	22.5577	-4.387	1.6298	-2.6918	0.00710631	0.0408331
FOS	12.1655	250.256	-4.3862	0.7927	-5.5333	3.14e-08	5.76e-07
BTG2	90.3998	1872.49	-4.3762	0.6405	-6.8326	8.34e-12	2.42e-10
TRAC	0.9546	20.6142	-4.3655	1.6634	-2.6244	0.00868111	0.0480568
TXK	1.1299	22.1685	-4.3607	1.6441	-2.6523	0.00799488	0.044903
PRELP	3.6916	74.2963	-4.3433	1.1188	-3.8821	0.000103553	0.00104017
LILRA1	1.1299	21.836	-4.341	1.6289	-2.665	0.00769872	0.0436104
RP11-352E6.2	10.5491	214.659	-4.3363	0.8232	-5.2677	1.38e-07	2.32e-06
DDN	37.4142	760.068	-4.3358	0.6773	-6.4016	1.54e-10	3.79e-09
ID3	32.3968	652.333	-4.3344	0.5875	-7.3773	1.62e-13	5.71e-12
TMEM256-PLSCR3	1.1299	21.7251	-4.334	1.6283	-2.6616	0.00777607	0.0439839
DOK3	93.976	1886.89	-4.3286	0.5234	-8.2705	1.33e-16	6.71e-15
RP11-191G24.1	4.8215	94.5124	-4.3151	0.8919	-4.838	1.31e-06	1.87e-05
C1QL4	1.1299	21.4468	-4.3141	1.6393	-2.6316	0.00849761	0.0471539
FAIM3	4.3442	84.6742	-4.3132	0.9719	-4.4377	9.09e-06	0.000113208
FAM63A	3.3019	63.6221	-4.3097	1.0607	-4.0631	4.84e-05	0.000525794
EGR1	7.4709	146.477	-4.3084	0.8818	-4.8861	1.03e-06	1.49e-05
PCDHGA6	3.2143	62.5645	-4.3075	1.0248	-4.2032	2.63e-05	0.000301595
RUNDC3A	1.5195	30.4468	-4.306	1.392	-3.0933	0.00197941	0.0140055
SYT17	1.6948	32.1685	-4.3044	1.4548	-2.9586	0.00308992	0.0204846
FUCA1	42.8191	839.497	-4.2951	0.5558	-7.7278	1.09e-14	4.43e-13
FGD6	48.4199	947.657	-4.292	0.5578	-7.6942	1.42e-14	5.69e-13
C3orf20	11.815	228.308	-4.2886	0.7135	-6.011	1.84e-09	3.95e-08
LARGE	15.117	291.711	-4.2862	0.6967	-6.1522	7.64e-10	1.73e-08
ITGB2-AS1	6.039	114.235	-4.2731	0.8876	-4.8143	1.48e-06	2.09e-05
DNASE1L3	9.9842	194.899	-4.2725	0.8528	-5.0101	5.44e-07	8.37e-06
NDRG4	4.0813	79.293	-4.272	0.9585	-4.4569	8.32e-06	0.000104456
NRARP	2.1721	40.8405	-4.2694	1.2213	-3.4959	0.000472514	0.00402577
LGMN	37.0523	709.192	-4.2657	0.6296	-6.7753	1.24e-11	3.49e-10
RP11-54O7.16	1.5195	29.5588	-4.2639	1.3741	-3.1031	0.00191533	0.0136188
LGALSL	5.6493	105.235	-4.2598	1.0035	-4.2451	2.18e-05	0.000255396
CXADR	2.8246	51.8948	-4.2542	1.1831	-3.5959	0.000323319	0.00287764
C1orf56	1.5195	29.1731	-4.2491	1.4253	-2.9813	0.0028704	0.0192775
FADS3	135.259	2572.7	-4.247	0.6034	-7.0384	1.94e-12	6.13e-11
MURC	6.6039	120.235	-4.2169	0.885	-4.765	1.89e-06	2.63e-05
TREML2	3.5164	66.2262	-4.2153	1.069	-3.9433	8.04e-05	0.000831333
ZNF491	1.5195	28.5056	-4.2149	1.405	-2.9999	0.00270064	0.0183226
CD53	578.452	10657.7	-4.2034	0.5248	-8.0096	1.15e-15	5.31e-14
AC007386.2	6.1266	109.963	-4.2022	0.9329	-4.5044	6.66e-06	8.51e-05
SLC45A3	46.2179	841.164	-4.1921	0.6151	-6.8155	9.39e-12	2.72e-10
PCDHGB2	8.9028	161.523	-4.1877	0.736	-5.6899	1.27e-08	2.46e-07
COL24A1	5.8637	105.015	-4.1804	0.8459	-4.9418	7.74e-07	1.15e-05
LINC00698	25.062	450.037	-4.1735	0.6831	-6.1097	9.98e-10	2.23e-08
ZNF696	4.7339	84.4592	-4.1683	0.9119	-4.5709	4.86e-06	6.37e-05
RP11-730K11.1	2.4741	45.448	-4.1668	1.1877	-3.5083	0.000451017	0.0038654
RN7SKP169	3.0391	55.1697	-4.1668	1.1359	-3.6683	0.000244129	0.00223476
RP13-314C10.5	3.6916	65.6753	-4.1658	0.9821	-4.2415	2.22e-05	0.00025879
MYBPC2	2.2597	38.6742	-4.1547	1.3118	-3.1672	0.00153919	0.0112772
ZNF486	18.7602	332.548	-4.1505	0.6223	-6.6701	2.56e-11	6.9e-10
EEPD1	23.4848	417.823	-4.1431	0.6601	-6.2767	3.46e-10	8.2e-09
MIR143HG	1.6948	28.7794	-4.1412	1.494	-2.7719	0.00557309	0.0334024
HS3ST3B1	7.2956	128.245	-4.1403	0.8035	-5.1528	2.57e-07	4.11e-06
RNU1-35P	11.9027	208.613	-4.1402	1.0688	-3.8738	0.000107143	0.0010725
TINCR	2.6494	45.7817	-4.1258	1.1541	-3.575	0.000350255	0.00307945
LY86	14.416	251.823	-4.1251	0.6841	-6.0297	1.64e-09	3.56e-08
AC093668.2	1.6072	27.5045	-4.1243	1.3902	-2.9667	0.00300966	0.0200383
ZNF90	4.5586	80.121	-4.1214	0.9156	-4.5015	6.75e-06	8.62e-05
RP11-105N14.1	2.6494	45.3948	-4.1155	1.1248	-3.6589	0.000253251	0.00231186
TTC26	2.6494	45.3394	-4.1138	1.1247	-3.6578	0.000254415	0.00232065
RP11-164H13.1	1.6948	27.8914	-4.0989	1.4607	-2.806	0.00501587	0.030633
RP11-420G6.4	16.0231	273.371	-4.0921	0.6422	-6.3725	1.86e-10	4.55e-09
AF131215.9	7.4224	128.068	-4.086	0.8445	-4.8381	1.31e-06	1.87e-05
ANGPTL6	29.4361	501.195	-4.0848	0.6087	-6.7103	1.94e-11	5.33e-10
KANK1	91.0823	1541.64	-4.0841	0.569	-7.1774	7.1e-13	2.35e-11
RP11-266L9.5	4.4318	72.6764	-4.0744	1.0021	-4.066	4.78e-05	0.000519668
SERHL2	2.1721	35.7262	-4.0732	1.2534	-3.2496	0.00115584	0.00882644
ZNF730	7.7729	130.464	-4.07	0.7709	-5.2793	1.3e-07	2.19e-06
RPS3AP15	1.5195	25.8348	-4.0696	1.4693	-2.7697	0.00561047	0.0335482
BIN2	3.3019	53.8405	-4.0664	1.086	-3.7443	0.000180902	0.00171787
CLEC4A	6.341	105.285	-4.0628	0.9011	-4.5086	6.53e-06	8.37e-05
MEF2B	3.2143	52.621	-4.0569	1.0847	-3.7401	0.000183928	0.00174159
RP11-147L13.8	16.8025	279.323	-4.0493	0.6545	-6.1868	6.14e-10	1.4e-08
GLRXP3	1.4319	24.6142	-4.0438	1.4924	-2.7097	0.00673481	0.0390592
RN7SL259P	2.5618	42.3337	-4.0392	1.4088	-2.8672	0.00414154	0.0261082
PCDHGB6	1.6072	25.948	-4.0389	1.4046	-2.8754	0.00403507	0.0255694
LY96	3.7792	61.1154	-4.0387	1.0697	-3.7755	0.000159718	0.00153626
TMEM52	5.0359	83.4615	-4.0368	0.9472	-4.2616	2.03e-05	0.000238459
SERPINB1	1.6072	25.7828	-4.0309	1.4301	-2.8185	0.00482415	0.0296988
RNU1-56P	6.6915	107.001	-4.0191	1.216	-3.3053	0.000948714	0.00744135
FAM89A	1.9968	32.8382	-4.0136	1.2717	-3.1562	0.00159837	0.0116444
XKR6	29.2701	469.244	-4.0058	0.5976	-6.7028	2.04e-11	5.59e-10
SPAG4	13.1109	211.591	-4.0022	0.7069	-5.6614	1.5e-08	2.87e-07
DENND5B	30.2339	479.674	-3.9972	0.6529	-6.122	9.24e-10	2.08e-08
RN7SKP286	3.0391	48.8903	-3.9938	1.2387	-3.2243	0.00126275	0.00954257
RN7SKP224	1.6072	25.0566	-3.9829	1.5134	-2.6317	0.00849513	0.0471515
ZSWIM6	16.286	256.309	-3.9818	0.6597	-6.0356	1.58e-09	3.45e-08
PCDHGB3	6.341	99.3461	-3.9814	0.8392	-4.7441	2.09e-06	2.9e-05
AGTRAP	39.1574	619.493	-3.9779	0.6163	-6.4548	1.08e-10	2.73e-09
ARL4A	2.1721	33.3948	-3.9768	1.2764	-3.1157	0.00183538	0.0131269
C17orf97	12.8088	202.087	-3.9756	0.6869	-5.7882	7.12e-09	1.42e-07
REPS2	2.8246	42.8937	-3.9754	1.2372	-3.2134	0.00131182	0.00982929
RP11-134P9.3	2.8246	42.8405	-3.9751	1.2353	-3.2179	0.00129141	0.00970469
KCNJ11	17.2314	272.553	-3.9697	0.7641	-5.1954	2.04e-07	3.33e-06
RP11-876N24.1	1.5195	24.0588	-3.9686	1.4322	-2.7711	0.00558711	0.0334691
B3GNT5	2.8246	42.4502	-3.9614	1.2316	-3.2164	0.00129827	0.00974036
RP11-436H11.5	2.1721	33.2783	-3.9611	1.4718	-2.6913	0.00711743	0.0408581
LGMNP1	3.3019	50.0068	-3.959	1.1029	-3.5896	0.000331164	0.00294067
GPD2	5.6008	87.5656	-3.9566	0.8762	-4.5158	6.31e-06	8.13e-05
SUSD3	292.708	4546.52	-3.9562	0.6212	-6.369	1.9e-10	4.64e-09
CTC-523E23.1	1.6948	25.2251	-3.9533	1.4811	-2.6691	0.00760586	0.0431902
C1orf167	2.737	41.1188	-3.9463	1.1925	-3.3093	0.000935201	0.00734533
TNNI1	1.9968	31.2274	-3.9421	1.2907	-3.0543	0.0022558	0.0157313
PHACTR1	30.3216	462.922	-3.94	0.7375	-5.3423	9.18e-08	1.58e-06
CTD-2353F22.1	3.9937	61.8427	-3.9305	0.9907	-3.9673	7.27e-05	0.000759611
GRAP	87.7434	1337.13	-3.9274	0.547	-7.1799	6.98e-13	2.31e-11
NRN1	1.9968	30.6154	-3.9128	1.2917	-3.0291	0.00245302	0.0168312
ZSCAN12P1	1.9092	29.8382	-3.9126	1.3739	-2.8477	0.00440297	0.0275385
KHDRBS3	55.3835	830.083	-3.9111	0.6247	-6.2605	3.84e-10	9.05e-09
ST3GAL6	1.6072	23.724	-3.9058	1.4714	-2.6544	0.00794477	0.0447084
HIST1H3E	2.3865	36.7285	-3.8937	1.2791	-3.0441	0.00233409	0.0161711
POU5F1P6	1.5195	22.6697	-3.883	1.4529	-2.6726	0.00752584	0.0428093
RP3-477O4.14	3.1267	45.4513	-3.8667	1.0854	-3.5625	0.00036739	0.00321299
PCDHGA8	1.5195	22.3371	-3.8631	1.4634	-2.6399	0.00829249	0.0462711
HSD17B8	64.2286	929.086	-3.8558	0.6423	-6.0033	1.93e-09	4.14e-08
IQCD	10.9872	158.421	-3.8553	0.7763	-4.9663	6.82e-07	1.02e-05
RP11-1070N10.3	2.9514	43.6176	-3.8528	1.1321	-3.4033	0.000665665	0.00544278
SLCO3A1	51.3322	739.289	-3.8505	0.5683	-6.7759	1.24e-11	3.49e-10
CLUAP1	14.1139	202.201	-3.8451	0.6922	-5.555	2.78e-08	5.16e-07
PDGFD	34.14	488.394	-3.8451	0.6188	-6.2136	5.18e-10	1.19e-08
RP11-89K11.1	1.9968	29.0588	-3.8372	1.3149	-2.9183	0.00351976	0.0227573
RP11-677M14.3	2.4741	35.8948	-3.8296	1.2129	-3.1575	0.00159137	0.0116043
RN7SKP280	2.0845	29.5566	-3.8272	1.4081	-2.718	0.00656734	0.0382511
TCP11L2	79.2003	1116.23	-3.8161	0.5527	-6.904	5.06e-12	1.51e-10
PCDHGA11	2.1721	29.8371	-3.8118	1.3006	-2.9308	0.00338078	0.022083
STX3	58.2289	816.894	-3.8096	0.5428	-7.0184	2.24e-12	7.02e-11
CAPN14	3.9545	53.8371	-3.8064	1.2011	-3.1691	0.00152911	0.0112104
HCST	4.471	63.6176	-3.8063	0.9913	-3.8395	0.000123278	0.00121455
OAS2	63.9151	888.952	-3.8032	0.7901	-4.8138	1.48e-06	2.09e-05
YPEL2	35.6111	495.248	-3.7992	0.73	-5.2042	1.95e-07	3.18e-06
RHOBTB2	380.168	5289.98	-3.7992	0.547	-6.9458	3.76e-12	1.14e-10
KSR2	9.2533	125.845	-3.7853	0.8485	-4.4613	8.15e-06	0.000102505
PKN3	5.3864	72.845	-3.78	0.9315	-4.0581	4.95e-05	0.000535886
RNU4-73P	2.5618	35.2228	-3.7734	1.3868	-2.721	0.00650896	0.037978
GPR114	7.8605	107.011	-3.7726	0.8159	-4.6239	3.77e-06	5.02e-05
PAG1	152.927	2086.58	-3.7696	0.5273	-7.1493	8.72e-13	2.84e-11
MYLIP	480.275	6541.12	-3.7676	0.6661	-5.6565	1.54e-08	2.95e-07
RGS19	516.529	6986.98	-3.7572	0.6456	-5.8197	5.9e-09	1.19e-07
CSF2RB	26.932	358.619	-3.7446	0.6793	-5.5126	3.54e-08	6.41e-07
CTD-2547E10.3	3.4288	46.7307	-3.7373	1.1166	-3.3472	0.000816333	0.00651348
AF131215.2	17.0169	228.69	-3.737	0.7118	-5.2504	1.52e-07	2.53e-06
CCDC151	1.9968	27.0599	-3.7366	1.3343	-2.8005	0.0051023	0.0310478
RNU1-21P	77.1828	1024.68	-3.7318	0.9395	-3.972	7.13e-05	0.000746735
LDHD	4.8607	65.6776	-3.7238	1.0079	-3.6946	0.000220244	0.00204034
HRK	20.0952	267.929	-3.7227	0.7413	-5.0221	5.11e-07	7.87e-06
EPHB4	22.8806	303.036	-3.7217	0.6355	-5.8563	4.73e-09	9.63e-08
PTPRVP	6.5163	84.4581	-3.7205	0.9006	-4.1312	3.61e-05	0.000401543
ZNF280D	4.1689	54.6731	-3.7167	1	-3.7167	0.000201818	0.00188933
PVRL1	176.67	2318.68	-3.7161	0.6167	-6.0261	1.68e-09	3.63e-08
ARVCF	11.4645	149.808	-3.7116	0.7736	-4.7981	1.6e-06	2.26e-05
NRADDP	5.0359	66.0611	-3.6976	0.9778	-3.7815	0.000155856	0.00150348
CYTH4	33.4874	429.5	-3.687	0.6134	-6.0111	1.84e-09	3.95e-08
CELSR1	2.1721	27.3914	-3.6856	1.3467	-2.7368	0.00620373	0.0364546
CNN2P9	4.5586	58.8416	-3.6776	0.9693	-3.7939	0.000148287	0.00143707
RNU1-104P	114.724	1456.24	-3.6658	0.8736	-4.1962	2.71e-05	0.000309482
GAS6-AS1	4.2565	53.0622	-3.6558	1.0105	-3.6179	0.000296946	0.00266445
PCDHGB1	2.1721	26.7251	-3.6507	1.3428	-2.7187	0.00655317	0.0381781
IGLVI-70	6.2142	76.1798	-3.6492	1.0781	-3.385	0.000711729	0.00577652
RP1-234P15.4	11.7666	147.749	-3.6463	0.7451	-4.8937	9.9e-07	1.44e-05
FSIP2	3.1267	39.0577	-3.6446	1.2037	-3.0278	0.00246328	0.0168916
RP11-420A23.1	18.4097	230.41	-3.6413	0.6978	-5.2186	1.8e-07	2.96e-06
SLAMF7	72.7232	907.414	-3.6391	0.6067	-5.9983	1.99e-09	4.26e-08
RNU4-84P	8.9028	110.278	-3.6324	1.1828	-3.0711	0.0021326	0.0149839
RN7SKP257	4.7339	58.3914	-3.6304	1.0888	-3.3344	0.000854985	0.00677895
INF2	154.863	1901.21	-3.6186	0.5196	-6.9642	3.3e-12	1.01e-10
NAPSA	8.942	111.235	-3.6183	0.8218	-4.4027	1.07e-05	0.000131985
ITGB2	180.728	2215.53	-3.6143	0.5676	-6.3677	1.92e-10	4.67e-09
TMEM63A	34.9286	424.977	-3.6124	0.7539	-4.7915	1.66e-06	2.33e-05
RP11-314A20.2	3.4288	42.6764	-3.6112	1.2083	-2.9887	0.00280171	0.0188929
CDC42EP2	19.4519	236.601	-3.6017	0.688	-5.2352	1.65e-07	2.72e-06
MCAM	3.7792	45.0079	-3.5992	1.0913	-3.2982	0.000973211	0.00761027
CCDC110	22.7146	274.196	-3.599	0.66	-5.4527	4.96e-08	8.84e-07
LPXN	320.599	3881.27	-3.5977	0.5009	-7.1822	6.86e-13	2.28e-11
PHLDB3	25.3064	307.772	-3.5943	0.6871	-5.231	1.69e-07	2.78e-06
RP11-794P6.1	6.6039	78.2862	-3.5941	0.9528	-3.7723	0.000161725	0.00155298
CUEDC1	37.1791	447.008	-3.5933	0.6046	-5.9434	2.79e-09	5.84e-08
GIPR	5.7761	68.5633	-3.5764	0.9149	-3.9093	9.26e-05	0.000943753
PTPRU	8.9904	106.183	-3.5725	0.7958	-4.489	7.16e-06	9.09e-05
LINC00877	95.4678	1135	-3.5691	0.5592	-6.3825	1.74e-10	4.28e-09
AC073043.1	2.5618	30.5045	-3.5677	1.2294	-2.9021	0.00370668	0.023762
RNU4-19P	9.4677	111.779	-3.5646	1.0638	-3.3509	0.000805554	0.00643413
MYCL	8.9904	104.909	-3.555	0.8377	-4.2437	2.2e-05	0.000256528
CABP4	5.5616	63.5124	-3.5456	1.0579	-3.3516	0.000803569	0.00642272
MARCKSL1	966.302	11218.5	-3.537	0.5892	-6.0032	1.93e-09	4.14e-08
MTAP	74.916	871.94	-3.5363	0.6673	-5.2995	1.16e-07	1.98e-06
BACH2	34.4997	397.738	-3.5362	0.8319	-4.2508	2.13e-05	0.000249665
ARL4D	5.3864	61.4559	-3.5335	0.9831	-3.5944	0.000325155	0.00289176
SYT5	7.208	83.5124	-3.532	0.8419	-4.1953	2.73e-05	0.000310549
FAM86HP	12.5068	144.309	-3.5319	0.8031	-4.3975	1.09e-05	0.000134516
BCL2L11	119.649	1379.57	-3.5301	0.7243	-4.874	1.09e-06	1.58e-05
SEMA3G	8.1626	94.6832	-3.53	0.8278	-4.2645	2e-05	0.000235691
CD151	89.4082	1031.51	-3.5282	0.5492	-6.4247	1.32e-10	3.31e-09
REC8	41.2696	472.992	-3.5255	0.6947	-5.075	3.88e-07	6.05e-06
SCNN1D	23.0167	264.037	-3.5234	0.6285	-5.6064	2.07e-08	3.89e-07
SH3TC1	119.497	1370.89	-3.5197	0.5325	-6.6104	3.83e-11	1.02e-09
ARHGEF17	7.4709	84.1798	-3.5093	0.858	-4.0903	4.31e-05	0.000471609
LMTK3	18.0292	202.527	-3.5045	0.7559	-4.636	3.55e-06	4.76e-05
ZNF701	13.4222	150.857	-3.5043	0.7484	-4.6822	2.84e-06	3.85e-05
UBXN11	129.412	1461.56	-3.4982	0.5251	-6.6623	2.7e-11	7.26e-10
APBB2	59.2804	666.984	-3.4942	0.557	-6.2736	3.53e-10	8.33e-09
RPS3AP30	2.9514	33.8914	-3.4911	1.2455	-2.8031	0.00506202	0.0308593
RP5-902P8.10	3.6916	40.7285	-3.4752	1.0879	-3.1945	0.00140092	0.0103925
EEF1A1P36	19.8416	221.193	-3.473	0.662	-5.2459	1.56e-07	2.58e-06
TMEM63C	28.7444	319.139	-3.4705	0.6587	-5.2685	1.38e-07	2.31e-06
FAM212B	39.78	438.806	-3.466	0.6305	-5.4974	3.86e-08	6.96e-07
SOBP	30.9556	342.944	-3.4652	0.6191	-5.5967	2.18e-08	4.09e-07
FGD4	2.737	29.5034	-3.4618	1.2742	-2.7169	0.00658915	0.0383298
GPC2	21.7992	238.649	-3.4538	0.6411	-5.387	7.17e-08	1.25e-06
PER3	27.3609	297.157	-3.4457	0.623	-5.5309	3.19e-08	5.83e-07
RN7SKP89	12.6728	139.235	-3.4388	0.8591	-4.0029	6.26e-05	0.000662778
ZNF506	50.3084	541.512	-3.4346	0.7005	-4.9035	9.42e-07	1.38e-05
TIGD4	3.6916	39.5056	-3.4308	1.094	-3.1361	0.00171205	0.0123365
IGLL5	207.898	2239.58	-3.4307	0.6691	-5.1275	2.94e-07	4.68e-06
TLR7	2.6494	28.2817	-3.4305	1.2526	-2.7387	0.00616867	0.0363132
RP11-367G18.1	6.1658	66.6165	-3.4287	0.9454	-3.6266	0.00028721	0.00259016
RP11-861A13.4	105.187	1124.08	-3.4193	0.5576	-6.1321	8.67e-10	1.95e-08
COL11A2	16.3344	172.963	-3.4185	0.7773	-4.3979	1.09e-05	0.000134367
TMEM132A	10.6852	113.18	-3.4174	0.7916	-4.317	1.58e-05	0.000189691
RRN3P1	39.1182	415.89	-3.4063	0.5926	-5.7482	9.02e-09	1.77e-07
CCDC153	3.5164	37.6719	-3.4041	1.1194	-3.041	0.00235761	0.0163072
ELMOD2	41.0367	433.895	-3.4032	0.574	-5.9293	3.04e-09	6.33e-08
TIMP1	2.6494	27.6708	-3.3992	1.2599	-2.6979	0.00697713	0.0402425
ZFP14	6.5554	69.7274	-3.3978	0.9531	-3.565	0.000363873	0.00318465
HFM1	4.9967	51.4536	-3.3968	1.0877	-3.1229	0.00179083	0.012868
DNMT3B	20.2313	213.925	-3.3959	0.679	-5.001	5.7e-07	8.71e-06
RNU1-130P	7.3832	77.0566	-3.3875	1.1417	-2.9671	0.00300576	0.0200383
TMEM140	10.0811	104.06	-3.3858	1.0768	-3.1442	0.00166516	0.0120389
CRYM-AS1	14.5036	150.964	-3.3799	0.7027	-4.8099	1.51e-06	2.13e-05
C4orf47	3.8669	39.2274	-3.3756	1.1539	-2.9254	0.0034398	0.0223572
LINC00278	9.4677	97.7862	-3.3741	0.8386	-4.0236	5.73e-05	0.000611313
SOX5	74.3766	767.992	-3.3728	0.6885	-4.8988	9.64e-07	1.41e-05
BSN	48.722	504.619	-3.3727	0.5677	-5.9412	2.83e-09	5.92e-08
SLC44A2	508.004	5218.5	-3.3601	0.5647	-5.9501	2.68e-09	5.62e-08
ABCA2	70.5789	717.806	-3.3493	0.5854	-5.721	1.06e-08	2.07e-07
CCDC69	674.014	6829.61	-3.341	0.5847	-5.7139	1.1e-08	2.16e-07
SLC12A8	13.8603	138.294	-3.337	0.8689	-3.8406	0.000122722	0.00120959
RNU1-88P	314.198	3157.51	-3.3291	0.8322	-4.0005	6.32e-05	0.000668918
CD80	182.086	1824.92	-3.3267	0.5998	-5.5466	2.91e-08	5.38e-07
RP11-379K17.4	10.3347	103.016	-3.317	0.7755	-4.2771	1.89e-05	0.00022393
ZNF480	19.4127	192.804	-3.3165	0.6644	-4.9921	5.97e-07	9.09e-06
KIAA1211	50.9425	504.906	-3.3117	0.5716	-5.7939	6.88e-09	1.37e-07
RN7SL741P	9.2533	91.2783	-3.3116	1.2186	-2.7174	0.00657871	0.0383076
AC139100.2	25.8713	257.623	-3.3084	0.8204	-4.0327	5.51e-05	0.00059057
PACSIN1	5.1235	50.8405	-3.3055	0.979	-3.3763	0.000734622	0.0059311
PLCXD1	300.935	2966.41	-3.3007	0.5238	-6.3019	2.94e-10	7.09e-09
FER1L4	17.8055	174.684	-3.2976	0.7035	-4.6876	2.76e-06	3.76e-05
KIF26B	7.7337	74.5656	-3.2945	0.9523	-3.4595	0.000541155	0.00452882
RP11-796E2.4	11.3377	109.353	-3.2857	0.8235	-3.9898	6.61e-05	0.000696434
MYRF	4.7339	45.7839	-3.2822	1.018	-3.2243	0.00126291	0.00954257
BAZ2B	95.2904	925.606	-3.2821	0.5727	-5.731	9.98e-09	1.95e-07
DMC1	24.7507	240.151	-3.2778	0.6417	-5.1082	3.25e-07	5.15e-06
RNU4-91P	40.677	395.339	-3.2777	0.9309	-3.5212	0.000429559	0.00369107
CKB	10.7244	104.35	-3.2772	0.7752	-4.2277	2.36e-05	0.000274076
RP11-298I3.1	50.1539	485.586	-3.2748	0.6837	-4.7901	1.67e-06	2.35e-05
COX20P1	5.0359	48.8959	-3.2654	1.0002	-3.2647	0.00109585	0.00842678
CYSTM1	104.585	1006.87	-3.265	0.5617	-5.8125	6.16e-09	1.24e-07
MINOS1P3	5.7761	55.0633	-3.2604	0.9486	-3.437	0.000588191	0.00488884
TMEM67	28.7444	275.207	-3.2571	0.6144	-5.3015	1.15e-07	1.96e-06
ZNF211	3.2143	30.2839	-3.2562	1.2407	-2.6246	0.00867615	0.0480524
RN7SKP112	5.6008	53.724	-3.2533	1.118	-2.91	0.00361485	0.0232507
RPS2P32	4.6462	44.3394	-3.2531	1.0234	-3.1788	0.00147905	0.0108675
VSIG10L	4.8215	45.2817	-3.2466	1.0669	-3.043	0.00234237	0.0162212
NIPSNAP3B	4.5586	43.5611	-3.2446	1.0388	-3.1235	0.00178697	0.0128443
POU2AF1	859.539	8139.26	-3.2437	0.663	-4.8927	9.95e-07	1.45e-05
CTB-55B8.1	9.0296	86.2262	-3.2434	0.9613	-3.3738	0.000741516	0.00598049
HSPA2	7.9482	74.6832	-3.2428	0.9488	-3.418	0.000630881	0.00518957
LIN28AP1	5.9029	56.5566	-3.2416	1.2113	-2.6761	0.00744857	0.0424429
PLTP	18.2344	172.644	-3.2374	0.723	-4.4776	7.55e-06	9.54e-05
ARHGAP18	17.6395	164.518	-3.236	0.8252	-3.9215	8.8e-05	0.000904446
CNR1	5.0359	47.8416	-3.2352	1.0166	-3.1823	0.00146108	0.0107697
CTA-250D10.23	92.973	868.539	-3.2243	0.5557	-5.8019	6.56e-09	1.31e-07
ADAM23	104.338	972.82	-3.2239	0.6109	-5.277	1.31e-07	2.22e-06
IMPA2	59.866	560.264	-3.2227	0.6145	-5.2446	1.57e-07	2.6e-06
ENDOD1	64.2379	597.869	-3.2219	0.5845	-5.5124	3.54e-08	6.42e-07
LTBP4	47.4653	438.395	-3.2088	0.5716	-5.6139	1.98e-08	3.73e-07
RP11-480G7.2	3.7792	34.2828	-3.2037	1.1504	-2.7849	0.00535508	0.0323051
POLD4	145.495	1337.27	-3.1996	0.5979	-5.3518	8.71e-08	1.51e-06
PTK2B	848.891	7787.2	-3.1978	0.5774	-5.5379	3.06e-08	5.62e-07
RNU1-74P	6.2534	57.2228	-3.194	1.2154	-2.628	0.00858826	0.0475998
EFCAB2	15.117	136.185	-3.1848	0.762	-4.1793	2.92e-05	0.000330996
ZFP36L1	283.256	2573.75	-3.1831	0.5207	-6.1132	9.77e-10	2.18e-08
RP11-983P16.4	11.3377	101.794	-3.1822	0.8187	-3.887	0.000101505	0.00102181
HSH2D	228.016	2062.35	-3.1771	0.508	-6.2541	4e-10	9.38e-09
TRPC1	33.9555	307.215	-3.1764	0.6042	-5.2576	1.46e-07	2.44e-06
TMC8	566.916	5118.66	-3.1752	0.5934	-5.351	8.75e-08	1.51e-06
CTNNAL1	130.385	1174.04	-3.1724	0.5843	-5.429	5.67e-08	1e-06
NEDD9	116.126	1044.85	-3.1704	0.54	-5.8712	4.33e-09	8.83e-08
FCHO1	332.448	2993.13	-3.1696	0.5642	-5.6177	1.94e-08	3.66e-07
RNY3P2	45.3809	407.734	-3.1692	0.5883	-5.3874	7.15e-08	1.25e-06
RP4-798A10.7	9.2925	83.569	-3.1683	0.8197	-3.865	0.000111091	0.00110484
GRAMD4	70.4635	633.324	-3.1655	0.5764	-5.4919	3.98e-08	7.17e-07
CFL2	187.862	1677.13	-3.1599	0.578	-5.467	4.58e-08	8.19e-07
IKZF2	163.912	1461.49	-3.1578	0.5437	-5.8081	6.32e-09	1.27e-07
OBSCN	139.338	1243.48	-3.1572	0.531	-5.9457	2.75e-09	5.76e-08
RP11-783K16.5	5.1235	45.7839	-3.1544	1.0032	-3.1444	0.00166419	0.0120366
AGRN	63.772	566.597	-3.1477	0.6147	-5.1211	3.04e-07	4.83e-06
LGALS14	5.6008	49.8405	-3.1457	0.9742	-3.2291	0.00124201	0.00941604
FOXP1-IT1	12.9449	113.62	-3.1453	0.8458	-3.7187	0.000200261	0.00187699
RNU1-52P	15.984	140.224	-3.1369	1.0395	-3.0177	0.00254736	0.0173857
TNNT3	5.4256	47.8439	-3.1223	1.0983	-2.8428	0.00447166	0.0278776
RP11-444D3.1	12.7696	110.4	-3.121	0.7868	-3.9666	7.29e-05	0.000761153
RP11-761I4.3	13.0717	113.353	-3.1208	0.7592	-4.1104	3.95e-05	0.000436717
RN7SKP124	7.6853	66.6685	-3.1117	1.0651	-2.9215	0.00348322	0.0225666
OPRL1	197.473	1698.39	-3.1032	0.6351	-4.8865	1.03e-06	1.49e-05
TNNI2	4.8607	42.5622	-3.1023	1.1055	-2.8063	0.00501175	0.030633
RP11-757F18.5	6.7791	56.7873	-3.0942	1.1459	-2.7003	0.00692792	0.0400186
KIAA0895	4.8215	40.6165	-3.0912	1.0606	-2.9147	0.00356018	0.0229501
AC073072.7	9.6821	82.7817	-3.0893	0.9465	-3.264	0.00109847	0.00844409
ZNF732	4.9483	42.448	-3.0788	1.0962	-2.8087	0.00497445	0.0304297
PVT1	210.305	1773	-3.0766	0.5898	-5.2165	1.82e-07	2.99e-06
CERCAM	23.3188	196.482	-3.0759	0.6894	-4.4614	8.14e-06	0.000102505
TP53I11	8.7275	73.5599	-3.0707	0.9351	-3.2838	0.00102425	0.00795055
SELL	80.0074	666.916	-3.0624	0.5943	-5.1528	2.57e-07	4.11e-06
RP11-777J24.1	6.4678	54.6708	-3.0616	1.013	-3.0222	0.00250968	0.0171488
ZNF44	32.0463	266.641	-3.0561	0.6239	-4.8983	9.67e-07	1.41e-05
RN7SKP250	8.075	67.3348	-3.0505	1.0964	-2.7824	0.00539626	0.0325027
PLEKHA5	19.3251	159.46	-3.0467	0.7074	-4.3067	1.66e-05	0.000197957
PEX11A	12.3315	102.017	-3.0463	0.7701	-3.9557	7.63e-05	0.000793063
IQSEC1	325.587	2688.03	-3.0453	0.5529	-5.5084	3.62e-08	6.55e-07
SNORD109B	6.5554	54.5068	-3.0434	0.9463	-3.2161	0.00129939	0.00974566
RP11-469E19.1	17.0654	140.467	-3.0413	0.7038	-4.3215	1.55e-05	0.000185974
PCED1A	44.417	365.55	-3.0383	0.5882	-5.1657	2.39e-07	3.87e-06
ZNF608	279.113	2282.09	-3.0317	0.5796	-5.2307	1.69e-07	2.78e-06
PROM1	4.5586	37.1154	-3.0139	1.0842	-2.7798	0.00543978	0.0327137
TMPRSS13	9.3801	75.621	-3.0138	0.8323	-3.621	0.000293429	0.00264117
FRY	128.632	1036.38	-3.0112	0.5345	-5.6334	1.77e-08	3.35e-07
KLHL17	38.2305	306.039	-3.0088	0.719	-4.1849	2.85e-05	0.00032341
RNU2-63P	17.9716	145.636	-3.0087	0.7441	-4.0431	5.27e-05	0.000567298
GLIPR1	18.4673	147.078	-3.0079	0.9246	-3.2533	0.0011407	0.00873968
RPS26P31	17.8447	143.674	-3.0045	0.827	-3.6332	0.000279888	0.00252891
RP11-391M1.4	5.1235	41.1165	-2.9994	1.0296	-2.9133	0.00357684	0.0230446
EPN1	448.161	3579.16	-2.9975	0.5448	-5.5022	3.75e-08	6.78e-07
TRIM14	122.681	978.756	-2.9968	0.531	-5.6438	1.66e-08	3.17e-07
RHCE	6.3802	51.6753	-2.9963	1.0127	-2.9586	0.00309	0.0204846
RNU4-53P	41.4171	328.73	-2.9857	0.8803	-3.3917	0.000694667	0.00564994
GAS7	9.2048	72.8394	-2.9784	0.8875	-3.356	0.000790707	0.00633524
CHFR	5.1235	40.1731	-2.9668	1.0379	-2.8586	0.00425489	0.0267498
RNU1-34P	55.3166	430.733	-2.9597	0.8392	-3.527	0.000420222	0.00361757
EPHB6	5.9029	45.6764	-2.9339	1.0948	-2.6799	0.00736406	0.042065
RNU4-7P	16.1984	123.224	-2.9278	1.0232	-2.8613	0.00421882	0.0265447
LRP1	28.998	221.691	-2.9268	0.6896	-4.2441	2.19e-05	0.000256446
DUSP10	99.0903	753.473	-2.9263	0.5548	-5.275	1.33e-07	2.24e-06
MAPRE2	316.471	2395.87	-2.9199	0.5252	-5.5592	2.71e-08	5.05e-07
KCNK12	91.933	694.878	-2.9156	0.7516	-3.8792	0.00010479	0.00105122
DIXDC1	6.8183	51.0633	-2.9112	0.9448	-3.0813	0.00206106	0.0145343
KIF3C	38.6502	289.933	-2.9093	0.6031	-4.8239	1.41e-06	2e-05
ADORA2A	8.8152	65.7851	-2.8997	0.8727	-3.3229	0.000890972	0.0070194
TNFRSF13C	91.5134	683.184	-2.898	0.6245	-4.6407	3.47e-06	4.66e-05
2008-03-01	189.93	1405.47	-2.8875	0.5449	-5.2987	1.17e-07	1.99e-06
DERL3	70.6181	520.248	-2.8835	0.5736	-5.0271	4.98e-07	7.68e-06
TRIM59	64.307	472.638	-2.8771	0.5826	-4.9383	7.88e-07	1.17e-05
RNASET2	33.1761	240.814	-2.8603	0.617	-4.6362	3.55e-06	4.76e-05
SMAD3	137.796	995.991	-2.8558	0.6634	-4.3049	1.67e-05	0.000199386
FAM213B	191.217	1381.34	-2.8522	0.5366	-5.3155	1.06e-07	1.82e-06
IRF8	1253.09	9028.29	-2.8488	0.5263	-5.4124	6.22e-08	1.1e-06
AC093391.2	70.5005	504.75	-2.8441	0.638	-4.4578	8.28e-06	0.000104128
COQ10A	52.9393	378.561	-2.8404	0.5885	-4.8269	1.39e-06	1.97e-05
GRID1	12.5552	89.0056	-2.8382	0.9351	-3.0351	0.00240486	0.0165795
MIR378I	28.131	200.648	-2.8287	0.7013	-4.0333	5.5e-05	0.000589706
RN7SKP137	48.1293	343.484	-2.8286	0.785	-3.6034	0.0003141	0.00280314
AC068522.4	8.377	60.2285	-2.8272	0.9566	-2.9555	0.00312133	0.020639
RPS26P8	33.2937	236.904	-2.8242	0.7784	-3.6282	0.000285434	0.00257615
TRIP10	34.0132	239.262	-2.8222	0.698	-4.0431	5.27e-05	0.000567298
SH3GL1P2	6.9451	49.6719	-2.8204	0.9952	-2.834	0.00459673	0.0285573
RRM2B	945.269	6675.95	-2.8204	0.535	-5.2719	1.35e-07	2.27e-06
ARHGAP39	10.0718	71.621	-2.8196	0.8501	-3.3169	0.000910343	0.00715981
RNU1-45P	21.2735	150.391	-2.8174	0.9819	-2.8694	0.00411205	0.0259648
EEF1A1P34	13.2469	92.7862	-2.8147	0.8195	-3.4347	0.000593103	0.00491905
FAM86C2P	64.6967	454.812	-2.813	0.6267	-4.4888	7.16e-06	9.1e-05
RHOH	997.014	7005.16	-2.8129	0.51	-5.5154	3.48e-08	6.33e-07
RN7SKP154	10.8996	76.4491	-2.8095	0.9066	-3.099	0.00194189	0.0137779
SATB1	85.9702	602.984	-2.809	0.6625	-4.2398	2.24e-05	0.000260601
C2orf81	20.1828	141.856	-2.8017	0.7828	-3.5792	0.000344615	0.0030391
RASA4DP	10.812	75.4027	-2.8012	0.8417	-3.3282	0.000874094	0.00690355
COX7A2P2	42.0212	293.757	-2.7996	0.6549	-4.2747	1.91e-05	0.000225985
RP11-713H12.1	15.9747	111.896	-2.7981	0.8574	-3.2636	0.00110009	0.00845375
CLEC17A	32.2999	223.858	-2.7874	0.6611	-4.2164	2.48e-05	0.000287005
RN7SKP217	13.3253	92.7828	-2.7865	0.9365	-2.9754	0.00292568	0.0195691
NCKAP5L	34.1215	236.094	-2.7848	0.6628	-4.2018	2.65e-05	0.00030328
PRKAR2A-AS1	8.4255	57.7319	-2.7843	0.9055	-3.075	0.00210513	0.0148089
SYVN1	580.772	3981.99	-2.7778	0.5374	-5.1689	2.35e-07	3.82e-06
ASAP3	155.645	1067.06	-2.7761	0.5565	-4.9881	6.1e-07	9.25e-06
RNASEH1P2	34.0431	232.452	-2.7703	0.8271	-3.3495	0.000809651	0.00646463
NEB	8.6007	58.0599	-2.7665	0.9726	-2.8443	0.0044503	0.027752
LRRC56	13.1593	88.9592	-2.7635	0.7911	-3.4931	0.000477456	0.00406039
RP11-620J15.3	87.2476	590.824	-2.7562	0.6587	-4.1842	2.86e-05	0.0003242
TWF1P1	30.0495	201.973	-2.749	0.6319	-4.3505	1.36e-05	0.000165079
RNY3P8	26.4846	178.141	-2.7464	0.6724	-4.0847	4.41e-05	0.000482075
FRAT1	24.9167	167.53	-2.7416	0.7368	-3.7209	0.00019853	0.00186458
CNKSR1	16.9386	112.571	-2.7394	0.739	-3.7067	0.000210019	0.00195423
RNU4-85P	16.8901	112.89	-2.7376	1.0474	-2.6136	0.00895924	0.0493249
COX7A2	1158.87	7721	-2.7358	0.6132	-4.4616	8.14e-06	0.000102458
HSD17B12	102.577	682.563	-2.735	0.5931	-4.6113	4e-06	5.29e-05
ZNF93	22.5878	148.52	-2.7263	0.7265	-3.7527	0.000174934	0.0016669
RPL29P2	6.5554	43.6708	-2.724	1.0168	-2.6789	0.00738678	0.0421636
SULT1A2	7.7729	51.2862	-2.7233	0.9295	-2.93	0.00338972	0.0221129
RNU1-13P	322.139	2121.83	-2.7193	0.7916	-3.4353	0.000591969	0.00491317
GDAP1	53.1053	349.155	-2.7162	0.582	-4.6672	3.05e-06	4.13e-05
SH3D21	117.576	771.313	-2.7157	0.5842	-4.6489	3.34e-06	4.5e-05
STAG3	22.4033	147.628	-2.7154	0.6975	-3.893	9.9e-05	0.00100097
MYBL1	258.188	1694.25	-2.7153	0.605	-4.4882	7.18e-06	9.12e-05
RP11-393I23.2	21.0982	139.176	-2.7141	0.793	-3.4226	0.000620164	0.00511232
RN7SL150P	11.7274	76.5023	-2.7109	1.0192	-2.6597	0.00782122	0.0441852
CXorf21	18.0292	116.959	-2.7104	0.8141	-3.3295	0.000870135	0.00688103
MPZ	39.5863	260.05	-2.7097	0.7296	-3.7138	0.000204134	0.00190561
PDLIM7	40.4625	264.879	-2.7069	0.6414	-4.2207	2.44e-05	0.000282319
SLC26A11	9.3801	61.1697	-2.7053	0.9858	-2.7444	0.00606199	0.0358037
SMPD3	14.552	93.8993	-2.7011	0.819	-3.2982	0.000973102	0.00761027
RASL11A	7.4709	48.1199	-2.7003	0.9817	-2.7506	0.00594943	0.0352869
CAMKK1	34.2968	222.928	-2.6958	0.6647	-4.0555	5e-05	0.000541033
CCND3	631.181	4084.53	-2.6936	0.6957	-3.8718	0.000108028	0.00108088
CDKN2C	385.485	2494.37	-2.6935	0.5915	-4.554	5.26e-06	6.86e-05
RPS26P47	28.6475	186.287	-2.6933	0.8464	-3.182	0.00146279	0.0107789
RP11-370B11.1	24.0589	155.188	-2.6921	0.6707	-4.0137	5.98e-05	0.000635001
RAPGEF2	654.653	4229.28	-2.692	0.5317	-5.0628	4.13e-07	6.44e-06
DLG4	84.1878	544.611	-2.6918	0.5904	-4.5593	5.13e-06	6.7e-05
S1PR2	281.838	1812.69	-2.684	0.6324	-4.2439	2.2e-05	0.000256501
MRPS33	164.46	1053.6	-2.6783	0.5435	-4.928	8.31e-07	1.23e-05
CRB2	7.9482	50.509	-2.6781	0.9533	-2.8093	0.00496505	0.0303825
PLAG1	80.3694	513.325	-2.6737	0.6074	-4.4022	1.07e-05	0.000132158
SNORA28	4950.6	31551	-2.672	0.6307	-4.2366	2.27e-05	0.000264261
SNX29P2	49.9487	317.205	-2.6707	0.6239	-4.281	1.86e-05	0.00022037
IFT74	40.9975	260.314	-2.6696	0.6121	-4.3617	1.29e-05	0.000157072
ELFN2	12.6428	79.5622	-2.6681	0.9393	-2.8405	0.00450364	0.0280468
RP11-632C17__A.1	653.349	4149.52	-2.6668	0.5165	-5.1632	2.43e-07	3.92e-06
RNVU1-11	354.995	2252.56	-2.6654	0.7826	-3.4057	0.000659912	0.00540338
CCDC104	39.1667	248.045	-2.6627	0.6391	-4.1665	3.09e-05	0.000348379
OXR1	387.221	2429	-2.6496	0.5218	-5.0783	3.81e-07	5.96e-06
RAP1GAP2	14.9809	93.7873	-2.6448	0.7797	-3.3922	0.000693262	0.00564249
TRIM46	16.0623	101.066	-2.644	0.7948	-3.3265	0.000879467	0.00694058
FYN	100.608	625.683	-2.6397	0.6501	-4.0605	4.9e-05	0.000530925
RPS26P6	43.1511	268.907	-2.6349	0.7292	-3.6135	0.000302111	0.0027024
KANK2	363.187	2254.06	-2.6334	0.5483	-4.8032	1.56e-06	2.2e-05
FGFRL1	31.0133	190.741	-2.6263	0.707	-3.7145	0.000203623	0.00190237
SC5D	306.483	1888.59	-2.6239	0.5488	-4.7815	1.74e-06	2.44e-05
RPL22L1	215.14	1325.13	-2.6221	0.568	-4.6162	3.91e-06	5.18e-05
RP11-77P16.4	10.2955	62.3993	-2.6151	0.9165	-2.8533	0.0043262	0.0271316
RP11-280O24.3	11.1532	68.9016	-2.6103	0.9831	-2.6552	0.00792601	0.0446271
ACACB	196.783	1201.16	-2.608	0.7129	-3.6584	0.000253768	0.00231566
MYO15A	9.3801	57.0633	-2.6074	0.8824	-2.9549	0.00312801	0.0206654
RN7SKP211	14.416	88.0045	-2.607	0.8918	-2.9233	0.00346335	0.0224826
DNM1P46	14.6304	89.5678	-2.6059	0.7836	-3.3257	0.000882078	0.00695407
RN7SKP87	9.4193	57.8959	-2.6043	0.9288	-2.8039	0.00504917	0.0307971
SMIM14	578.849	3507.08	-2.5991	0.5015	-5.1829	2.18e-07	3.55e-06
P2RY10	42.5355	256.15	-2.5976	0.7907	-3.2851	0.00101954	0.00792698
AHDC1	49.8518	301.591	-2.5972	0.5961	-4.3572	1.32e-05	0.000160131
STXBP1	208.903	1261.68	-2.5954	0.5379	-4.8248	1.4e-06	1.99e-05
UCP2	616.351	3714.51	-2.5918	0.5814	-4.4576	8.29e-06	0.000104149
RP3-395M20.8	99.7614	600.141	-2.5907	0.5625	-4.6059	4.11e-06	5.42e-05
RP1-140A9.1	14.9809	90.1832	-2.5902	0.7889	-3.2834	0.00102559	0.00795527
FAM78A	194.187	1169.06	-2.5899	0.5761	-4.4957	6.94e-06	8.84e-05
ZNF165	20.7086	124.903	-2.5856	0.7326	-3.5293	0.000416608	0.00358913
FXYD5	67.4821	404.599	-2.584	0.5859	-4.41	1.03e-05	0.000127947
SLC25A6P2	24.1281	145.417	-2.5815	0.9234	-2.7957	0.00517841	0.0314439
RP11-613G13.1	13.7634	82.2896	-2.575	0.7883	-3.2666	0.00108858	0.00837643
ADD3	795.351	4724.8	-2.5706	0.5048	-5.0924	3.54e-07	5.57e-06
ANXA4	71.3882	423.716	-2.5691	0.5729	-4.4845	7.31e-06	9.27e-05
RP11-214N15.5	37.8523	225.431	-2.5687	0.7104	-3.6157	0.000299505	0.00268221
RN7SL430P	28.8804	170.67	-2.5638	0.9498	-2.6992	0.00695099	0.0401318
RN7SL519P	32.8257	193.452	-2.5569	0.8121	-3.1484	0.00164169	0.0118925
RP1-203C2.3	109.386	643.627	-2.5566	0.8221	-3.1096	0.00187339	0.0133575
RP11-1055B8.2	17.1922	101.356	-2.5558	0.8628	-2.9621	0.00305534	0.0202948
SESN1	190.514	1116.28	-2.5513	0.5261	-4.8492	1.24e-06	1.78e-05
RNU1-18P	417.577	2447.65	-2.5511	0.8652	-2.9488	0.00319058	0.0210187
TBC1D2	20.923	123.407	-2.551	0.7509	-3.3972	0.000680912	0.00555174
GS1-184P14.2	25.3064	148.291	-2.5419	0.778	-3.2674	0.00108557	0.00835885
RHBDF2	267.385	1549.56	-2.5354	0.5188	-4.8866	1.03e-06	1.49e-05
TMEM102	43.7552	253.659	-2.5304	0.7114	-3.5567	0.000375478	0.00327259
OGFRL1	700.757	4041.66	-2.5282	0.5196	-4.8653	1.14e-06	1.65e-05
KCNN4	27.4784	159.132	-2.5262	0.7066	-3.5748	0.000350442	0.00307992
RP11-482M8.1	26.6898	154.748	-2.5256	0.8487	-2.9758	0.0029227	0.0195605
RNU3P3	126.949	730.402	-2.5236	0.8722	-2.8934	0.0038109	0.0243223
MORN1	36.9461	212.486	-2.5208	0.695	-3.6271	0.000286656	0.00258617
C14orf2	265.988	1521.34	-2.5149	0.5653	-4.4488	8.63e-06	0.000107917
EI24P2	36.4688	208.583	-2.5115	0.6434	-3.9034	9.48e-05	0.000964422
SYP	15.6727	89.7907	-2.5113	0.7753	-3.2394	0.00119794	0.00911485
PPP1R14BP2	11.8058	67.7907	-2.5083	0.9313	-2.6932	0.00707653	0.0407041
TRMT61A	199.942	1135.76	-2.5067	0.5655	-4.4329	9.3e-06	0.000115638
SYNGAP1	235	1330.94	-2.5014	0.5896	-4.2424	2.21e-05	0.000257918
RP11-473M20.16	56.4073	318.988	-2.4995	0.5799	-4.3104	1.63e-05	0.000194921
UBE2E3	9.078	50.8394	-2.4959	0.9369	-2.6639	0.00772433	0.0437355
ZDHHC14	792.239	4463.63	-2.4944	0.5455	-4.5728	4.81e-06	6.32e-05
FBXO10	66.7028	375.065	-2.4925	0.5926	-4.2063	2.6e-05	0.000298236
AP000769.1	47.3385	265.809	-2.4917	0.6188	-4.0268	5.66e-05	0.000603713
USP53	72.0592	403.653	-2.4888	0.6351	-3.919	8.89e-05	0.000911123
TNFSF9	184.959	1032.8	-2.483	0.6252	-3.9713	7.15e-05	0.00074782
CTSH	793.67	4415.72	-2.4759	0.5148	-4.8092	1.52e-06	2.14e-05
TTC8	98.6822	549.371	-2.4751	0.5875	-4.2132	2.52e-05	0.000290379
AC004057.1	40.7161	227.185	-2.474	0.7383	-3.3511	0.000804937	0.00643143
CCNB1IP1P1	13.1109	72.8982	-2.4665	0.8263	-2.9849	0.00283712	0.0191059
LIPE	158.188	869.988	-2.4578	0.6137	-4.0045	6.21e-05	0.000658471
ZFPM1	39.7316	218.089	-2.4562	0.6184	-3.9718	7.13e-05	0.000746936
RP11-747H12.5	10.0718	55.6188	-2.4557	0.8969	-2.738	0.00618146	0.0363607
ECSIT	377.186	2059.67	-2.4486	0.5877	-4.1665	3.09e-05	0.000348379
RP11-330L19.1	29.4269	161.568	-2.4481	0.828	-2.9568	0.00310886	0.02058
C7orf50	247.297	1345.84	-2.4432	0.678	-3.6034	0.000314035	0.00280314
ARHGAP24	36.8286	199.631	-2.4409	0.6652	-3.6691	0.000243377	0.00222875
FAM83G	269.901	1459.57	-2.4347	0.523	-4.6553	3.24e-06	4.37e-05
HIP1R	863.878	4670.39	-2.4346	0.4982	-4.8872	1.02e-06	1.48e-05
RPL23P8	241.618	1307.03	-2.4344	0.6943	-3.5064	0.000454224	0.00388713
IQCH	31.2669	168.466	-2.4311	0.6504	-3.7377	0.000185682	0.00175676
PTPRC	1953.51	10517.4	-2.4287	0.5039	-4.8198	1.44e-06	2.04e-05
RNU1-83P	107.507	576.902	-2.4231	0.841	-2.8812	0.00396164	0.0251386
CTD-2063L20.1	31.8618	171.083	-2.4178	0.7099	-3.4059	0.000659554	0.00540338
RN7SKP243	83.9271	449.269	-2.4166	0.8575	-2.8181	0.00483043	0.0297296
USP54	102.441	546.474	-2.416	0.549	-4.4004	1.08e-05	0.000133184
LIG4	89.0669	474.071	-2.4129	0.5547	-4.3501	1.36e-05	0.000165277
NSFP1	16.8509	89.2918	-2.4112	0.7674	-3.1419	0.0016785	0.0121174
DUSP5	35.6595	189.019	-2.4105	0.6884	-3.5017	0.000462319	0.00394763
PPP4R4	47.4653	250.751	-2.4023	0.6148	-3.9075	9.32e-05	0.000949839
RN7SKP93	34.804	184.967	-2.4016	0.8637	-2.7808	0.00542326	0.0326313
C11orf83	181.45	956.978	-2.3977	0.679	-3.5312	0.000413677	0.00357053
RNVU1-3	40.2666	211.398	-2.3955	0.8244	-2.9057	0.00366477	0.0235325
EEF1A1P4	1222.59	6425.74	-2.3937	0.6364	-3.7613	0.00016903	0.00161374
KIAA0922	827.506	4345.38	-2.3929	0.544	-4.3985	1.09e-05	0.000134113
SLC16A6	90.3421	473.373	-2.392	0.6535	-3.6605	0.000251731	0.0023007
RN7SKP65	61.932	325.424	-2.3883	0.771	-3.0976	0.00195079	0.0138326
RAB30	412.774	2159.68	-2.3882	0.6385	-3.7404	0.000183721	0.00174034
HVCN1	74.4365	388.008	-2.3838	0.5815	-4.0993	4.14e-05	0.000455913
NLRC5	767.228	3986.49	-2.3778	0.5768	-4.1221	3.75e-05	0.000416706
RP3-455J7.4	11.679	60.7862	-2.3735	0.8566	-2.771	0.00558919	0.0334729
NLRP11	138.794	719.577	-2.3724	0.5904	-4.0186	5.85e-05	0.000622992
SLC25A6	6048.71	31252.7	-2.3692	0.6095	-3.887	0.000101488	0.00102181
EEF1A1P42	21.1374	109.628	-2.364	0.8123	-2.9101	0.00361269	0.0232449
COL9A2	45.985	236.596	-2.3634	0.6214	-3.8035	0.000142655	0.00138889
AC018804.7	27.6629	142.025	-2.3627	0.69	-3.4239	0.000617248	0.00509372
TSPAN31	73.5488	376.986	-2.3618	0.7032	-3.3584	0.000783989	0.00629014
PAWR	330.332	1695.74	-2.361	0.6407	-3.6852	0.000228559	0.00210725
AP003774.1	16.0231	81.7896	-2.3515	0.7709	-3.0505	0.00228436	0.0158957
RP11-172F4.2	49.2385	251.429	-2.3511	0.6066	-3.8756	0.000106378	0.0010653
CCDC109B	292.962	1489.41	-2.3469	0.5656	-4.1491	3.34e-05	0.000373633
RP4-612B15.2	21.2251	108.735	-2.3463	0.8006	-2.9306	0.00338292	0.0220907
TNFAIP8	94.0315	477.053	-2.346	0.8897	-2.6369	0.00836716	0.0465865
BLVRB	176.727	899.09	-2.345	0.7269	-3.2261	0.00125502	0.00949292
ZNF550	66.0709	336.541	-2.3447	0.6357	-3.6881	0.000225925	0.00208629
PEX10	178.104	900.881	-2.3396	0.5631	-4.1547	3.26e-05	0.00036554
TOR4A	32.9525	166.534	-2.3347	0.7265	-3.2137	0.00131039	0.00982174
RNU1-7P	716.322	3604.56	-2.3313	0.8908	-2.617	0.0088696	0.0489012
AP000436.4	14.3284	72.2839	-2.3303	0.8471	-2.751	0.00594062	0.035258
RP11-529K1.2	13.1593	65.7896	-2.328	0.8499	-2.7393	0.00615787	0.0362588
RABEP2	298.761	1499.19	-2.3273	0.5208	-4.4687	7.87e-06	9.93e-05
RN7SKP37	41.0182	206.141	-2.3227	0.7146	-3.2501	0.00115372	0.00881604
RN7SKP131	22.0529	110.897	-2.3225	0.8115	-2.862	0.00421038	0.026506
RN7SKP208	13.1985	66.1742	-2.3193	0.8409	-2.7579	0.00581675	0.0346116
UNC13A	20.8838	104.072	-2.3135	0.7338	-3.1528	0.00161733	0.0117454
RAB3A	11.9418	59.3394	-2.3129	0.8704	-2.6572	0.0078795	0.0444493
ACVR2B	67.9687	336.993	-2.3121	0.588	-3.9322	8.42e-05	0.000867843
RNU1-42P	90.7732	451.295	-2.3116	0.7878	-2.9342	0.00334433	0.0218696
GPNMB	27.5269	136.462	-2.3059	0.6848	-3.367	0.000759955	0.00611734
QSOX2	484.902	2395.42	-2.3045	0.5051	-4.5629	5.05e-06	6.61e-05
CTD-2369P2.2	462.446	2280.94	-2.3017	0.5441	-4.2304	2.33e-05	0.00027115
RP3-412A9.16	27.0403	133.916	-2.3007	0.8328	-2.7625	0.00573669	0.0341704
RN7SKP184	32.6112	160.509	-2.2982	0.7733	-2.9719	0.00295919	0.0197704
CTD-3088G3.8	21.0683	102.9	-2.2969	0.7939	-2.8932	0.00381352	0.0243323
RN7SKP134	93.3948	458.597	-2.2923	0.7916	-2.8957	0.00378268	0.0241822
ANKRD42	27.4877	134.41	-2.2906	0.6761	-3.3879	0.000704206	0.0057235
RP11-600F24.7	78.8498	385.775	-2.2893	0.5679	-4.0309	5.56e-05	0.000594784
CHAMP1	166.181	810.334	-2.2867	0.6664	-3.4316	0.000600091	0.00497166
RPS3AP25	69.8502	340.929	-2.2836	0.6252	-3.6528	0.000259386	0.00235912
CLIC4	2722.89	13232.6	-2.281	0.5803	-3.9309	8.46e-05	0.0008719
RNU1-55P	131.644	639.851	-2.2803	0.8082	-2.8215	0.00477939	0.0294703
EI24	1200.54	5827.15	-2.2791	0.4975	-4.5812	4.62e-06	6.09e-05
ATPAF1	64.0142	309.662	-2.2763	0.5967	-3.8148	0.000136305	0.00133099
STX12	187.016	904.519	-2.2747	0.6153	-3.6969	0.000218262	0.0020229
EEF1A1P12	1582.7	7657.38	-2.2743	0.6394	-3.5571	0.000374974	0.00327066
SLC2A1-AS1	17.5427	84.5135	-2.268	0.7649	-2.9652	0.00302442	0.0201132
PPP1R14BP3	111.687	537.414	-2.2638	0.64	-3.5371	0.000404517	0.00350062
MFSD2A	44.6015	213.369	-2.2609	0.6318	-3.5782	0.000345974	0.00304876
CCNB1IP1	1251.05	5987.86	-2.2589	0.5089	-4.4388	9.05e-06	0.000112716
SH2D3C	205.84	984.911	-2.2572	0.655	-3.4459	0.000569098	0.00474378
ARHGEF7	1147.53	5472.74	-2.2538	0.5418	-4.1599	3.18e-05	0.000357999
CTD-2366F13.1	19.5787	93.7918	-2.2527	0.769	-2.9295	0.00339553	0.0221169
TPCN1	667.432	3175.85	-2.2508	0.5416	-4.1556	3.24e-05	0.000364351
AC010336.1	33.2153	157.92	-2.2479	0.7044	-3.1911	0.00141735	0.0104942
FAM86EP	47.018	223.597	-2.2468	0.6675	-3.3662	0.000762216	0.00613247
CTD-2006C1.2	45.2056	214.422	-2.2468	0.6147	-3.6549	0.000257321	0.0023453
INO80B	126.424	598.726	-2.2424	0.6171	-3.6338	0.000279314	0.00252486
STK32C	65.1256	308.167	-2.2408	0.6243	-3.5893	0.000331543	0.00294178
IFT140	99.3532	468.96	-2.2389	0.5515	-4.0594	4.92e-05	0.000533199
SETDB2	273.998	1292.15	-2.2381	0.5429	-4.1225	3.75e-05	0.000416309
USP6NL	552.136	2600.53	-2.2361	0.5339	-4.1882	2.81e-05	0.000319126
RP4-575N6.2	129.601	611.521	-2.2356	0.6961	-3.2117	0.00131964	0.00987722
POMT1	72.0892	338.877	-2.234	0.5779	-3.8655	0.000110849	0.00110315
TRDMT1	60.1174	280.257	-2.225	0.6527	-3.409	0.000652086	0.00535067
CDKN3	278.843	1303.26	-2.2245	0.5996	-3.7098	0.000207401	0.00193199
MYO1G	1253.59	5852.99	-2.2234	0.6025	-3.6902	0.000224038	0.00207301
APOPT1	88.9124	415.734	-2.223	0.5957	-3.7317	0.000190198	0.00179508
RN7SKP136	15.5458	72.509	-2.2216	0.7956	-2.7922	0.00523451	0.0317434
OGG1	419.738	1956.64	-2.2209	0.5129	-4.3302	1.49e-05	0.000179412
CSRNP1	714.927	3329.02	-2.2191	0.5108	-4.3442	1.4e-05	0.000169309
SPTBN4	48.7519	227.2	-2.2162	0.6449	-3.4366	0.000589125	0.00489374
SH2B2	285.885	1326.23	-2.2137	0.5431	-4.0761	4.58e-05	0.00049884
ABCB9	47.018	218.094	-2.2106	0.6542	-3.3791	0.00072714	0.00588714
KIAA1107	15.9355	73.6764	-2.2068	0.7894	-2.7957	0.00517838	0.0314439
PLIN3	936.381	4321.73	-2.2062	0.6323	-3.4893	0.000484252	0.00411214
FAM117A	664.196	3064.34	-2.2055	0.5733	-3.8472	0.00011949	0.00117975
RP11-104D3.2	76.7262	353.493	-2.2033	0.5674	-3.8831	0.000103122	0.00103628
B4GALNT1	15.2438	69.9004	-2.2022	0.8143	-2.7043	0.0068453	0.0395809
AC073869.20	38.9038	178.918	-2.1998	0.6465	-3.4026	0.000667479	0.00545246
RN7SL15P	30.0979	137.839	-2.1969	0.8401	-2.615	0.00892353	0.04914
LINC00339	151.075	692.348	-2.1967	0.5681	-3.8667	0.000110299	0.0010998
ALDOC	2656.74	12177.1	-2.1964	0.5025	-4.3711	1.24e-05	0.000150773
RN7SKP79	192.294	881.54	-2.1949	0.7985	-2.7488	0.00598112	0.035404
GM2A	1179.77	5394.62	-2.1929	0.5216	-4.2044	2.62e-05	0.000300291
TBC1D22A	499.819	2284.24	-2.1919	0.524	-4.1829	2.88e-05	0.000325889
MYC	4009.69	18313.9	-2.1914	0.5039	-4.3486	1.37e-05	0.000166188
PLEKHF2	369.25	1679.59	-2.1859	0.5435	-4.0218	5.77e-05	0.000615361
ZCCHC7	685.38	3114.21	-2.184	0.5279	-4.1368	3.52e-05	0.000392605
RP11-175P19.2	15.7211	71.1776	-2.1827	0.8006	-2.7264	0.00640352	0.0374495
NOC2L	1526.66	6930.68	-2.1827	0.5282	-4.1321	3.59e-05	0.000400154
NSF	307.232	1390	-2.1783	0.5457	-3.9915	6.57e-05	0.000692285
SYPL1	256.774	1161.31	-2.1782	0.6822	-3.1928	0.0014088	0.0104443
PNKD	383.744	1737.56	-2.1781	0.5927	-3.6747	0.000238124	0.00218498
SLC25A25	376.266	1699.66	-2.1754	0.5139	-4.2332	2.3e-05	0.000267991
ACTR3B	97.0243	437.564	-2.1749	0.572	-3.8023	0.000143335	0.00139265
GRHPR	1490.11	6721.61	-2.1732	0.535	-4.0625	4.86e-05	0.000526874
CLECL1	100.004	449.969	-2.1731	0.6908	-3.146	0.00165533	0.01198
RN7SKP237	44.613	202.087	-2.173	0.83	-2.618	0.00884351	0.0487923
SAMSN1	110.661	496.444	-2.1668	0.5808	-3.7308	0.000190837	0.00180037
E2F5	512.457	2300.97	-2.1668	0.5065	-4.2777	1.89e-05	0.000223442
TAF4B	603.911	2710.48	-2.1662	0.5073	-4.27	1.95e-05	0.00023051
ID2	54.7609	245.534	-2.1659	0.5982	-3.6205	0.000293987	0.00264508
RN7SL7P	72.1883	323.902	-2.1626	0.816	-2.6502	0.00804474	0.0451063
LHFP	128.038	572.191	-2.1616	0.566	-3.819	0.000133986	0.00131056
DEF8	1240.28	5546.11	-2.1608	0.4975	-4.3431	1.41e-05	0.000169817
GCHFR	324.353	1443.72	-2.1536	0.5873	-3.6671	0.000245336	0.00224403
AC107983.4	20.1436	89.7307	-2.148	0.7964	-2.6971	0.00699556	0.0403287
RPS3AP49	48.7035	216.468	-2.1465	0.6988	-3.0716	0.00212909	0.0149638
RP11-390K5.1	127.867	565.724	-2.1428	0.7049	-3.0398	0.00236751	0.0163523
EEF1A1P7	315.743	1394.03	-2.1416	0.5578	-3.839	0.000123547	0.00121669
PQLC1	162.639	717.689	-2.1409	0.5885	-3.6379	0.000274913	0.00249092
ZNF395	529.76	2336.56	-2.1409	0.5646	-3.7916	0.00014969	0.00144973
TMEM53	23.0075	101.739	-2.1376	0.7637	-2.7992	0.00512366	0.0311529
THAP7-AS1	29.3577	128.362	-2.1318	0.7917	-2.6926	0.00708907	0.040756
MAP4K2	676.096	2961.21	-2.1306	0.5464	-3.899	9.66e-05	0.000979919
FITM2	119.282	522.406	-2.1306	0.5421	-3.9305	8.48e-05	0.00087316
RP11-778J16.2	25.8413	112.734	-2.1285	0.729	-2.9195	0.00350538	0.0226727
AIM2	194.895	849.602	-2.1254	0.588	-3.6149	0.000300431	0.00268946
LDLR	924.552	4026.79	-2.1232	0.5985	-3.5475	0.000388891	0.00338192
WNK2	33.9163	146.86	-2.1167	0.6825	-3.1011	0.00192779	0.0136947
PTPRCAP	1485.01	6428.35	-2.1139	0.5667	-3.7302	0.000191349	0.00180447
FAUP1	213.256	922.325	-2.1112	0.7914	-2.6678	0.007636	0.0433081
FBXL13	29.8443	128.013	-2.108	0.7769	-2.7133	0.00666073	0.0386975
RMI2	118.837	513.202	-2.108	0.7129	-2.957	0.00310652	0.0205705
RNVU1-16	240.976	1035.05	-2.1015	0.7828	-2.6846	0.00726142	0.0415609
RNU5A-8P	1483.76	6365.81	-2.1009	0.725	-2.8979	0.00375718	0.0240391
RN7SL45P	32.1731	137.897	-2.0965	0.7825	-2.6792	0.00737994	0.0421349
RPL17P43	83.7611	357.847	-2.0916	0.7951	-2.6308	0.00851782	0.047232
RN7SKP245	44.8758	191.912	-2.0897	0.7938	-2.6327	0.00847058	0.0470716
RPS7P10	534.939	2272.29	-2.0866	0.6685	-3.1213	0.00180072	0.0129191
NUCB2	311.597	1322.11	-2.0856	0.5356	-3.8936	9.88e-05	0.000999629
IPO5	6622.92	27996	-2.0797	0.4935	-4.2146	2.5e-05	0.000288919
LINC01021	189.596	799.372	-2.0774	0.6193	-3.3547	0.000794399	0.00635822
DDB2	825.442	3469.93	-2.0714	0.572	-3.621	0.000293438	0.00264117
RP11-118H4.1	45.4016	191.527	-2.0706	0.7241	-2.8596	0.00424234	0.0266782
LHPP	113.04	474.471	-2.0673	0.6295	-3.2842	0.0010227	0.00794622
TMEM65	99.2449	415.176	-2.067	0.5926	-3.4877	0.000487152	0.00413125
SIPA1L3	862.67	3608.09	-2.0643	0.513	-4.0244	5.71e-05	0.000609618
RPS3AP5	293.84	1229.94	-2.0642	0.675	-3.0581	0.00222744	0.0155511
MBNL2	276.161	1153.35	-2.0626	0.5458	-3.7791	0.000157408	0.00151593
RP11-278L15.6	25.8805	108.01	-2.0603	0.737	-2.7956	0.00517969	0.0314439
ATAD3B	451.01	1879.65	-2.0598	0.5618	-3.6662	0.000246185	0.0022509
PUSL1	148.223	617.392	-2.0575	0.5954	-3.456	0.000548351	0.00458407
RN7SKP144	56.6125	235.47	-2.0529	0.64	-3.2079	0.0013373	0.00999109
SIDT2	413.284	1714.72	-2.0523	0.5304	-3.8694	0.000109099	0.00108899
EEF1A1P38	188.648	782.899	-2.0514	0.6294	-3.2595	0.00111621	0.00856909
EEF1A1P29	160.596	665.278	-2.0485	0.6794	-3.0154	0.00256635	0.0175101
RASGRP3	998.79	4120.5	-2.0449	0.6198	-3.2994	0.000969021	0.00758263
ACO1	230.997	951.906	-2.0425	0.5238	-3.8994	9.64e-05	0.000978791
PFKFB3	586.125	2412.67	-2.0408	0.6603	-3.0908	0.00199632	0.0141165
RPS3AP26	592.323	2431.05	-2.0365	0.6233	-3.2672	0.00108625	0.00836126
RP5-886K2.3	30.3031	124.573	-2.0347	0.6996	-2.9082	0.00363495	0.0233605
EIF3EP1	227.308	931.349	-2.0335	0.5703	-3.5653	0.000363461	0.00318224
RP11-10K16.1	30.2639	123.799	-2.0311	0.6922	-2.9342	0.00334419	0.0218696
IL4R	790.779	3226.93	-2.0287	0.5544	-3.6591	0.000253061	0.00231103
FAM102A	435.426	1769.39	-2.0222	0.6691	-3.0223	0.00250821	0.0171438
ATP6V1G2	21.0591	85.569	-2.0212	0.7496	-2.6965	0.00700657	0.040372
SLC29A2	186.73	756.956	-2.0208	0.7443	-2.7151	0.0066258	0.0385139
EEF1A1P27	32.8257	133.071	-2.0171	0.6776	-2.977	0.0029106	0.0195021
DPH1	388.123	1567.29	-2.0134	0.5192	-3.8781	0.000105269	0.00105557
SRC	22.7146	91.2907	-2.0116	0.7445	-2.7019	0.0068935	0.0398396
EEF1A1P10	286.922	1157.52	-2.0112	0.624	-3.2229	0.00126889	0.00957277
RP11-449H11.1	49.2777	198.862	-2.01	0.6289	-3.1961	0.001393	0.0103503
PTRHD1	298.673	1201.35	-2.0081	0.5154	-3.8964	9.76e-05	0.000989873
SLC17A5	221.712	890.372	-2.0063	0.5658	-3.5458	0.000391455	0.00340158
DOCK8	1058.88	4251.51	-2.0056	0.5189	-3.8655	0.000110873	0.00110315
DGAT2	273.447	1097.12	-2.0039	0.5395	-3.7143	0.000203782	0.00190309
BLNK	134.563	539.003	-2.0037	0.6112	-3.2782	0.00104457	0.0080808
RNU1-14P	401.236	1607.16	-2.0014	0.6608	-3.029	0.00245396	0.0168327
RPS3AP44	64.0626	255.702	-1.9998	0.6133	-3.2608	0.0011111	0.00853266
HMCES	580.97	2321.42	-1.9987	0.5131	-3.895	9.82e-05	0.000994739
MRPL45P2	22.0621	87.733	-1.9946	0.7498	-2.6603	0.00780661	0.0441242
CUX1	1180.27	4694.91	-1.992	0.4993	-3.9893	6.63e-05	0.000697438
STX7	641.076	2546.98	-1.9905	0.5285	-3.7662	0.00016573	0.00158486
COPS7A	393.119	1562.1	-1.9902	0.538	-3.6994	0.000216104	0.00200601
PPP1R2P3	42.4202	168.579	-1.9884	0.6385	-3.1144	0.00184339	0.0131761
SPRYD7	85.3846	338.108	-1.9875	0.5881	-3.3798	0.000725452	0.00587758
ZNF581	974.501	3863.83	-1.9871	0.5623	-3.534	0.000409257	0.00353634
PXK	399.184	1579.18	-1.9844	0.5164	-3.8428	0.000121647	0.00120002
FAU	2524.74	9990.05	-1.9842	0.7007	-2.8316	0.00463206	0.0287228
ZBTB20	248.547	981.384	-1.982	0.5452	-3.6352	0.000277766	0.00251185
RN7SKP90	110.07	435.437	-1.9809	0.71	-2.7898	0.00527328	0.031945
GLTPD1	365.32	1440.59	-1.9793	0.6366	-3.109	0.00187726	0.0133727
RNU1-11P	1760.74	6913.31	-1.9731	0.7275	-2.7121	0.00668567	0.0388131
SYNGR3	189.435	743.908	-1.9729	0.5622	-3.5091	0.00044959	0.00385461
CCDC78	224.661	880.648	-1.972	0.6233	-3.1638	0.00155716	0.0113835
SUMF1	50.29	197.028	-1.972	0.6199	-3.1813	0.0014662	0.0108005
LINC00426	230.1	902.65	-1.972	0.5348	-3.6874	0.000226534	0.00209024
RP11-660L16.2	25.6569	100.903	-1.9695	0.7395	-2.6631	0.00774179	0.0438114
PRKCD	849.233	3323.84	-1.9685	0.5622	-3.5011	0.000463268	0.00395282
RP11-383J24.6	32.0555	124.353	-1.9618	0.717	-2.7363	0.00621344	0.0364931
RPS3AP6	1065.22	4142.06	-1.9589	0.6301	-3.1086	0.00187965	0.0133856
HAGHL	279.558	1086.7	-1.9578	0.6292	-3.1118	0.00185948	0.0132706
PTPN18	790.661	3055.72	-1.9503	0.5477	-3.5609	0.00036954	0.00322843
NDST1	298.421	1153.25	-1.95	0.5358	-3.6393	0.000273397	0.00248009
EEF1A1P28	84.3445	324.888	-1.9427	0.6488	-2.9945	0.0027494	0.0186053
MND1	119.137	457.407	-1.9397	0.5701	-3.4026	0.000667557	0.00545246
MAST3	361.772	1387.46	-1.9394	0.5132	-3.7786	0.000157705	0.00151815
PIM1	1443.6	5514.61	-1.9334	0.5193	-3.7232	0.000196731	0.00184994
MAPK3	434.278	1659.31	-1.9333	0.6151	-3.1432	0.00167084	0.0120696
EEF1A1P8	179.141	682.535	-1.9279	0.6326	-3.0477	0.00230584	0.0160202
EEF1A1P24	369.618	1405.61	-1.9264	0.5641	-3.4152	0.000637396	0.00523571
NOL3	56.9423	215.858	-1.9257	0.6488	-2.9681	0.00299615	0.02
SIPA1	1341.15	5093.54	-1.9251	0.5602	-3.4365	0.000589205	0.00489374
EEF1A1P25	466.522	1765.87	-1.9197	0.6562	-2.9254	0.00344016	0.0223572
NIPAL3	254.201	961.371	-1.9184	0.5462	-3.512	0.000444774	0.00381615
ZNF268	69.1677	261.547	-1.9183	0.6209	-3.0894	0.00200548	0.0141769
DYRK1B	46.6076	175.414	-1.917	0.6771	-2.8313	0.00463662	0.0287433
TIMM8B	293.593	1109.44	-1.917	0.5739	-3.34	0.000837719	0.00665655
AC010468.1	278.255	1050.48	-1.9153	0.6839	-2.8004	0.00510363	0.0310478
DVL1	1071.95	4041.57	-1.9147	0.5667	-3.3786	0.000728614	0.005897
RP11-592N21.1	472.637	1780.52	-1.9128	0.5936	-3.2223	0.00127166	0.00958739
EEF1A1P11	3064.25	11536.9	-1.9125	0.6458	-2.9615	0.00306192	0.0203275
AIG1	178.574	672.364	-1.9117	0.5501	-3.4751	0.000510569	0.00430243
MTRNR2L12	957.011	3597.48	-1.9107	0.5676	-3.366	0.000762791	0.00613496
RP11-169K16.8	168.193	632.187	-1.9081	0.6707	-2.845	0.00444173	0.027721
CACFD1	45.118	169.09	-1.9073	0.7053	-2.7043	0.00684417	0.0395809
RN7SKP6	38.7677	145.636	-1.9055	0.6933	-2.7486	0.0059858	0.035417
LIMD1-AS1	117.82	441.105	-1.9052	0.5734	-3.3226	0.00089188	0.00702417
PEX5	819.693	3069.5	-1.9046	0.6093	-3.1258	0.00177341	0.0127587
PNP	1471.99	5509.14	-1.904	0.5477	-3.4761	0.000508739	0.00429328
PPP1R14B	700.333	2616.01	-1.9009	0.5719	-3.3237	0.000888377	0.00700134
ZNF330	158.11	590.641	-1.8998	0.5785	-3.2838	0.00102429	0.00795055
CHCHD10	193.795	722.371	-1.8993	0.5607	-3.3872	0.000706012	0.00573616
TMEM261	288.764	1077.51	-1.8986	0.6771	-2.8039	0.00504835	0.0307971
EEF1A1P3	206.977	770.897	-1.8965	0.5378	-3.5265	0.000421057	0.00362341
EIF4BP3	338.683	1258.12	-1.8925	0.6226	-3.0398	0.00236766	0.0163523
RN7SKP133	42.8975	159.408	-1.8912	0.65	-2.9095	0.00362036	0.0232731
DNAJC3-AS1	46.9788	174.416	-1.8906	0.6373	-2.9667	0.00300968	0.0200383
RP11-142L4.3	34.7833	128.464	-1.8857	0.6674	-2.8254	0.00472194	0.0291705
GMFG	179.363	662.742	-1.8853	0.6044	-3.1195	0.00181182	0.0129786
DPCD	142.924	527.714	-1.8836	0.6187	-3.0444	0.00233172	0.016162
HLA-DOA	1215	4478.72	-1.8823	0.5103	-3.6888	0.000225313	0.00208314
TNF	170.981	628.947	-1.8811	0.6606	-2.8475	0.00440707	0.0275492
TAGLN	62.1442	227.426	-1.8732	0.611	-3.0659	0.00217007	0.0152056
RP1-278E11.3	792.775	2901.82	-1.8715	0.5941	-3.1502	0.00163186	0.0118324
LYL1	62.769	230.087	-1.8698	0.6669	-2.8037	0.00505211	0.0308069
IMP4	1584.04	5778.64	-1.8671	0.5512	-3.3871	0.000706332	0.00573675
HLA-DPB2	43.248	157.633	-1.865	0.6374	-2.926	0.00343327	0.0223312
ANKRD13A	2231.15	8123.24	-1.8643	0.5025	-3.7098	0.000207461	0.00193199
RP11-226P1.3	49.2477	179.129	-1.864	0.6593	-2.8272	0.00469547	0.0290381
ZNF761	102.692	372.727	-1.8629	0.66	-2.8226	0.00476287	0.029396
DNMBP	533.724	1940.98	-1.8624	0.5097	-3.6539	0.000258288	0.00235227
TPM3P9	43.8613	159.3	-1.8622	0.6386	-2.916	0.00354499	0.0228777
EEF1A1P19	1857.12	6752.27	-1.8621	0.6152	-3.0268	0.00247147	0.0169327
RPS28	830.217	3011.26	-1.8584	0.6293	-2.9531	0.00314578	0.0207651
GADD45B	422.654	1531.63	-1.857	0.5942	-3.1251	0.00177771	0.0127857
CLDN12	84.6144	305.372	-1.8545	0.633	-2.9297	0.00339283	0.0221129
TTC12	66.5667	240.707	-1.8544	0.6042	-3.0692	0.00214654	0.0150708
RP11-553P9.1	600.772	2171.74	-1.8534	0.7088	-2.6151	0.00892108	0.0491382
SERPINB8	66.8204	240.97	-1.8484	0.621	-2.9765	0.00291603	0.0195272
ARG2	44.251	158.691	-1.8437	0.6395	-2.8829	0.00394002	0.0250151
TOMM5	151.797	544.775	-1.8434	0.6097	-3.0236	0.00249776	0.0170875
NFKBID	280.176	1004.7	-1.8423	0.5781	-3.187	0.00143762	0.0106205
OSBPL3	425.615	1524.82	-1.8417	0.56	-3.2884	0.00100756	0.00784442
XPNPEP1	1187.6	4256.3	-1.8416	0.4999	-3.6837	0.000229902	0.00211625
EEF1A1P17	207.164	742.997	-1.8413	0.5757	-3.1982	0.00138267	0.0102868
IFT46	175.118	626.545	-1.8375	0.6044	-3.0401	0.00236474	0.0163491
RPS20	8125.55	28984.3	-1.8347	0.6112	-3.002	0.00268235	0.0182049
DCAF12	2108.32	7507.99	-1.8323	0.4979	-3.6803	0.000232936	0.00214318
EEF1A1P13	4055.45	14406.9	-1.8288	0.5929	-3.0846	0.00203841	0.0143921
RRP7B	319.031	1130.24	-1.8249	0.5244	-3.4799	0.000501523	0.00423701
NLE1	575.95	2040.22	-1.8245	0.5222	-3.4937	0.000476435	0.0040532
SLC39A8	1189.29	4203.2	-1.8215	0.5114	-3.5621	0.000367857	0.00321587
RP11-796G6.1	51.8302	183.743	-1.8208	0.6946	-2.6216	0.00875279	0.0483957
ADAM15	954.043	3367.87	-1.8198	0.5297	-3.4356	0.000591246	0.00490894
FUZ	134.157	473.813	-1.8196	0.6133	-2.9669	0.00300836	0.0200383
GBE1	1144.06	4035.61	-1.8189	0.5475	-3.3222	0.000893218	0.00703231
RNVU1-19	926.208	3265.73	-1.8177	0.6402	-2.8392	0.00452302	0.0281447
AC010240.2	127.611	450.059	-1.8175	0.5535	-3.2835	0.00102512	0.00795427
PABPC1P3	53.359	188.411	-1.8172	0.6415	-2.8326	0.00461642	0.0286488
CDC16	337.678	1187.5	-1.8149	0.6192	-2.9311	0.00337713	0.0220654
ASMTL	863.338	3037.32	-1.8145	0.6479	-2.8007	0.00509997	0.0310478
EEF1A1P9	1816.15	6379.48	-1.8124	0.5676	-3.1929	0.00140847	0.0104443
CAB39L	278.679	979.313	-1.8124	0.5514	-3.287	0.00101259	0.00787821
EEF1A1P1	73.747	259.317	-1.8102	0.6858	-2.6395	0.00830171	0.046289
EEF1GP5	67.2585	235.973	-1.8096	0.6027	-3.0025	0.00267774	0.0181896
PRMT6	205.806	717.848	-1.8031	0.5604	-3.2175	0.001293	0.00971349
RP11-111M22.3	72.5088	253.091	-1.8019	0.5937	-3.0351	0.00240444	0.0165795
RPS3A	5817.47	20258.9	-1.8	0.603	-2.9851	0.00283505	0.019101
RP11-244J10.1	192.603	671.15	-1.7993	0.6181	-2.9112	0.00360031	0.0231765
DNAJB4	227.769	791.831	-1.7988	0.5691	-3.1605	0.00157497	0.0114956
SLC22A5	34.0431	118.293	-1.796	0.6781	-2.6485	0.00808566	0.0453028
HCG27	128.605	446.897	-1.7959	0.557	-3.2242	0.00126324	0.00954257
TSEN34	356.692	1237	-1.7936	0.5811	-3.0863	0.00202659	0.0143131
HEATR2	617.93	2140.12	-1.7922	0.5535	-3.2377	0.00120503	0.00916278
NUB1	751.626	2603.13	-1.7922	0.5356	-3.3462	0.000819135	0.00653133
CTC-451P13.1	192.107	665.712	-1.7912	0.6717	-2.6667	0.00766103	0.0434394
RP3-395M20.12	54.226	187.758	-1.7899	0.6755	-2.6496	0.0080585	0.0451725
QTRT1	140.079	484.552	-1.7898	0.5681	-3.1505	0.00162983	0.0118251
RGS16	571.958	1977.54	-1.7896	0.6469	-2.7666	0.00566526	0.0338059
TMEM141	171.475	591.726	-1.7858	0.6403	-2.789	0.00528727	0.0320046
RP4-561L24.3	508.283	1751.61	-1.7848	0.5798	-3.0783	0.0020819	0.0146633
ARPC1A	486.025	1673.83	-1.7837	0.5209	-3.4244	0.000616176	0.00508851
TRIB2	196.37	676.269	-1.7831	0.5536	-3.221	0.00127735	0.0096178
CTD-2651B20.6	165.445	566.877	-1.7751	0.6569	-2.7021	0.00688978	0.0398281
MRPS6	123.237	420.65	-1.7709	0.5969	-2.9668	0.00300908	0.0200383
ATAD3A	210.588	716.449	-1.7673	0.5478	-3.2261	0.00125487	0.00949292
RPL28	1151.52	3919.26	-1.767	0.5461	-3.2357	0.00121338	0.00921255
ZSCAN5A	74.2036	251.49	-1.7602	0.6203	-2.8378	0.004543	0.0282462
ZHX2	1347.42	4563.99	-1.76	0.5181	-3.3968	0.000681774	0.00555355
CDKN1A	553.84	1874.04	-1.759	0.6033	-2.9158	0.003548	0.0228908
VAC14	598.75	2026.04	-1.7585	0.5067	-3.4705	0.000519433	0.00436599
CR2	2969.71	10045.9	-1.7581	0.5554	-3.1653	0.00154911	0.0113354
TWF1	476.627	1611.29	-1.7578	0.5409	-3.2499	0.00115449	0.00881903
CCDC86	555.085	1875.73	-1.7566	0.5519	-3.1826	0.00145935	0.0107604
PET112	343.161	1155.57	-1.7511	0.5429	-3.2254	0.00125807	0.00951286
PPP1R2	726.225	2441.89	-1.7494	0.5037	-3.4732	0.00051429	0.00433064
PRKACB	285.754	958.342	-1.7466	0.5685	-3.0724	0.0021231	0.0149262
XXbac-BPG299F13.17	68.808	231.263	-1.7463	0.66	-2.646	0.00814504	0.0455582
TMEM116	116.711	391.61	-1.7455	0.5592	-3.1214	0.00179998	0.0129177
MIDN	1523.92	5096.47	-1.7415	0.6232	-2.7947	0.00519535	0.0315224
EIF4BP7	317.474	1061.51	-1.7411	0.5432	-3.2051	0.00135039	0.0100726
TMEM238	61.3556	204.595	-1.7378	0.6538	-2.658	0.00786016	0.044351
RPS20P14	472.737	1577.5	-1.7378	0.6445	-2.6961	0.00701582	0.0404153
RNF26	408.785	1360.21	-1.734	0.5993	-2.8934	0.00381038	0.0243223
RIMS3	1107.11	3679.09	-1.7324	0.6528	-2.6536	0.00796497	0.0447894
COA4	530.205	1755.48	-1.7268	0.6134	-2.8152	0.00487491	0.0299316
RP11-792A8.4	52.8033	174.689	-1.7259	0.6234	-2.7685	0.00563091	0.0336443
ZNF593	208.049	687.556	-1.7237	0.5601	-3.0777	0.00208611	0.0146885
LMLN	58.1597	191.47	-1.7227	0.6533	-2.6371	0.00836299	0.0465745
RPS3AP47	195.135	644.678	-1.7226	0.6126	-2.812	0.00492305	0.0301791
NBPF1	408.515	1347.27	-1.7217	0.5246	-3.2822	0.00102985	0.00798297
SETD7	989.142	3255.9	-1.719	0.5361	-3.2064	0.00134409	0.0100288
PLAC8	314.694	1034.75	-1.7178	0.5335	-3.2199	0.00128249	0.0096502
EEF1A1P6	16435.5	54057	-1.7176	0.6156	-2.7903	0.00526538	0.0319055
TTC34	42.0789	138.244	-1.7171	0.6559	-2.6179	0.00884691	0.0487994
CARD11	1854.22	6093	-1.7162	0.5717	-3.0022	0.00268053	0.0181979
CNNM4	446.342	1463.66	-1.713	0.5207	-3.2898	0.00100243	0.00781498
DNMT1	4282.32	14038.2	-1.7129	0.5223	-3.2794	0.00104017	0.00804947
RGS3	474.411	1555.17	-1.7129	0.508	-3.3722	0.000745657	0.0060097
NADK	707.105	2314.11	-1.7104	0.5248	-3.2589	0.00111864	0.00858488
RUVBL2	2102.61	6878.9	-1.7099	0.5843	-2.9264	0.0034289	0.0223091
TRMT12	282.301	921.874	-1.7069	0.5451	-3.1312	0.00174078	0.0125294
ARHGEF18	800.53	2610.92	-1.7053	0.5252	-3.2468	0.00116705	0.00890322
PCID2	952.138	3104.39	-1.7052	0.5127	-3.3261	0.000880669	0.0069477
VAMP1	337.526	1097.12	-1.7011	0.5286	-3.2183	0.00128937	0.00969568
MAP3K7CL	66.7904	216.911	-1.6998	0.6322	-2.6887	0.00717225	0.0411422
SNORA79	8342.13	27088.2	-1.6992	0.4968	-3.4203	0.000625496	0.00515259
PABPC3	306.923	992.608	-1.6933	0.5395	-3.1383	0.00169914	0.0122511
TPGS1	81.324	262.38	-1.6892	0.613	-2.7555	0.00586017	0.0348431
GNG7	611.835	1972.6	-1.6886	0.5352	-3.1554	0.00160261	0.0116679
HSD17B6	89.3598	287.984	-1.6875	0.5751	-2.9343	0.00334269	0.0218696
RN7SKP148	112.035	360.422	-1.6855	0.6077	-2.7736	0.00554318	0.0332611
DMD	156.81	503.231	-1.684	0.6169	-2.73	0.00633353	0.0370948
EEF1A1P22	1173.06	3764.09	-1.6817	0.6011	-2.7979	0.00514341	0.0312647
CTD-2547E10.2	309.404	991.737	-1.6811	0.545	-3.0844	0.00203983	0.0143978
GABPB2	82.7744	265.149	-1.6809	0.5862	-2.8673	0.00413962	0.0261032
FAM208B	2123.68	6807.42	-1.6807	0.5716	-2.9404	0.00327785	0.0215201
EIF3E	4804	15380.9	-1.6788	0.4986	-3.3669	0.00076007	0.00611734
EIF4BP6	861.892	2758.85	-1.6782	0.6021	-2.7873	0.00531436	0.0321097
YBEY	125.829	402.341	-1.6762	0.564	-2.972	0.0029582	0.0197695
ZNF296	76.4334	243.872	-1.6754	0.5983	-2.8004	0.0051037	0.0310478
RRP15	124.932	398.664	-1.6741	0.552	-3.0326	0.0024242	0.0166929
CUL4A	753.568	2402.1	-1.6727	0.5467	-3.0594	0.0022177	0.0154924
AC084082.3	457.887	1455.69	-1.668	0.5503	-3.0309	0.00243804	0.0167632
CD86	366.914	1165.21	-1.6671	0.5767	-2.8911	0.00383924	0.0244559
CR1	290.333	919.566	-1.664	0.5931	-2.8055	0.00502375	0.0306664
TSPAN14	583.709	1848.63	-1.6631	0.5435	-3.0599	0.00221401	0.0154713
CERS4	618.527	1957.46	-1.6624	0.5229	-3.1793	0.00147609	0.0108527
EEF1A1P5	15149.2	47951.1	-1.6623	0.5035	-3.3017	0.000961017	0.00752764
MFNG	1497.02	4711.88	-1.6541	0.5841	-2.8319	0.00462758	0.0287027
2009-03-01	389.524	1223.22	-1.6508	0.5467	-3.0195	0.0025318	0.0172897
EFNA3	171.502	538.446	-1.6496	0.5738	-2.875	0.00403977	0.0255922
RPS23P8	826.701	2591.94	-1.6482	0.5809	-2.8372	0.00455042	0.0282848
PABPC1P4	163.533	512.005	-1.6464	0.548	-3.0043	0.00266224	0.0181056
CDCA7	1413.68	4425.15	-1.6462	0.5153	-3.1948	0.0013993	0.0103839
BPNT1	819.756	2559.59	-1.6428	0.5116	-3.2114	0.00132069	0.00987971
SEMA4B	185.978	580.879	-1.6419	0.6021	-2.7268	0.00639472	0.0374221
ARHGAP17	400.459	1248.89	-1.6411	0.5777	-2.8409	0.00449812	0.02802
RP11-475C16.1	1718.69	5345.23	-1.6367	0.6098	-2.6841	0.00727318	0.0416179
APEX1	3514.03	10895.7	-1.6325	0.5238	-3.1168	0.00182801	0.0130824
UBAC2	567.084	1758.25	-1.6324	0.5064	-3.2234	0.00126657	0.0095584
NSA2	1099.52	3402.8	-1.6299	0.5124	-3.1809	0.00146833	0.0108059
SNORA12	492.055	1521.33	-1.6281	0.5215	-3.1219	0.00179668	0.0129021
AMZ2P1	116.829	361.398	-1.6279	0.6124	-2.6583	0.00785244	0.0443183
ZFYVE21	152.682	471.344	-1.6265	0.5416	-3.0033	0.00267108	0.0181497
RCSD1	1646.47	5073.95	-1.6239	0.5424	-2.9938	0.00275529	0.0186397
MTO1	856.554	2637.93	-1.6227	0.5045	-3.2167	0.00129692	0.00973657
ALDH5A1	902.828	2778.44	-1.6218	0.5062	-3.2036	0.00135735	0.010118
RPL23	14089.2	43328.5	-1.6207	0.5586	-2.9013	0.00371565	0.0238129
NAB2	257.678	792.414	-1.6201	0.5614	-2.886	0.0039013	0.024817
POLR1E	942.13	2895.9	-1.6198	0.5493	-2.9488	0.00319049	0.0210187
SSU72	838.071	2574.24	-1.6188	0.5301	-3.0536	0.00226137	0.015762
PLA2G12A	434.2	1333.04	-1.6187	0.5277	-3.0674	0.00215946	0.0151404
AC093818.1	65.3585	200.36	-1.6173	0.6091	-2.6552	0.00792647	0.0446271
MIB2	372.556	1142.87	-1.6171	0.5431	-2.9777	0.00290438	0.0194717
AMFR	3933.26	12050.1	-1.6152	0.5385	-2.9995	0.00270417	0.0183314
AHI1	126.645	385.997	-1.6092	0.5735	-2.8059	0.00501696	0.030633
AC125232.1	109.981	335.664	-1.609	0.5727	-2.8093	0.00496543	0.0303825
ZBTB5	638.122	1946.72	-1.609	0.505	-3.1863	0.00144086	0.0106376
CD81	1274.81	3888.16	-1.6087	0.5631	-2.8568	0.0042796	0.0268759
CYFIP2	1601.68	4869.64	-1.6042	0.5225	-3.0702	0.00213926	0.0150261
CCNC	920.514	2797.7	-1.6039	0.5064	-3.1671	0.00153984	0.0112783
ATP6V1B2	529.379	1609	-1.6036	0.5108	-3.1396	0.00169207	0.0122077
SMIM20	397.449	1208.51	-1.6035	0.602	-2.6639	0.00772459	0.0437355
TLCD1	107.195	325.78	-1.6026	0.608	-2.6358	0.00839513	0.0467085
RP11-83A24.2	69.8202	212.192	-1.6024	0.6075	-2.6379	0.00834162	0.0464667
SGPP1	720.998	2188.33	-1.602	0.5141	-3.1162	0.0018322	0.0131083
ZNF605	77.9045	236.253	-1.6008	0.5886	-2.7198	0.0065321	0.0381031
LRRC23	109.932	333.219	-1.5987	0.5814	-2.7495	0.00596951	0.0353477
[truncated: 2,211 more rows]

## Sheet: S2 KS1_snp.hg19_multianno
Chr	Start	End	Ref	Alt	Func.refGene	Gene.refGene	GeneDetail.refGene	ExonicFunc.refGene	AAChange.refGene	cytoBand	ExAC_ALL	ExAC_AFR	ExAC_AMR	ExAC_EAS	ExAC_FIN	ExAC_NFE	ExAC_OTH	ExAC_SAS	avsnp147	SIFT_score	SIFT_pred	Polyphen2_HDIV_score	Polyphen2_HDIV_pred	Polyphen2_HVAR_score	Polyphen2_HVAR_pred	LRT_score	LRT_pred	MutationTaster_score	MutationTaster_pred	MutationAssessor_score	MutationAssessor_pred	FATHMM_score	FATHMM_pred	PROVEAN_score	PROVEAN_pred	VEST3_score	CADD_raw	CADD_phred	DANN_score	fathmm-MKL_coding_score	fathmm-MKL_coding_pred	MetaSVM_score	MetaSVM_pred	MetaLR_score	MetaLR_pred	integrated_fitCons_score	integrated_confidence_value	GERP++_RS	phyloP7way_vertebrate
chr1	14653	14653	C	T	ncRNA_exonic	WASH7P	0	0	0	1p36.33	0	0	0	0	0	0	0	0	rs62635297	0	0	0	0	0	0	0	0	0	0	0	0	0	0	0	0	0	0	0	0	0	0	0	0	0	0	0	0	0	0
chr1	14677	14677	G	A	ncRNA_exonic	WASH7P	0	0	0	1p36.33	0	0	0	0	0	0	0	0	rs201327123	0	0	0	0	0	0	0	0	0	0	0	0	0	0	0	0	0	0	0	0	0	0	0	0	0	0	0	0	0	0
chr1	17730	17730	C	A	ncRNA_exonic	WASH7P	0	0	0	1p36.33	0	0	0	0	0	0	0	0	0	0	0	0	0	0	0	0	0	0	0	0	0	0	0	0	0	0	0	0	0	0	0	0	0	0	0	0	0	0	0
chr1	565009	565009	T	C	upstream	LOC101928626	dist=620	0	0	1p36.33	0	0	0	0	0	0	0	0	0	0	0	0	0	0	0	0	0	0	0	0	0	0	0	0	0	0	0	0	0	0	0	0	0	0	0	0	0	0	0
chr1	565011	565011	C	T	upstream	LOC101928626	dist=622	0	0	1p36.33	0	0	0	0	0	0	0	0	0	0	0	0	0	0	0	0	0	0	0	0	0	0	0	0	0	0	0	0	0	0	0	0	0	0	0	0	0	0	0
chr1	566197	566197	T	C	intergenic	LOC101928626;MIR6723	dist=1808;dist=1508	0	0	1p36.33	0	0	0	0	0	0	0	0	0	0	0	0	0	0	0	0	0	0	0	0	0	0	0	0	0	0	0	0	0	0	0	0	0	0	0	0	0	0	0
chr1	566205	566205	T	G	intergenic	LOC101928626;MIR6723	dist=1816;dist=1500	0	0	1p36.33	0	0	0	0	0	0	0	0	0	0	0	0	0	0	0	0	0	0	0	0	0	0	0	0	0	0	0	0	0	0	0	0	0	0	0	0	0	0	0
chr1	566206	566206	A	G	intergenic	LOC101928626;MIR6723	dist=1817;dist=1499	0	0	1p36.33	0	0	0	0	0	0	0	0	0	0	0	0	0	0	0	0	0	0	0	0	0	0	0	0	0	0	0	0	0	0	0	0	0	0	0	0	0	0	0
chr1	566271	566271	T	C	intergenic	LOC101928626;MIR6723	dist=1882;dist=1434	0	0	1p36.33	0	0	0	0	0	0	0	0	0	0	0	0	0	0	0	0	0	0	0	0	0	0	0	0	0	0	0	0	0	0	0	0	0	0	0	0	0	0	0
chr1	566848	566848	T	A	downstream	MIR6723	dist=857	0	0	1p36.33	0	0	0	0	0	0	0	0	0	0	0	0	0	0	0	0	0	0	0	0	0	0	0	0	0	0	0	0	0	0	0	0	0	0	0	0	0	0	0
chr1	567191	567191	C	T	downstream	MIR6723	dist=514	0	0	1p36.33	0	0	0	0	0	0	0	0	rs2185541	0	0	0	0	0	0	0	0	0	0	0	0	0	0	0	0	0	0	0	0	0	0	0	0	0	0	0	0	0	0
chr1	567579	567579	C	T	downstream	MIR6723	dist=126	0	0	1p36.33	0	0	0	0	0	0	0	0	rs112232512	0	0	0	0	0	0	0	0	0	0	0	0	0	0	0	0	0	0	0	0	0	0	0	0	0	0	0	0	0	0
chr1	1340940	1340940	A	G	intronic	MRPL20	0	0	0	1p36.33	0	0	0	0	0	0	0	0	0	0	0	0	0	0	0	0	0	0	0	0	0	0	0	0	0	0	0	0	0	0	0	0	0	0	0	0	0	0	0
chr1	1340941	1340941	G	A	intronic	MRPL20	0	0	0	1p36.33	0	0	0	0	0	0	0	0	0	0	0	0	0	0	0	0	0	0	0	0	0	0	0	0	0	0	0	0	0	0	0	0	0	0	0	0	0	0	0
chr1	1340983	1340983	T	C	intronic	MRPL20	0	0	0	1p36.33	0	0	0	0	0	0	0	0	0	0	0	0	0	0	0	0	0	0	0	0	0	0	0	0	0	0	0	0	0	0	0	0	0	0	0	0	0	0	0
chr1	1340984	1340984	T	C	intronic	MRPL20	0	0	0	1p36.33	0	0	0	0	0	0	0	0	0	0	0	0	0	0	0	0	0	0	0	0	0	0	0	0	0	0	0	0	0	0	0	0	0	0	0	0	0	0	0
chr1	1421991	1421991	G	A	exonic	ATAD3B	0	nonsynonymous SNV	ATAD3B:NM_001317238:exon9:c.G1019A:p.R340Q,ATAD3B:NM_031921:exon11:c.G1157A:p.R386Q	1p36.33	0.2149	0.5522	0.3333	0.5837	0.1604	0.079	0.1875	0.2858	rs860213	0.018	D	1	D	0.99	D	0	D	0	P	1.67	L	-3.09	D	-2.59	D	0.563	5.787	27.1	0.999	0.959	D	-0.9	T	0	T	0.672	0	2.07	0.868
chr1	6245979	6245979	C	G	UTR3	RPL22	NM_000983:c.*753G>C	0	0	1p36.31	0	0	0	0	0	0	0	0	0	0	0	0	0	0	0	0	0	0	0	0	0	0	0	0	0	0	0	0	0	0	0	0	0	0	0	0	0	0	0
chr1	6246559	6246559	A	G	UTR3	RPL22	NM_000983:c.*173T>C	0	0	1p36.31	0	0	0	0	0	0	0	0	0	0	0	0	0	0	0	0	0	0	0	0	0	0	0	0	0	0	0	0	0	0	0	0	0	0	0	0	0	0	0
chr1	6246852	6246852	T	A	exonic	RPL22	0	nonsynonymous SNV	RPL22:NM_000983:exon4:c.A267T:p.K89N	1p36.31	0	0	0	0	0	0	0	0	0	0	D	0.018	B	0.007	B	0	D	1	D	3.29	M	0.34	T	-4.48	D	0.515	4.226	23.9	0.997	0.854	D	-0.746	T	0.208	T	0.707	0	-0.703	0.991
chr1	6253104	6253104	A	C	exonic	RPL22	0	nonsynonymous SNV	RPL22:NM_000983:exon3:c.T128G:p.L43W	1p36.31	0	0	0	0	0	0	0	0	0	0	D	1	D	0.993	D	0	D	1	D	3.91	H	0.38	T	-5.39	D	0.919	6.444	29.8	0.959	0.986	D	0.272	D	0.48	T	0.707	0	4.95	1.062
chr1	6257794	6257794	C	G	exonic	RPL22	0	nonsynonymous SNV	RPL22:NM_000983:exon2:c.G35C:p.G12A	1p36.31	0	0	0	0	0	0	0	0	0	0.648	T	0.336	B	0.03	B	0	D	1	D	2.585	M	1.02	T	-1.35	N	0.442	1.975	16.05	0.867	0.96	D	-0.911	T	0.12	T	0.722	0	4.25	0.871
chr1	6585210	6585210	C	T	UTR3	NOL9	NM_024654:c.*704G>A	0	0	1p36.31	0	0	0	0	0	0	0	0	0	0	0	0	0	0	0	0	0	0	0	0	0	0	0	0	0	0	0	0	0	0	0	0	0	0	0	0	0	0	0
chr1	7279510	7279510	T	C	intronic	CAMTA1	0	0	0	1p36.23	0	0	0	0	0	0	0	0	0	0	0	0	0	0	0	0	0	0	0	0	0	0	0	0	0	0	0	0	0	0	0	0	0	0	0	0	0	0	0
chr1	7279513	7279513	T	C	intronic	CAMTA1	0	0	0	1p36.23	0	0	0	0	0	0	0	0	0	0	0	0	0	0	0	0	0	0	0	0	0	0	0	0	0	0	0	0	0	0	0	0	0	0	0	0	0	0	0
chr1	8921184	8921184	A	G	UTR3	ENO1	NM_001428:c.*235T>C;NM_001201483:c.*235T>C	0	0	1p36.23	0	0	0	0	0	0	0	0	0	0	0	0	0	0	0	0	0	0	0	0	0	0	0	0	0	0	0	0	0	0	0	0	0	0	0	0	0	0	0
chr1	8923293	8923293	C	T	splicing	ENO1	NM_001428:exon10:c.1176+1G>A;NM_001201483:exon7:c.897+1G>A	0	0	1p36.23	0	0	0	0	0	0	0	0	rs113129233	0	0	0	0	0	0	0	0	1	D	0	0	0	0	0	0	0	5.688	26.8	0.996	0.997	D	0	0	0	0	0.299	0	5.46	0.871
chr1	8926562	8926562	T	G	ncRNA_exonic;splicing	MIR6728;ENO1	NM_001428:exon7:c.445-2A>C;NM_001201483:exon4:c.166-2A>C	0	0	1p36.23	0	0	0	0	0	0	0	0	0	0	0	0	0	0	0	0	0	1	D	0	0	0	0	0	0	0	4.905	24.9	0.995	0.99	D	0	0	0	0	0.299	0	5.33	0.899
chr1	8927232	8927232	G	A	exonic	ENO1	0	synonymous SNV	ENO1:NM_001201483:exon3:c.C109T:p.L37L,ENO1:NM_001428:exon6:c.C388T:p.L130L	1p36.23	3.299e-05	0	0.0003	0	0	0	0	0	rs779444406	0	0	0	0	0	0	0	0	0	0	0	0	0	0	0	0	0	0	0	0	0	0	0	0	0	0	0	0	0	0
chr1	8927238	8927238	C	A	exonic	ENO1	0	nonsynonymous SNV	ENO1:NM_001201483:exon3:c.G103T:p.V35F,ENO1:NM_001428:exon6:c.G382T:p.V128F	1p36.23	0	0	0	0	0	0	0	0	0	0.001	D	0.301	B	0.266	B	0	D	1	D	4.07	H	1.45	T	-3.45	D	0.813	5.336	25.8	0.995	0.989	D	-0.576	T	0.199	T	0.672	0	4.76	0.871
chr1	8928044	8928044	C	T	intronic	ENO1	0	0	0	1p36.23	0	0	0	0	0	0	0	0	rs774718848	0	0	0	0	0	0	0	0	0	0	0	0	0	0	0	0	0	0	0	0	0	0	0	0	0	0	0	0	0	0
chr1	8928046	8928046	C	G	splicing	ENO1	NM_001428:exon5:c.310+1G>C;NM_001201483:exon2:c.31+1G>C	0	0	1p36.23	0	0	0	0	0	0	0	0	0	0	0	0	0	0	0	0	0	1	D	0	0	0	0	0	0	0	6.206	28.7	0.996	0.995	D	0	0	0	0	0.257	0	5.93	0.871
chr1	8928898	8928898	A	T	intronic	ENO1	0	0	0	1p36.23	0	0	0	0	0	0	0	0	0	0	0	0	0	0	0	0	0	0	0	0	0	0	0	0	0	0	0	0	0	0	0	0	0	0	0	0	0	0	0
chr1	8936970	8936970	T	C	intronic	ENO1	0	0	0	1p36.23	0	0	0	0	0	0	0	0	0	0	0	0	0	0	0	0	0	0	0	0	0	0	0	0	0	0	0	0	0	0	0	0	0	0	0	0	0	0	0
chr1	8936972	8936972	T	C	intronic	ENO1	0	0	0	1p36.23	0	0	0	0	0	0	0	0	0	0	0	0	0	0	0	0	0	0	0	0	0	0	0	0	0	0	0	0	0	0	0	0	0	0	0	0	0	0	0
chr1	9782098	9782098	C	A	exonic	PIK3CD	0	synonymous SNV	PIK3CD:NM_001350235:exon16:c.C2034A:p.P678P,PIK3CD:NM_001350234:exon17:c.C2118A:p.P706P,PIK3CD:NM_005026:exon17:c.C2121A:p.P707P	1p36.22	0	0	0	0	0	0	0	0	0	0	0	0	0	0	0	0	0	0	0	0	0	0	0	0	0	0	0	0	0	0	0	0	0	0	0	0	0	0	0
chr1	9910476	9910476	A	T	UTR3	CTNNBIP1	NM_020248:c.*300T>A;NM_001012329:c.*300T>A	0	0	1p36.22	0	0	0	0	0	0	0	0	0	0	0	0	0	0	0	0	0	0	0	0	0	0	0	0	0	0	0	0	0	0	0	0	0	0	0	0	0	0	0
chr1	11158138	11158138	A	T	exonic	EXOSC10	0	nonsynonymous SNV	EXOSC10:NM_001001998:exon2:c.T187A:p.Y63N,EXOSC10:NM_002685:exon2:c.T187A:p.Y63N	1p36.22	0	0	0	0	0	0	0	0	0	0	D	1	D	0.999	D	0	D	1	D	2.82	M	0	0	-8.28	D	0.883	6.011	27.9	0.991	0.985	D	0.072	D	0.488	T	0.732	0	5.73	1.062
chr1	11734555	11734555	C	G	UTR3	MAD2L2	NM_006341:c.*277G>C;NM_001127325:c.*277G>C	0	0	1p36.22	0	0	0	0	0	0	0	0	0	0	0	0	0	0	0	0	0	0	0	0	0	0	0	0	0	0	0	0	0	0	0	0	0	0	0	0	0	0	0
chr1	11788041	11788041	G	T	intergenic	DRAXIN;AGTRAP	dist=7705;dist=8101	0	0	1p36.22	0	0	0	0	0	0	0	0	0	0	0	0	0	0	0	0	0	0	0	0	0	0	0	0	0	0	0	0	0	0	0	0	0	0	0	0	0	0	0
chr1	11968209	11968209	A	T	intergenic	NPPB;KIAA2013	dist=49217;dist=11436	0	0	1p36.22	0	0	0	0	0	0	0	0	0	0	0	0	0	0	0	0	0	0	0	0	0	0	0	0	0	0	0	0	0	0	0	0	0	0	0	0	0	0	0
chr1	11968230	11968230	T	C	intergenic	NPPB;KIAA2013	dist=49238;dist=11415	0	0	1p36.22	0	0	0	0	0	0	0	0	rs6687063	0	0	0	0	0	0	0	0	0	0	0	0	0	0	0	0	0	0	0	0	0	0	0	0	0	0	0	0	0	0
chr1	11968273	11968273	A	G	intergenic	NPPB;KIAA2013	dist=49281;dist=11372	0	0	1p36.22	0	0	0	0	0	0	0	0	rs6684539	0	0	0	0	0	0	0	0	0	0	0	0	0	0	0	0	0	0	0	0	0	0	0	0	0	0	0	0	0	0
chr1	12035155	12035155	A	C	UTR3	PLOD1	NM_001316320:c.*290A>C;NM_000302:c.*290A>C	0	0	1p36.22	0	0	0	0	0	0	0	0	0	0	0	0	0	0	0	0	0	0	0	0	0	0	0	0	0	0	0	0	0	0	0	0	0	0	0	0	0	0	0
chr1	12072518	12072518	G	C	UTR3	MFN2	NM_014874:c.*896G>C;NM_001127660:c.*896G>C	0	0	1p36.22	0	0	0	0	0	0	0	0	rs3088064	0	0	0	0	0	0	0	0	0	0	0	0	0	0	0	0	0	0	0	0	0	0	0	0	0	0	0	0	0	0
chr1	12079705	12079705	A	G	intronic	MIIP	0	0	0	1p36.22	0	0	0	0	0	0	0	0	0	0	0	0	0	0	0	0	0	0	0	0	0	0	0	0	0	0	0	0	0	0	0	0	0	0	0	0	0	0	0
chr1	12079708	12079708	A	G	intronic	MIIP	0	0	0	1p36.22	0	0	0	0	0	0	0	0	0	0	0	0	0	0	0	0	0	0	0	0	0	0	0	0	0	0	0	0	0	0	0	0	0	0	0	0	0	0	0
chr1	12123518	12123518	G	C	UTR5	TNFRSF8	NM_001243:c.-138G>C;NM_001281430:c.-40983G>C	0	0	1p36.22	0	0	0	0	0	0	0	0	0	0	0	0	0	0	0	0	0	0	0	0	0	0	0	0	0	0	0	0	0	0	0	0	0	0	0	0	0	0	0
chr1	12123519	12123519	C	G	UTR5	TNFRSF8	NM_001243:c.-137C>G;NM_001281430:c.-40982C>G	0	0	1p36.22	0	0	0	0	0	0	0	0	0	0	0	0	0	0	0	0	0	0	0	0	0	0	0	0	0	0	0	0	0	0	0	0	0	0	0	0	0	0	0
chr1	12123522	12123522	C	G	UTR5	TNFRSF8	NM_001243:c.-134C>G;NM_001281430:c.-40979C>G	0	0	1p36.22	0	0	0	0	0	0	0	0	0	0	0	0	0	0	0	0	0	0	0	0	0	0	0	0	0	0	0	0	0	0	0	0	0	0	0	0	0	0	0
chr1	12175787	12175787	G	A	splicing	TNFRSF8	NM_001243:exon8:c.946+1G>A;NM_001281430:exon7:c.613+1G>A	0	0	1p36.22	0	0	0	0	0	0	0	0	0	0	0	0	0	0	0	0	0	1	D	0	0	0	0	0	0	0	3.27	22.8	0.982	0.953	D	0	0	0	0	0.257	0	3.73	0.576
chr1	12343405	12343405	A	G	exonic	VPS13D	0	nonsynonymous SNV	VPS13D:NM_015378:exon21:c.A5246G:p.K1749R,VPS13D:NM_018156:exon21:c.A5246G:p.K1749R	1p36.22	0	0	0	0	0	0	0	0	0	0	0	0.949	P	0.415	B	0	D	0.991	N	1.04	L	0	0	0	0	0.244	2.954	22.1	0.998	0.941	D	-0.971	T	0.158	T	0.707	0	3.38	1.062
chr1	15755658	15755658	C	T	UTR3	EFHD2	NM_024329:c.*438C>T	0	0	1p36.21	0	0	0	0	0	0	0	0	0	0	0	0	0	0	0	0	0	0	0	0	0	0	0	0	0	0	0	0	0	0	0	0	0	0	0	0	0	0	0
chr1	15755887	15755887	G	C	UTR3	EFHD2	NM_024329:c.*667G>C	0	0	1p36.21	0	0	0	0	0	0	0	0	0	0	0	0	0	0	0	0	0	0	0	0	0	0	0	0	0	0	0	0	0	0	0	0	0	0	0	0	0	0	0
chr1	15756505	15756505	T	A	UTR3	EFHD2	NM_024329:c.*1285T>A	0	0	1p36.21	0	0	0	0	0	0	0	0	0	0	0	0	0	0	0	0	0	0	0	0	0	0	0	0	0	0	0	0	0	0	0	0	0	0	0	0	0	0	0
chr1	16050017	16050017	C	T	intronic	PLEKHM2	0	0	0	1p36.21	0	0	0	0	0	0	0	0	0	0	0	0	0	0	0	0	0	0	0	0	0	0	0	0	0	0	0	0	0	0	0	0	0	0	0	0	0	0	0
chr1	16051894	16051894	C	A	exonic	PLEKHM2	0	synonymous SNV	PLEKHM2:NM_015164:exon8:c.C795A:p.P265P	1p36.21	0	0	0	0	0	0	0	0	0	0	0	0	0	0	0	0	0	0	0	0	0	0	0	0	0	0	0	0	0	0	0	0	0	0	0	0	0	0	0
chr1	16054854	16054854	T	G	splicing	PLEKHM2	NM_015164:exon11:c.1921+2T>G	0	0	1p36.21	0	0	0	0	0	0	0	0	0	0	0	0	0	0	0	0	0	1	D	0	0	0	0	0	0	0	5.352	25.9	0.996	0.986	D	0	0	0	0	0.257	0	5.61	0.991
chr1	16735583	16735583	C	T	intronic	SPATA21	0	0	0	1p36.13	0	0	0	0	0	0	0	0	0	0	0	0	0	0	0	0	0	0	0	0	0	0	0	0	0	0	0	0	0	0	0	0	0	0	0	0	0	0	0
chr1	16778429	16778429	A	G	exonic	NECAP2	0	nonsynonymous SNV	NECAP2:NM_001145277:exon6:c.A586G:p.T196A,NECAP2:NM_001145278:exon6:c.A508G:p.T170A,NECAP2:NM_018090:exon6:c.A586G:p.T196A	1p36.13	0	0	0	0	0	0	0	0	0	1	T	0	B	0.001	B	0.664	N	1	N	1.06	L	1.64	T	-0.02	N	0.177	-0.271	0.772	0.736	0.138	N	-1.002	T	0.053	T	0.707	0	-6.71	1.062
chr1	16778431	16778431	C	G	exonic	NECAP2	0	synonymous SNV	NECAP2:NM_001145277:exon6:c.C588G:p.T196T,NECAP2:NM_001145278:exon6:c.C510G:p.T170T,NECAP2:NM_018090:exon6:c.C588G:p.T196T	1p36.13	2.488e-05	0.0003	0	0	0	0	0	0	0	0	0	0	0	0	0	0	0	0	0	0	0	0	0	0	0	0	0	0	0	0	0	0	0	0	0	0	0	0	0
chr1	16807668	16807668	G	A	ncRNA_intronic	CROCCP3	0	0	0	1p36.13	0	0	0	0	0	0	0	0	0	0	0	0	0	0	0	0	0	0	0	0	0	0	0	0	0	0	0	0	0	0	0	0	0	0	0	0	0	0	0
chr1	16822352	16822352	T	C	intergenic	CROCCP3;LOC440570	dist=3156;dist=37985	0	0	1p36.13	0	0	0	0	0	0	0	0	0	0	0	0	0	0	0	0	0	0	0	0	0	0	0	0	0	0	0	0	0	0	0	0	0	0	0	0	0	0	0
chr1	16840597	16840597	T	C	intergenic	CROCCP3;LOC440570	dist=21401;dist=19740	0	0	1p36.13	0	0	0	0	0	0	0	0	rs9439642	0	0	0	0	0	0	0	0	0	0	0	0	0	0	0	0	0	0	0	0	0	0	0	0	0	0	0	0	0	0
chr1	16861840	16861840	C	A	ncRNA_exonic	LINC01783;LOC440570	0	0	0	1p36.13	0	0	0	0	0	0	0	0	0	0	0	0	0	0	0	0	0	0	0	0	0	0	0	0	0	0	0	0	0	0	0	0	0	0	0	0	0	0	0
chr1	16872426	16872426	G	A	intergenic	FAM231B;MIR3675	dist=5896;dist=2983	0	0	1p36.13	0	0	0	0	0	0	0	0	rs531790833	0	0	0	0	0	0	0	0	0	0	0	0	0	0	0	0	0	0	0	0	0	0	0	0	0	0	0	0	0	0
chr1	16872449	16872449	T	A	intergenic	FAM231B;MIR3675	dist=5919;dist=2960	0	0	1p36.13	0	0	0	0	0	0	0	0	0	0	0	0	0	0	0	0	0	0	0	0	0	0	0	0	0	0	0	0	0	0	0	0	0	0	0	0	0	0	0
chr1	16874206	16874206	A	C	intergenic	FAM231B;MIR3675	dist=7676;dist=1203	0	0	1p36.13	0	0	0	0	0	0	0	0	rs382176	0	0	0	0	0	0	0	0	0	0	0	0	0	0	0	0	0	0	0	0	0	0	0	0	0	0	0	0	0	0
chr1	16952993	16952993	C	G	ncRNA_exonic	CROCCP2	0	0	0	1p36.13	0	0	0	0	0	0	0	0	rs942268	0	0	0	0	0	0	0	0	0	0	0	0	0	0	0	0	0	0	0	0	0	0	0	0	0	0	0	0	0	0
chr1	16993110	16993110	T	G	intergenic	MST1P2;FAM231C	dist=16195;dist=6388	0	0	1p36.13	0	0	0	0	0	0	0	0	rs61772093	0	0	0	0	0	0	0	0	0	0	0	0	0	0	0	0	0	0	0	0	0	0	0	0	0	0	0	0	0	0
chr1	16993208	16993208	A	C	intergenic	MST1P2;FAM231C	dist=16293;dist=6290	0	0	1p36.13	0	0	0	0	0	0	0	0	0	0	0	0	0	0	0	0	0	0	0	0	0	0	0	0	0	0	0	0	0	0	0	0	0	0	0	0	0	0	0
chr1	17011181	17011181	T	A	intergenic	MIR3675;ESPNP	dist=3358;dist=6532	0	0	1p36.13	0	0	0	0	0	0	0	0	0	0	0	0	0	0	0	0	0	0	0	0	0	0	0	0	0	0	0	0	0	0	0	0	0	0	0	0	0	0	0
chr1	17053764	17053764	C	A	intergenic	ESPNP;FAM231C	dist=7112;dist=6538	0	0	1p36.13	0	0	0	0	0	0	0	0	rs1974122	0	0	0	0	0	0	0	0	0	0	0	0	0	0	0	0	0	0	0	0	0	0	0	0	0	0	0	0	0	0
chr1	17053782	17053782	C	A	intergenic	ESPNP;FAM231C	dist=7130;dist=6520	0	0	1p36.13	0	0	0	0	0	0	0	0	rs2419168	0	0	0	0	0	0	0	0	0	0	0	0	0	0	0	0	0	0	0	0	0	0	0	0	0	0	0	0	0	0
chr1	17053809	17053809	C	T	intergenic	ESPNP;FAM231C	dist=7157;dist=6493	0	0	1p36.13	0	0	0	0	0	0	0	0	rs4528110	0	0	0	0	0	0	0	0	0	0	0	0	0	0	0	0	0	0	0	0	0	0	0	0	0	0	0	0	0	0
chr1	17053826	17053826	C	T	intergenic	ESPNP;FAM231C	dist=7174;dist=6476	0	0	1p36.13	0	0	0	0	0	0	0	0	rs1974124	0	0	0	0	0	0	0	0	0	0	0	0	0	0	0	0	0	0	0	0	0	0	0	0	0	0	0	0	0	0
chr1	17084510	17084510	G	A	exonic	MST1L	0	synonymous SNV	MST1L:NM_001271733:exon12:c.C1588T:p.L530L	1p36.13	0.192	0.2641	0.1805	0.4038	0.2155	0.1618	0.234	0.1498	rs11260921	0	0	0	0	0	0	0	0	0	0	0	0	0	0	0	0	0	0	0	0	0	0	0	0	0	0	0	0	0	0
chr1	17188471	17188471	A	T	intergenic	MIR3675;LOC440570	dist=2955;dist=8969	0	0	1p36.13	0	0	0	0	0	0	0	0	0	0	0	0	0	0	0	0	0	0	0	0	0	0	0	0	0	0	0	0	0	0	0	0	0	0	0	0	0	0	0
chr1	17199134	17199134	A	T	ncRNA_exonic	LOC440570	0	0	0	1p36.13	0	0	0	0	0	0	0	0	0	0	0	0	0	0	0	0	0	0	0	0	0	0	0	0	0	0	0	0	0	0	0	0	0	0	0	0	0	0	0
chr1	17222519	17222519	T	C	intergenic	LOC105376805;CROCC	dist=6358;dist=25926	0	0	1p36.13	0	0	0	0	0	0	0	0	0	0	0	0	0	0	0	0	0	0	0	0	0	0	0	0	0	0	0	0	0	0	0	0	0	0	0	0	0	0	0
chr1	17222642	17222642	T	A	intergenic	LOC105376805;CROCC	dist=6481;dist=25803	0	0	1p36.13	0	0	0	0	0	0	0	0	0	0	0	0	0	0	0	0	0	0	0	0	0	0	0	0	0	0	0	0	0	0	0	0	0	0	0	0	0	0	0
chr1	17222643	17222643	T	C	intergenic	LOC105376805;CROCC	dist=6482;dist=25802	0	0	1p36.13	0	0	0	0	0	0	0	0	0	0	0	0	0	0	0	0	0	0	0	0	0	0	0	0	0	0	0	0	0	0	0	0	0	0	0	0	0	0	0
chr1	17739567	17739567	A	T	splicing	RCC2	NM_001136204:exon9:c.1313+2T>A;NM_018715:exon10:c.1313+2T>A	0	0	1p36.13	0	0	0	0	0	0	0	0	0	0	0	0	0	0	0	0	0	1	D	0	0	0	0	0	0	0	5.512	26.3	0.995	0.993	D	0	0	0	0	0.257	0	5.24	1.062
chr1	17739662	17739662	A	G	exonic	RCC2	0	nonsynonymous SNV	RCC2:NM_001136204:exon9:c.T1220C:p.F407S,RCC2:NM_018715:exon10:c.T1220C:p.F407S	1p36.13	0	0	0	0	0	0	0	0	0	0.061	T	0.987	D	0.958	D	0	D	1	D	-0.17	N	-1.22	T	-2.78	D	0.914	6.902	33	0.999	0.986	D	-0.459	T	0.354	T	0.672	0	5.24	1.062
chr1	17749334	17749334	T	C	splicing	RCC2	NM_001136204:exon4:c.524-2A>G;NM_018715:exon5:c.524-2A>G	0	0	1p36.13	0	0	0	0	0	0	0	0	0	0	0	0	0	0	0	0	0	1	D	0	0	0	0	0	0	0	5.082	25.3	0.995	0.958	D	0	0	0	0	0.257	0	5.1	0.991
chr1	17749335	17749335	G	C	intronic	RCC2	0	0	0	1p36.13	0	0	0	0	0	0	0	0	0	0	0	0	0	0	0	0	0	0	0	0	0	0	0	0	0	0	0	0	0	0	0	0	0	0	0	0	0	0	0
chr1	19231988	19231988	A	C	UTR3	IFFO2	NM_001136265:c.*3067T>G	0	0	1p36.13	0	0	0	0	0	0	0	0	0	0	0	0	0	0	0	0	0	0	0	0	0	0	0	0	0	0	0	0	0	0	0	0	0	0	0	0	0	0	0
chr1	19491742	19491742	C	G	splicing	UBR4	NM_020765:exon31:c.4312+1G>C	0	0	1p36.13	0	0	0	0	0	0	0	0	0	0	0	0	0	0	0	0	0	1	D	0	0	0	0	0	0	0	5.427	26.1	0.994	0.999	D	0	0	0	0	0.295	0	6.17	0.871
chr1	19632561	19632561	C	G	exonic	AKR7A2	0	nonsynonymous SNV	AKR7A2:NM_001320979:exon5:c.G764C:p.S255T,AKR7A2:NM_003689:exon6:c.G869C:p.S290T	1p36.13	0	0	0	0	0	0	0	0	0	0.729	T	0.001	B	0.003	B	0	D	0.816	N	-0.155	N	3.7	T	-0.1	N	0.306	0.367	6.32	0.654	0.849	D	-0.957	T	0.007	T	0.732	0	2.92	0.871
chr1	19632562	19632562	T	C	exonic	AKR7A2	0	nonsynonymous SNV	AKR7A2:NM_001320979:exon5:c.A763G:p.S255G,AKR7A2:NM_003689:exon6:c.A868G:p.S290G	1p36.13	0	0	0	0	0	0	0	0	0	0.007	D	0.874	P	0.265	B	0	D	0.711	N	2.17	M	3.4	T	-2.55	D	0.553	2.256	17.88	0.989	0.879	D	-1.068	T	0.021	T	0.732	0	2.68	0.039
chr1	19693163	19693163	A	C	intronic	CAPZB	0	0	0	1p36.13	0	0	0	0	0	0	0	0	0	0	0	0	0	0	0	0	0	0	0	0	0	0	0	0	0	0	0	0	0	0	0	0	0	0	0	0	0	0	0
chr1	20978832	20978832	T	C	UTR3	DDOST	NM_005216:c.*40A>G	0	0	1p36.12	0.8695	0.782	0.8247	0.8308	0.9099	0.885	0.8908	0.8925	rs6893	0	0	0	0	0	0	0	0	0	0	0	0	0	0	0	0	0	0	0	0	0	0	0	0	0	0	0	0	0	0
chr1	21545085	21545085	T	C	UTR3	ECE1	NM_001397:c.*1363A>G;NM_001113349:c.*1363A>G;NM_001113347:c.*1363A>G;NM_001113348:c.*1363A>G	0	0	1p36.12	0	0	0	0	0	0	0	0	0	0	0	0	0	0	0	0	0	0	0	0	0	0	0	0	0	0	0	0	0	0	0	0	0	0	0	0	0	0	0
chr1	22418092	22418092	A	T	UTR3	CDC42	NM_001039802:c.*82A>T;NM_001791:c.*82A>T	0	0	1p36.12	0	0	0	0	0	0	0	0	0	0	0	0	0	0	0	0	0	0	0	0	0	0	0	0	0	0	0	0	0	0	0	0	0	0	0	0	0	0	0
chr1	24124302	24124302	C	T	exonic	GALE	0	synonymous SNV	GALE:NM_001127621:exon5:c.G411A:p.G137G,GALE:NM_000403:exon6:c.G411A:p.G137G,GALE:NM_001008216:exon6:c.G411A:p.G137G	1p36.11	0	0	0	0	0	0	0	0	0	0	0	0	0	0	0	0	0	0	0	0	0	0	0	0	0	0	0	0	0	0	0	0	0	0	0	0	0	0	0
chr1	25226447	25226447	G	T	UTR3	RUNX3	NM_004350:c.*2166C>A;NM_001320672:c.*2166C>A;NM_001031680:c.*2166C>A	0	0	1p36.11	0	0	0	0	0	0	0	0	0	0	0	0	0	0	0	0	0	0	0	0	0	0	0	0	0	0	0	0	0	0	0	0	0	0	0	0	0	0	0
chr1	25227999	25227999	G	A	UTR3	RUNX3	NM_004350:c.*614C>T;NM_001320672:c.*614C>T;NM_001031680:c.*614C>T	0	0	1p36.11	0	0	0	0	0	0	0	0	rs552272104	0	0	0	0	0	0	0	0	0	0	0	0	0	0	0	0	0	0	0	0	0	0	0	0	0	0	0	0	0	0
chr1	25228000	25228000	A	C	UTR3	RUNX3	NM_004350:c.*613T>G;NM_001320672:c.*613T>G;NM_001031680:c.*613T>G	0	0	1p36.11	0	0	0	0	0	0	0	0	0	0	0	0	0	0	0	0	0	0	0	0	0	0	0	0	0	0	0	0	0	0	0	0	0	0	0	0	0	0	0
chr1	25228001	25228001	C	G	UTR3	RUNX3	NM_004350:c.*612G>C;NM_001320672:c.*612G>C;NM_001031680:c.*612G>C	0	0	1p36.11	0	0	0	0	0	0	0	0	0	0	0	0	0	0	0	0	0	0	0	0	0	0	0	0	0	0	0	0	0	0	0	0	0	0	0	0	0	0	0
chr1	26919795	26919795	T	C	intergenic	RPS6KA1;LOC101928728	dist=18275;dist=98606	0	0	1p36.11	0	0	0	0	0	0	0	0	0	0	0	0	0	0	0	0	0	0	0	0	0	0	0	0	0	0	0	0	0	0	0	0	0	0	0	0	0	0	0
chr1	26919883	26919883	A	C	intergenic	RPS6KA1;LOC101928728	dist=18363;dist=98518	0	0	1p36.11	0	0	0	0	0	0	0	0	0	0	0	0	0	0	0	0	0	0	0	0	0	0	0	0	0	0	0	0	0	0	0	0	0	0	0	0	0	0	0
chr1	28358592	28358592	A	G	intronic	EYA3	0	0	0	1p35.3	0	0	0	0	0	0	0	0	0	0	0	0	0	0	0	0	0	0	0	0	0	0	0	0	0	0	0	0	0	0	0	0	0	0	0	0	0	0	0
chr1	28833873	28833873	A	T	ncRNA_intronic	SNHG3	0	0	0	1p35.3	0	0	0	0	0	0	0	0	0	0	0	0	0	0	0	0	0	0	0	0	0	0	0	0	0	0	0	0	0	0	0	0	0	0	0	0	0	0	0
chr1	28833876	28833876	G	T	ncRNA_intronic	SNHG3	0	0	0	1p35.3	0	0	0	0	0	0	0	0	0	0	0	0	0	0	0	0	0	0	0	0	0	0	0	0	0	0	0	0	0	0	0	0	0	0	0	0	0	0	0
chr1	28834882	28834882	A	T	ncRNA_intronic	SNHG3	0	0	0	1p35.3	0	0	0	0	0	0	0	0	0	0	0	0	0	0	0	0	0	0	0	0	0	0	0	0	0	0	0	0	0	0	0	0	0	0	0	0	0	0	0
chr1	28864742	28864742	T	C	UTR3	RCC1	NM_001048199:c.*223T>C;NM_001269:c.*223T>C;NM_001048194:c.*223T>C;NM_001048195:c.*223T>C	0	0	1p35.3	0	0	0	0	0	0	0	0	0	0	0	0	0	0	0	0	0	0	0	0	0	0	0	0	0	0	0	0	0	0	0	0	0	0	0	0	0	0	0
chr1	28906406	28906406	T	A	ncRNA_exonic	SNHG12	0	0	0	1p35.3	2.628e-05	0	0	0.0004	0	0	0	0	rs747118376	0	0	0	0	0	0	0	0	0	0	0	0	0	0	0	0	0	0	0	0	0	0	0	0	0	0	0	0	0	0
chr1	28906413	28906413	A	G	ncRNA_exonic	SNHG12	0	0	0	1p35.3	0	0	0	0	0	0	0	0	0	0	0	0	0	0	0	0	0	0	0	0	0	0	0	0	0	0	0	0	0	0	0	0	0	0	0	0	0	0	0
chr1	28907566	28907566	G	A	ncRNA_intronic	SNHG12	0	0	0	1p35.3	0	0	0	0	0	0	0	0	0	0	0	0	0	0	0	0	0	0	0	0	0	0	0	0	0	0	0	0	0	0	0	0	0	0	0	0	0	0	0
chr1	28907567	28907567	G	A	ncRNA_intronic	SNHG12	0	0	0	1p35.3	0	0	0	0	0	0	0	0	0	0	0	0	0	0	0	0	0	0	0	0	0	0	0	0	0	0	0	0	0	0	0	0	0	0	0	0	0	0	0
chr1	28907568	28907568	G	T	ncRNA_intronic	SNHG12	0	0	0	1p35.3	0	0	0	0	0	0	0	0	0	0	0	0	0	0	0	0	0	0	0	0	0	0	0	0	0	0	0	0	0	0	0	0	0	0	0	0	0	0	0
chr1	28907569	28907569	G	A	ncRNA_intronic	SNHG12	0	0	0	1p35.3	9.156e-06	0.0001	0	0	0	0	0	0	rs531761467	0	0	0	0	0	0	0	0	0	0	0	0	0	0	0	0	0	0	0	0	0	0	0	0	0	0	0	0	0	0
chr1	28907570	28907570	C	A	ncRNA_intronic	SNHG12	0	0	0	1p35.3	0	0	0	0	0	0	0	0	0	0	0	0	0	0	0	0	0	0	0	0	0	0	0	0	0	0	0	0	0	0	0	0	0	0	0	0	0	0	0
chr1	31422052	31422052	A	C	ncRNA_exonic	SNORD103A;SNORD103B	0	0	0	1p35.2	0	0	0	0	0	0	0	0	0	0	0	0	0	0	0	0	0	0	0	0	0	0	0	0	0	0	0	0	0	0	0	0	0	0	0	0	0	0	0
chr1	32372983	32372983	A	G	UTR3	PTP4A2	NM_001195101:c.*1470T>C;NM_001195100:c.*1470T>C;NM_080391:c.*1470T>C	0	0	1p35.2	0	0	0	0	0	0	0	0	0	0	0	0	0	0	0	0	0	0	0	0	0	0	0	0	0	0	0	0	0	0	0	0	0	0	0	0	0	0	0
chr1	36927733	36927733	G	A	exonic	MRPS15	0	synonymous SNV	MRPS15:NM_031280:exon3:c.C207T:p.P69P	1p34.3	0.9479	0.9876	0.9795	0.9998	0.9076	0.927	0.946	0.9739	rs7065	0	0	0	0	0	0	0	0	0	0	0	0	0	0	0	0	0	0	0	0	0	0	0	0	0	0	0	0	0	0
chr1	40033183	40033183	T	A	ncRNA_intronic	LOC101929516	0	0	0	1p34.3	0	0	0	0	0	0	0	0	0	0	0	0	0	0	0	0	0	0	0	0	0	0	0	0	0	0	0	0	0	0	0	0	0	0	0	0	0	0	0
chr1	40033189	40033189	G	A	ncRNA_intronic	LOC101929516	0	0	0	1p34.3	0	0	0	0	0	0	0	0	0	0	0	0	0	0	0	0	0	0	0	0	0	0	0	0	0	0	0	0	0	0	0	0	0	0	0	0	0	0	0
chr1	42965556	42965556	C	T	intergenic	PPCS;CCDC30	dist=26507;dist=35004	0	0	1p34.2	0	0	0	0	0	0	0	0	0	0	0	0	0	0	0	0	0	0	0	0	0	0	0	0	0	0	0	0	0	0	0	0	0	0	0	0	0	0	0
chr1	44157957	44157957	G	C	exonic	KDM4A	0	nonsynonymous SNV	KDM4A:NM_014663:exon16:c.G2350C:p.A784P	1p34.1	0	0	0	0	0	0	0	0	0	0.028	D	1	D	0.999	D	0	D	1	D	2.425	M	2.17	T	-4.18	D	0.96	6.673	32	0.998	0.991	D	-0.872	T	0.161	T	0.707	0	5.29	0.917
chr1	45187511	45187511	T	C	intronic	C1orf228	0	0	0	1p34.1	0	0	0	0	0	0	0	0	rs10127448	0	0	0	0	0	0	0	0	0	0	0	0	0	0	0	0	0	0	0	0	0	0	0	0	0	0	0	0	0	0
chr1	45196718	45196718	C	A	intergenic	C1orf228;KIF2C	dist=5455;dist=8772	0	0	1p34.1	0	0	0	0	0	0	0	0	rs7524446	0	0	0	0	0	0	0	0	0	0	0	0	0	0	0	0	0	0	0	0	0	0	0	0	0	0	0	0	0	0
chr1	45196821	45196821	A	G	intergenic	C1orf228;KIF2C	dist=5558;dist=8669	0	0	1p34.1	0	0	0	0	0	0	0	0	0	0	0	0	0	0	0	0	0	0	0	0	0	0	0	0	0	0	0	0	0	0	0	0	0	0	0	0	0	0	0
chr1	45242163	45242163	A	G	intronic	RPS8	0	0	0	1p34.1	0	0	0	0	0	0	0	0	0	0	0	0	0	0	0	0	0	0	0	0	0	0	0	0	0	0	0	0	0	0	0	0	0	0	0	0	0	0	0
chr1	45243511	45243511	G	T	intronic	RPS8	0	0	0	1p34.1	0	0	0	0	0	0	0	0	0	0	0	0	0	0	0	0	0	0	0	0	0	0	0	0	0	0	0	0	0	0	0	0	0	0	0	0	0	0	0
chr1	45243513	45243513	C	T	intronic	RPS8	0	0	0	1p34.1	0	0	0	0	0	0	0	0	0	0	0	0	0	0	0	0	0	0	0	0	0	0	0	0	0	0	0	0	0	0	0	0	0	0	0	0	0	0	0
chr1	45243514	45243514	T	C	ncRNA_exonic	SNORD38A	0	0	0	1p34.1	0	0	0	0	0	0	0	0	0	0	0	0	0	0	0	0	0	0	0	0	0	0	0	0	0	0	0	0	0	0	0	0	0	0	0	0	0	0	0
chr1	45243694	45243694	T	A	exonic	RPS8	0	stopgain	RPS8:NM_001012:exon5:c.T410A:p.L137X	1p34.1	0	0	0	0	0	0	0	0	0	0	0	0	0	0	0	0	D	1	A	0	0	0	0	0	0	0	11.955	38	0.989	0.964	D	0	0	0	0	0.628	0	4.87	0.991
chr1	45285553	45285553	G	T	UTR3	PTCH2	NM_001166292:c.*808C>A	0	0	1p34.1	0	0	0	0	0	0	0	0	0	0	0	0	0	0	0	0	0	0	0	0	0	0	0	0	0	0	0	0	0	0	0	0	0	0	0	0	0	0	0
chr1	46096244	46096244	T	A	exonic	GPBP1L1	0	nonsynonymous SNV	GPBP1L1:NM_021639:exon11:c.A1079T:p.N360I	1p34.1	0	0	0	0	0	0	0	0	0	0.003	D	0.585	P	0.894	P	0	D	0.773	D	1.61	L	1.77	T	-1.86	N	0.23	2.578	19.97	0.991	0.914	D	-0.892	T	0.108	T	0.707	0	2.59	0.991
chr1	46126071	46126071	A	G	UTR5	GPBP1L1	NM_021639:c.-1312T>C	0	0	1p34.1	0	0	0	0	0	0	0	0	0	0	0	0	0	0	0	0	0	0	0	0	0	0	0	0	0	0	0	0	0	0	0	0	0	0	0	0	0	0	0
chr1	52285546	52285546	C	T	splicing	NRDC	NM_002525:exon11:c.1422-1G>A;NM_001242361:exon11:c.1026-1G>A;NM_001101662:exon9:c.1218-1G>A	0	0	1p32.3	0	0	0	0	0	0	0	0	0	0	0	0	0	0	0	0	0	1	D	0	0	0	0	0	0	0	5.728	26.9	0.996	0.986	D	0	0	0	0	0.295	0	5.02	0.871
chr1	53074242	53074242	G	A	UTR3	GPX7	NM_015696:c.*145G>A	0	0	1p32.3	0	0	0	0	0	0	0	0	0	0	0	0	0	0	0	0	0	0	0	0	0	0	0	0	0	0	0	0	0	0	0	0	0	0	0	0	0	0	0
chr1	65881601	65881601	G	T	downstream	DNAJC6	dist=49	0	0	1p31.3	0	0	0	0	0	0	0	0	rs78238978	0	0	0	0	0	0	0	0	0	0	0	0	0	0	0	0	0	0	0	0	0	0	0	0	0	0	0	0	0	0
chr1	65881626	65881626	T	C	downstream	DNAJC6	dist=74	0	0	1p31.3	0	0	0	0	0	0	0	0	0	0	0	0	0	0	0	0	0	0	0	0	0	0	0	0	0	0	0	0	0	0	0	0	0	0	0	0	0	0	0
chr1	70646022	70646022	T	C	intronic	LRRC40	0	0	0	1p31.1	0	0	0	0	0	0	0	0	0	0	0	0	0	0	0	0	0	0	0	0	0	0	0	0	0	0	0	0	0	0	0	0	0	0	0	0	0	0	0
chr1	70646072	70646072	G	A	intronic	LRRC40	0	0	0	1p31.1	0	0	0	0	0	0	0	0	0	0	0	0	0	0	0	0	0	0	0	0	0	0	0	0	0	0	0	0	0	0	0	0	0	0	0	0	0	0	0
chr1	70646086	70646086	G	A	intronic	LRRC40	0	0	0	1p31.1	0	0	0	0	0	0	0	0	0	0	0	0	0	0	0	0	0	0	0	0	0	0	0	0	0	0	0	0	0	0	0	0	0	0	0	0	0	0	0
chr1	70689985	70689985	T	C	intronic	SRSF11	0	0	0	1p31.1	0	0	0	0	0	0	0	0	0	0	0	0	0	0	0	0	0	0	0	0	0	0	0	0	0	0	0	0	0	0	0	0	0	0	0	0	0	0	0
chr1	70883671	70883671	T	A	exonic	CTH	0	stopgain	CTH:NM_001902:exon3:c.T302A:p.L101X,CTH:NM_153742:exon3:c.T302A:p.L101X	1p31.1	0	0	0	0	0	0	0	0	0	0	0	0	0	0	0	0	D	1	A	0	0	0	0	0	0	0	12.178	38	0.991	0.985	D	0	0	0	0	0.706	0	5.67	0.991
chr1	76209227	76209227	T	C	ncRNA_exonic	DLSTP1	0	0	0	1p31.1	0	0	0	0	0	0	0	0	0	0	0	0	0	0	0	0	0	0	0	0	0	0	0	0	0	0	0	0	0	0	0	0	0	0	0	0	0	0	0
chr1	78430780	78430780	T	C	exonic	FUBP1	0	synonymous SNV	FUBP1:NM_003902:exon8:c.A609G:p.K203K,FUBP1:NM_001303433:exon9:c.A672G:p.K224K	1p31.1	0	0	0	0	0	0	0	0	0	0	0	0	0	0	0	0	0	0	0	0	0	0	0	0	0	0	0	0	0	0	0	0	0	0	0	0	0	0	0
chr1	78433890	78433890	G	C	intronic	FUBP1	0	0	0	1p31.1	0	0	0	0	0	0	0	0	0	0	0	0	0	0	0	0	0	0	0	0	0	0	0	0	0	0	0	0	0	0	0	0	0	0	0	0	0	0	0
chr1	87380680	87380680	C	G	UTR5	HS2ST1	NM_012262:c.-40C>G;NM_001134492:c.-40C>G	0	0	1p22.3	0	0	0	0	0	0	0	0	0	0	0	0	0	0	0	0	0	0	0	0	0	0	0	0	0	0	0	0	0	0	0	0	0	0	0	0	0	0	0
chr1	89447839	89447839	C	G	UTR3	RBMXL1	NM_019610:c.*498G>C;NM_001162536:c.*498G>C	0	0	1p22.2	0	0	0	0	0	0	0	0	0	0	0	0	0	0	0	0	0	0	0	0	0	0	0	0	0	0	0	0	0	0	0	0	0	0	0	0	0	0	0
chr1	91123416	91123416	A	G	ncRNA_exonic	SNORD3G	0	0	0	1p22.2	0	0	0	0	0	0	0	0	0	0	0	0	0	0	0	0	0	0	0	0	0	0	0	0	0	0	0	0	0	0	0	0	0	0	0	0	0	0	0
chr1	91123422	91123422	C	T	ncRNA_exonic	SNORD3G	0	0	0	1p22.2	0	0	0	0	0	0	0	0	0	0	0	0	0	0	0	0	0	0	0	0	0	0	0	0	0	0	0	0	0	0	0	0	0	0	0	0	0	0	0
chr1	91727253	91727253	T	C	intronic	HFM1	0	0	0	1p22.2	0	0	0	0	0	0	0	0	0	0	0	0	0	0	0	0	0	0	0	0	0	0	0	0	0	0	0	0	0	0	0	0	0	0	0	0	0	0	0
chr1	91727254	91727254	C	T	intronic	HFM1	0	0	0	1p22.2	0	0	0	0	0	0	0	0	0	0	0	0	0	0	0	0	0	0	0	0	0	0	0	0	0	0	0	0	0	0	0	0	0	0	0	0	0	0	0
chr1	91852780	91852780	C	A	intronic	HFM1	0	0	0	1p22.2	0	0	0	0	0	0	0	0	rs200374013	0	0	0	0	0	0	0	0	0	0	0	0	0	0	0	0	0	0	0	0	0	0	0	0	0	0	0	0	0	0
chr1	91981368	91981368	C	T	exonic	CDC7	0	nonsynonymous SNV	CDC7:NM_001134419:exon10:c.C1115T:p.P372L,CDC7:NM_001134420:exon10:c.C1115T:p.P372L,CDC7:NM_003503:exon10:c.C1115T:p.P372L	1p22.2	0	0	0	0	0	0	0	0	0	0	D	1	D	1	D	0	D	1	D	1.385	L	-0.14	T	-8.16	D	0.688	7.705	35	0.998	0.99	D	-0.537	T	0.319	T	0.732	0	5.84	0.868
chr1	91981369	91981369	T	C	exonic	CDC7	0	synonymous SNV	CDC7:NM_001134419:exon10:c.T1116C:p.P372P,CDC7:NM_001134420:exon10:c.T1116C:p.P372P,CDC7:NM_003503:exon10:c.T1116C:p.P372P	1p22.2	0	0	0	0	0	0	0	0	0	0	0	0	0	0	0	0	0	0	0	0	0	0	0	0	0	0	0	0	0	0	0	0	0	0	0	0	0	0	0
chr1	93306270	93306270	G	T	intronic	FAM69A;RPL5	0	0	0	1p22.1	0	0	0	0	0	0	0	0	0	0	0	0	0	0	0	0	0	0	0	0	0	0	0	0	0	0	0	0	0	0	0	0	0	0	0	0	0	0	0
chr1	96913165	96913165	T	C	intergenic	LINC01787;PTBP2	dist=73484;dist=273996	0	0	1p21.3	0	0	0	0	0	0	0	0	0	0	0	0	0	0	0	0	0	0	0	0	0	0	0	0	0	0	0	0	0	0	0	0	0	0	0	0	0	0	0
chr1	99536551	99536551	T	A	ncRNA_intronic	LOC100129620	0	0	0	1p21.3	0	0	0	0	0	0	0	0	0	0	0	0	0	0	0	0	0	0	0	0	0	0	0	0	0	0	0	0	0	0	0	0	0	0	0	0	0	0	0
chr1	99536556	99536556	C	A	ncRNA_intronic	LOC100129620	0	0	0	1p21.3	0	0	0	0	0	0	0	0	0	0	0	0	0	0	0	0	0	0	0	0	0	0	0	0	0	0	0	0	0	0	0	0	0	0	0	0	0	0	0
chr1	99536559	99536559	C	T	ncRNA_intronic	LOC100129620	0	0	0	1p21.3	0	0	0	0	0	0	0	0	0	0	0	0	0	0	0	0	0	0	0	0	0	0	0	0	0	0	0	0	0	0	0	0	0	0	0	0	0	0	0
chr1	99536562	99536562	C	T	ncRNA_intronic	LOC100129620	0	0	0	1p21.3	0	0	0	0	0	0	0	0	0	0	0	0	0	0	0	0	0	0	0	0	0	0	0	0	0	0	0	0	0	0	0	0	0	0	0	0	0	0	0
chr1	108113078	108113078	A	C	downstream	VAV3	dist=704	0	0	1p13.3	0	0	0	0	0	0	0	0	0	0	0	0	0	0	0	0	0	0	0	0	0	0	0	0	0	0	0	0	0	0	0	0	0	0	0	0	0	0	0
chr1	108113411	108113411	T	C	downstream	VAV3	dist=371	0	0	1p13.3	0	0	0	0	0	0	0	0	rs369389772	0	0	0	0	0	0	0	0	0	0	0	0	0	0	0	0	0	0	0	0	0	0	0	0	0	0	0	0	0	0
chr1	109180892	109180892	A	C	UTR3	FAM102B	NM_001010883:c.*3120A>C	0	0	1p13.3	0	0	0	0	0	0	0	0	0	0	0	0	0	0	0	0	0	0	0	0	0	0	0	0	0	0	0	0	0	0	0	0	0	0	0	0	0	0	0
chr1	109180893	109180893	C	A	UTR3	FAM102B	NM_001010883:c.*3121C>A	0	0	1p13.3	0	0	0	0	0	0	0	0	0	0	0	0	0	0	0	0	0	0	0	0	0	0	0	0	0	0	0	0	0	0	0	0	0	0	0	0	0	0	0
chr1	110887952	110887952	T	A	intronic	RBM15	0	0	0	1p13.3	0	0	0	0	0	0	0	0	0	0	0	0	0	0	0	0	0	0	0	0	0	0	0	0	0	0	0	0	0	0	0	0	0	0	0	0	0	0	0
chr1	115248251	115248251	T	C	UTR3	NRAS	NM_002524:c.*2464A>G	0	0	1p13.2	0	0	0	0	0	0	0	0	rs140878667	0	0	0	0	0	0	0	0	0	0	0	0	0	0	0	0	0	0	0	0	0	0	0	0	0	0	0	0	0	0
chr1	115260742	115260742	C	T	UTR3	CSDE1	NM_001130523:c.*48G>A;NM_007158:c.*48G>A;NM_001242891:c.*48G>A;NM_001242892:c.*48G>A;NM_001242893:c.*48G>A;NM_001007553:c.*48G>A	0	0	1p13.2	8.24e-06	0	0	0	0	1.499e-05	0	0	rs755778971	0	0	0	0	0	0	0	0	0	0	0	0	0	0	0	0	0	0	0	0	0	0	0	0	0	0	0	0	0	0
chr1	117076572	117076572	G	A	intronic	CD58	0	0	0	1p13.1	0	0	0	0	0	0	0	0	0	0	0	0	0	0	0	0	0	0	0	0	0	0	0	0	0	0	0	0	0	0	0	0	0	0	0	0	0	0	0
chr1	117625392	117625392	A	G	intronic	TTF2	0	0	0	1p13.1	0	0	0	0	0	0	0	0	0	0	0	0	0	0	0	0	0	0	0	0	0	0	0	0	0	0	0	0	0	0	0	0	0	0	0	0	0	0	0
chr1	117631185	117631185	G	A	intronic	TTF2	0	0	0	1p13.1	0	0	0	0	0	0	0	0	0	0	0	0	0	0	0	0	0	0	0	0	0	0	0	0	0	0	0	0	0	0	0	0	0	0	0	0	0	0	0
chr1	120498138	120498138	A	G	intronic	NOTCH2	0	0	0	1p12	0	0	0	0	0	0	0	0	0	0	0	0	0	0	0	0	0	0	0	0	0	0	0	0	0	0	0	0	0	0	0	0	0	0	0	0	0	0	0
chr1	120543973	120543973	T	C	intronic	NOTCH2	0	0	0	1p12	0	0	0	0	0	0	0	0	0	0	0	0	0	0	0	0	0	0	0	0	0	0	0	0	0	0	0	0	0	0	0	0	0	0	0	0	0	0	0
chr1	120543991	120543991	A	G	intronic	NOTCH2	0	0	0	1p12	0	0	0	0	0	0	0	0	0	0	0	0	0	0	0	0	0	0	0	0	0	0	0	0	0	0	0	0	0	0	0	0	0	0	0	0	0	0	0
chr1	120543999	120543999	T	C	intronic	NOTCH2	0	0	0	1p12	0	0	0	0	0	0	0	0	rs61787016	0	0	0	0	0	0	0	0	0	0	0	0	0	0	0	0	0	0	0	0	0	0	0	0	0	0	0	0	0	0
chr1	120544033	120544033	T	C	intronic	NOTCH2	0	0	0	1p12	0	0	0	0	0	0	0	0	rs61787017	0	0	0	0	0	0	0	0	0	0	0	0	0	0	0	0	0	0	0	0	0	0	0	0	0	0	0	0	0	0
chr1	120612154	120612154	C	G	UTR5	NOTCH2	NM_024408:c.-134G>C;NM_001200001:c.-134G>C	0	0	1p11.2	0	0	0	0	0	0	0	0	rs56375229	0	0	0	0	0	0	0	0	0	0	0	0	0	0	0	0	0	0	0	0	0	0	0	0	0	0	0	0	0	0
chr1	120612163	120612163	C	A	UTR5	NOTCH2	NM_024408:c.-143G>T;NM_001200001:c.-143G>T	0	0	1p11.2	0	0	0	0	0	0	0	0	rs55899574	0	0	0	0	0	0	0	0	0	0	0	0	0	0	0	0	0	0	0	0	0	0	0	0	0	0	0	0	0	0
chr1	120855006	120855006	T	A	UTR3	FAM72B	NM_001100910:c.*420T>A;NM_001320149:c.*420T>A	0	0	1p11.2	0	0	0	0	0	0	0	0	0	0	0	0	0	0	0	0	0	0	0	0	0	0	0	0	0	0	0	0	0	0	0	0	0	0	0	0	0	0	0
chr1	121129557	121129557	T	C	exonic	SRGAP2B;SRGAP2C	0	synonymous SNV	SRGAP2B:NM_001330684:exon6:c.T759C:p.F253F	1p11.2	0.4995	0.4995	0.5	0.4991	0.5	0.4994	0.5	0.4995	rs2580438	0	0	0	0	0	0	0	0	0	0	0	0	0	0	0	0	0	0	0	0	0	0	0	0	0	0	0	0	0	0
chr1	121484133	121484133	C	G	intergenic	EMBP1;NONE	dist=170447;dist=NONE	0	0	1p11.2	0	0	0	0	0	0	0	0	rs149012018	0	0	0	0	0	0	0	0	0	0	0	0	0	0	0	0	0	0	0	0	0	0	0	0	0	0	0	0	0	0
chr1	121484229	121484229	A	G	intergenic	EMBP1;NONE	dist=170543;dist=NONE	0	0	1p11.2	0	0	0	0	0	0	0	0	rs75104315	0	0	0	0	0	0	0	0	0	0	0	0	0	0	0	0	0	0	0	0	0	0	0	0	0	0	0	0	0	0
chr1	121484316	121484316	G	T	intergenic	EMBP1;NONE	dist=170630;dist=NONE	0	0	1p11.2	0	0	0	0	0	0	0	0	rs4092786	0	0	0	0	0	0	0	0	0	0	0	0	0	0	0	0	0	0	0	0	0	0	0	0	0	0	0	0	0	0
chr1	121484470	121484470	A	G	intergenic	EMBP1;NONE	dist=170784;dist=NONE	0	0	1p11.2	0	0	0	0	0	0	0	0	0	0	0	0	0	0	0	0	0	0	0	0	0	0	0	0	0	0	0	0	0	0	0	0	0	0	0	0	0	0	0
chr1	121484600	121484600	T	C	intergenic	EMBP1;NONE	dist=170914;dist=NONE	0	0	1p11.2	0	0	0	0	0	0	0	0	rs1825267	0	0	0	0	0	0	0	0	0	0	0	0	0	0	0	0	0	0	0	0	0	0	0	0	0	0	0	0	0	0
chr1	121484685	121484685	A	G	intergenic	EMBP1;NONE	dist=170999;dist=NONE	0	0	1p11.2	0	0	0	0	0	0	0	0	rs74212596	0	0	0	0	0	0	0	0	0	0	0	0	0	0	0	0	0	0	0	0	0	0	0	0	0	0	0	0	0	0
chr1	121484688	121484688	T	A	intergenic	EMBP1;NONE	dist=171002;dist=NONE	0	0	1p11.2	0	0	0	0	0	0	0	0	rs2128558	0	0	0	0	0	0	0	0	0	0	0	0	0	0	0	0	0	0	0	0	0	0	0	0	0	0	0	0	0	0
chr1	121484723	121484723	T	G	intergenic	EMBP1;NONE	dist=171037;dist=NONE	0	0	1p11.2	0	0	0	0	0	0	0	0	rs4092775	0	0	0	0	0	0	0	0	0	0	0	0	0	0	0	0	0	0	0	0	0	0	0	0	0	0	0	0	0	0
chr1	121484858	121484858	A	T	intergenic	EMBP1;NONE	dist=171172;dist=NONE	0	0	1p11.2	0	0	0	0	0	0	0	0	rs28861668	0	0	0	0	0	0	0	0	0	0	0	0	0	0	0	0	0	0	0	0	0	0	0	0	0	0	0	0	0	0
chr1	121484867	121484867	G	T	intergenic	EMBP1;NONE	dist=171181;dist=NONE	0	0	1p11.2	0	0	0	0	0	0	0	0	rs3916395	0	0	0	0	0	0	0	0	0	0	0	0	0	0	0	0	0	0	0	0	0	0	0	0	0	0	0	0	0	0
chr1	121485160	121485160	A	G	intergenic	EMBP1;NONE	dist=171474;dist=NONE	0	0	1p11.2	0	0	0	0	0	0	0	0	rs4092803	0	0	0	0	0	0	0	0	0	0	0	0	0	0	0	0	0	0	0	0	0	0	0	0	0	0	0	0	0	0
chr1	121485180	121485180	G	C	intergenic	EMBP1;NONE	dist=171494;dist=NONE	0	0	1p11.2	0	0	0	0	0	0	0	0	rs4092817	0	0	0	0	0	0	0	0	0	0	0	0	0	0	0	0	0	0	0	0	0	0	0	0	0	0	0	0	0	0
chr1	121485220	121485220	G	A	intergenic	EMBP1;NONE	dist=171534;dist=NONE	0	0	1p11.2	0	0	0	0	0	0	0	0	rs28971136	0	0	0	0	0	0	0	0	0	0	0	0	0	0	0	0	0	0	0	0	0	0	0	0	0	0	0	0	0	0
chr1	121485227	121485227	A	T	intergenic	EMBP1;NONE	dist=171541;dist=NONE	0	0	1p11.2	0	0	0	0	0	0	0	0	rs74210638	0	0	0	0	0	0	0	0	0	0	0	0	0	0	0	0	0	0	0	0	0	0	0	0	0	0	0	0	0	0
chr1	121485241	121485241	G	T	intergenic	EMBP1;NONE	dist=171555;dist=NONE	0	0	1p11.2	0	0	0	0	0	0	0	0	rs4088681	0	0	0	0	0	0	0	0	0	0	0	0	0	0	0	0	0	0	0	0	0	0	0	0	0	0	0	0	0	0
chr1	121485244	121485244	T	G	intergenic	EMBP1;NONE	dist=171558;dist=NONE	0	0	1p11.2	0	0	0	0	0	0	0	0	rs4123990	0	0	0	0	0	0	0	0	0	0	0	0	0	0	0	0	0	0	0	0	0	0	0	0	0	0	0	0	0	0
chr1	121485246	121485246	G	A	intergenic	EMBP1;NONE	dist=171560;dist=NONE	0	0	1p11.2	0	0	0	0	0	0	0	0	rs4115084	0	0	0	0	0	0	0	0	0	0	0	0	0	0	0	0	0	0	0	0	0	0	0	0	0	0	0	0	0	0
chr1	121485248	121485248	A	G	intergenic	EMBP1;NONE	dist=171562;dist=NONE	0	0	1p11.2	0	0	0	0	0	0	0	0	rs4115049	0	0	0	0	0	0	0	0	0	0	0	0	0	0	0	0	0	0	0	0	0	0	0	0	0	0	0	0	0	0
chr1	121485269	121485269	G	T	intergenic	EMBP1;NONE	dist=171583;dist=NONE	0	0	1p11.2	0	0	0	0	0	0	0	0	rs28973235	0	0	0	0	0	0	0	0	0	0	0	0	0	0	0	0	0	0	0	0	0	0	0	0	0	0	0	0	0	0
chr1	121485290	121485290	C	T	intergenic	EMBP1;NONE	dist=171604;dist=NONE	0	0	1p11.2	0	0	0	0	0	0	0	0	rs1949900	0	0	0	0	0	0	0	0	0	0	0	0	0	0	0	0	0	0	0	0	0	0	0	0	0	0	0	0	0	0
chr1	121485318	121485318	T	G	intergenic	EMBP1;NONE	dist=171632;dist=NONE	0	0	1p11.2	0	0	0	0	0	0	0	0	rs1138166	0	0	0	0	0	0	0	0	0	0	0	0	0	0	0	0	0	0	0	0	0	0	0	0	0	0	0	0	0	0
chr1	121485379	121485379	C	T	intergenic	EMBP1;NONE	dist=171693;dist=NONE	0	0	1p11.2	0	0	0	0	0	0	0	0	rs28970724	0	0	0	0	0	0	0	0	0	0	0	0	0	0	0	0	0	0	0	0	0	0	0	0	0	0	0	0	0	0
chr1	121485429	121485429	G	T	intergenic	EMBP1;NONE	dist=171743;dist=NONE	0	0	1p11.2	0	0	0	0	0	0	0	0	rs28973250	0	0	0	0	0	0	0	0	0	0	0	0	0	0	0	0	0	0	0	0	0	0	0	0	0	0	0	0	0	0
chr1	143444163	143444163	A	C	intergenic	LOC102723769;MIR6077	dist=241924;dist=228758	0	0	1q21.1	0	0	0	0	0	0	0	0	rs61798961	0	0	0	0	0	0	0	0	0	0	0	0	0	0	0	0	0	0	0	0	0	0	0	0	0	0	0	0	0	0
chr1	143647017	143647017	A	G	intergenic	LOC102723769;MIR6077	dist=444778;dist=25904	0	0	1q21.1	0	0	0	0	0	0	0	0	0	0	0	0	0	0	0	0	0	0	0	0	0	0	0	0	0	0	0	0	0	0	0	0	0	0	0	0	0	0	0
chr1	143647080	143647080	G	A	intergenic	LOC102723769;MIR6077	dist=444841;dist=25841	0	0	1q21.1	0	0	0	0	0	0	0	0	0	0	0	0	0	0	0	0	0	0	0	0	0	0	0	0	0	0	0	0	0	0	0	0	0	0	0	0	0	0	0
chr1	143647083	143647083	A	T	intergenic	LOC102723769;MIR6077	dist=444844;dist=25838	0	0	1q21.1	0	0	0	0	0	0	0	0	0	0	0	0	0	0	0	0	0	0	0	0	0	0	0	0	0	0	0	0	0	0	0	0	0	0	0	0	0	0	0
chr1	143673172	143673172	A	G	downstream	MIR6077	dist=170	0	0	1q21.1	0	0	0	0	0	0	0	0	0	0	0	0	0	0	0	0	0	0	0	0	0	0	0	0	0	0	0	0	0	0	0	0	0	0	0	0	0	0	0
chr1	143673209	143673209	A	G	downstream	MIR6077	dist=207	0	0	1q21.1	0	0	0	0	0	0	0	0	0	0	0	0	0	0	0	0	0	0	0	0	0	0	0	0	0	0	0	0	0	0	0	0	0	0	0	0	0	0	0
chr1	143673246	143673246	A	G	downstream	MIR6077	dist=244	0	0	1q21.1	0	0	0	0	0	0	0	0	0	0	0	0	0	0	0	0	0	0	0	0	0	0	0	0	0	0	0	0	0	0	0	0	0	0	0	0	0	0	0
chr1	143912867	143912867	T	C	UTR5	FAM72C;FAM72D	NM_001287385:c.-572A>G;NM_001346070:c.-659A>G;NM_001346071:c.-572A>G;NM_001346068:c.-572A>G;NM_207418:c.-572A>G	0	0	1q21.1	0	0	0	0	0	0	0	0	0	0	0	0	0	0	0	0	0	0	0	0	0	0	0	0	0	0	0	0	0	0	0	0	0	0	0	0	0	0	0
chr1	143916177	143916177	G	A	intergenic	FAM72C;NBPF20	dist=1504;dist=230634	0	0	1q21.1	0	0	0	0	0	0	0	0	rs9331173	0	0	0	0	0	0	0	0	0	0	0	0	0	0	0	0	0	0	0	0	0	0	0	0	0	0	0	0	0	0
chr1	144311250	144311250	A	G	ncRNA_intronic	LINC00623;LINC00869	0	0	0	1q21.1	0	0	0	0	0	0	0	0	0	0	0	0	0	0	0	0	0	0	0	0	0	0	0	0	0	0	0	0	0	0	0	0	0	0	0	0	0	0	0
chr1	144311307	144311307	T	C	ncRNA_intronic	LINC00623;LINC00869	0	0	0	1q21.1	0	0	0	0	0	0	0	0	0	0	0	0	0	0	0	0	0	0	0	0	0	0	0	0	0	0	0	0	0	0	0	0	0	0	0	0	0	0	0
chr1	144534082	144534082	T	C	intronic	NBPF19;NBPF20	0	0	0	1q21.1	0	0	0	0	0	0	0	0	rs509754	0	0	0	0	0	0	0	0	0	0	0	0	0	0	0	0	0	0	0	0	0	0	0	0	0	0	0	0	0	0
chr1	144828764	144828764	G	T	exonic	NBPF8;NBPF9	0	unknown	UNKNOWN	1q21.1	0.4568	0.4719	0.477	0.4706	0.48	0.456	0.4593	0.4206	rs114576842	0	0	0	0	0	0	0	0	0	0	0	0	0	0	0	0	0	0	0	0	0	0	0	0	0	0	0	0	0	0
chr1	144828784	144828784	A	G	exonic	NBPF8;NBPF9	0	unknown	UNKNOWN	1q21.1	0.4544	0.4595	0.4755	0.4773	0.4795	0.4541	0.4554	0.4131	rs78667364	0	0	0	0	0	0	0	0	0	0	0	0	0	0	0	0	0	0	0	0	0	0	0	0	0	0	0	0	0	0
chr1	144931330	144931330	C	T	exonic	PDE4DIP	0	nonsynonymous SNV	PDE4DIP:NM_001002811:exon1:c.G379A:p.A127T,PDE4DIP:NM_001350520:exon1:c.G379A:p.A127T	1q21.1	0.5	0.5	0.5	0.5	0.5	0.5	0.5	0.5	rs2762745	0	0	0	0	0	0	0	0	0	0	0	0	0	0	0	0	0	0	0	0	0	0	0	0	0	0	0	0	0	0
chr1	144931392	144931392	G	A	exonic	PDE4DIP	0	nonsynonymous SNV	PDE4DIP:NM_001002811:exon1:c.C317T:p.A106V,PDE4DIP:NM_001350520:exon1:c.C317T:p.A106V	1q21.1	0.5	0.5	0.5	0.5	0.5	0.5	0.5	0.5	rs2798893	0	0	0	0	0	0	0	0	0	0	0	0	0	0	0	0	0	0	0	0	0	0	0	0	0	0	0	0	0	0
chr1	145112485	145112485	C	T	exonic	SEC22B	0	unknown	UNKNOWN	1q21.1	0.4995	0.4995	0.4994	0.4979	0.4994	0.4996	0.4978	0.4998	rs2794039	0	0	0	0	0	0	0	0	0	0	0	0	0	0	0	0	0	0	0	0	0	0	0	0	0	0	0	0	0	0
chr1	145242805	145242805	C	T	intronic	NBPF19;NBPF20;NBPF9;NOTCH2NL	0	0	0	1q21.1	0	0	0	0	0	0	0	0	rs111281211	0	0	0	0	0	0	0	0	0	0	0	0	0	0	0	0	0	0	0	0	0	0	0	0	0	0	0	0	0	0
chr1	145277280	145277280	A	G	intronic	NBPF19;NBPF20;NBPF9;NOTCH2NL	0	0	0	1q21.1	0	0	0	0	0	0	0	0	0	0	0	0	0	0	0	0	0	0	0	0	0	0	0	0	0	0	0	0	0	0	0	0	0	0	0	0	0	0	0
chr1	145277342	145277342	A	G	intronic	NBPF19;NBPF20;NBPF9;NOTCH2NL	0	0	0	1q21.1	0	0	0	0	0	0	0	0	rs138086558	0	0	0	0	0	0	0	0	0	0	0	0	0	0	0	0	0	0	0	0	0	0	0	0	0	0	0	0	0	0
chr1	145277376	145277376	A	G	intronic	NBPF19;NBPF20;NBPF9;NOTCH2NL	0	0	0	1q21.1	0	0	0	0	0	0	0	0	rs200466889	0	0	0	0	0	0	0	0	0	0	0	0	0	0	0	0	0	0	0	0	0	0	0	0	0	0	0	0	0	0
chr1	145277411	145277411	G	A	intronic	NBPF19;NBPF20;NBPF9;NOTCH2NL	0	0	0	1q21.1	0	0	0	0	0	0	0	0	rs199782795	0	0	0	0	0	0	0	0	0	0	0	0	0	0	0	0	0	0	0	0	0	0	0	0	0	0	0	0	0	0
chr1	145277430	145277430	T	C	intronic	NBPF19;NBPF20;NBPF9;NOTCH2NL	0	0	0	1q21.1	0	0	0	0	0	0	0	0	rs77938685	0	0	0	0	0	0	0	0	0	0	0	0	0	0	0	0	0	0	0	0	0	0	0	0	0	0	0	0	0	0
chr1	145277469	145277469	G	A	intronic	NBPF19;NBPF20;NBPF9;NOTCH2NL	0	0	0	1q21.1	0	0	0	0	0	0	0	0	rs74494878	0	0	0	0	0	0	0	0	0	0	0	0	0	0	0	0	0	0	0	0	0	0	0	0	0	0	0	0	0	0
chr1	145277481	145277481	A	G	intronic	NBPF19;NBPF20;NBPF9;NOTCH2NL	0	0	0	1q21.1	0	0	0	0	0	0	0	0	rs76267341	0	0	0	0	0	0	0	0	0	0	0	0	0	0	0	0	0	0	0	0	0	0	0	0	0	0	0	0	0	0
chr1	145281543	145281543	C	T	exonic	NOTCH2NL	0	nonsynonymous SNV	NOTCH2NL:NM_203458:exon4:c.C473T:p.T158I	1q21.1	0.4808	0.4404	0.4908	0.4932	0.4864	0.4818	0.4788	0.4866	rs8002	0	0	1	D	0.996	D	0	0	0.997	N	1.43	L	0	0	0	0	0.205	5.649	26.7	0.998	0.277	N	-0.067	T	0.699	D	0.675	0	1.87	0.871
chr1	145283719	145283719	A	G	UTR3	NOTCH2NL	NM_203458:c.*1688A>G	0	0	1q21.1	0	0	0	0	0	0	0	0	0	0	0	0	0	0	0	0	0	0	0	0	0	0	0	0	0	0	0	0	0	0	0	0	0	0	0	0	0	0	0
chr1	145286370	145286370	T	C	intronic	NBPF19;NBPF20;NBPF9	0	0	0	1q21.1	0	0	0	0	0	0	0	0	rs61814571	0	0	0	0	0	0	0	0	0	0	0	0	0	0	0	0	0	0	0	0	0	0	0	0	0	0	0	0	0	0
chr1	145289076	145289076	T	C	intronic	NBPF19;NBPF20;NBPF9	0	0	0	1q21.1	0	0	0	0	0	0	0	0	rs12350	0	0	0	0	0	0	0	0	0	0	0	0	0	0	0	0	0	0	0	0	0	0	0	0	0	0	0	0	0	0
chr1	145290553	145290553	C	T	ncRNA_intronic	NBPF25P	0	0	0	1q21.1	0	0	0	0	0	0	0	0	rs4143494	0	0	0	0	0	0	0	0	0	0	0	0	0	0	0	0	0	0	0	0	0	0	0	0	0	0	0	0	0	0
chr1	145326383	145326383	G	C	ncRNA_intronic	NBPF25P	0	0	0	1q21.1	0	0	0	0	0	0	0	0	0	0	0	0	0	0	0	0	0	0	0	0	0	0	0	0	0	0	0	0	0	0	0	0	0	0	0	0	0	0	0
chr1	145382835	145382835	C	G	intronic	NBPF10;NBPF19;NBPF20	0	0	0	1q21.1	0	0	0	0	0	0	0	0	0	0	0	0	0	0	0	0	0	0	0	0	0	0	0	0	0	0	0	0	0	0	0	0	0	0	0	0	0	0	0
chr1	145382849	145382849	A	G	intronic	NBPF10;NBPF19;NBPF20	0	0	0	1q21.1	0	0	0	0	0	0	0	0	0	0	0	0	0	0	0	0	0	0	0	0	0	0	0	0	0	0	0	0	0	0	0	0	0	0	0	0	0	0	0
chr1	145382850	145382850	G	A	intronic	NBPF10;NBPF19;NBPF20	0	0	0	1q21.1	0	0	0	0	0	0	0	0	0	0	0	0	0	0	0	0	0	0	0	0	0	0	0	0	0	0	0	0	0	0	0	0	0	0	0	0	0	0	0
chr1	145382878	145382878	T	C	intronic	NBPF10;NBPF19;NBPF20	0	0	0	1q21.1	0	0	0	0	0	0	0	0	0	0	0	0	0	0	0	0	0	0	0	0	0	0	0	0	0	0	0	0	0	0	0	0	0	0	0	0	0	0	0
chr1	145382890	145382890	C	T	intronic	NBPF10;NBPF19;NBPF20	0	0	0	1q21.1	0	0	0	0	0	0	0	0	0	0	0	0	0	0	0	0	0	0	0	0	0	0	0	0	0	0	0	0	0	0	0	0	0	0	0	0	0	0	0
chr1	145382896	145382896	T	G	intronic	NBPF10;NBPF19;NBPF20	0	0	0	1q21.1	0	0	0	0	0	0	0	0	0	0	0	0	0	0	0	0	0	0	0	0	0	0	0	0	0	0	0	0	0	0	0	0	0	0	0	0	0	0	0
chr1	145382897	145382897	A	G	intronic	NBPF10;NBPF19;NBPF20	0	0	0	1q21.1	0	0	0	0	0	0	0	0	0	0	0	0	0	0	0	0	0	0	0	0	0	0	0	0	0	0	0	0	0	0	0	0	0	0	0	0	0	0	0
chr1	145382904	145382904	A	G	intronic	NBPF10;NBPF19;NBPF20	0	0	0	1q21.1	0	0	0	0	0	0	0	0	0	0	0	0	0	0	0	0	0	0	0	0	0	0	0	0	0	0	0	0	0	0	0	0	0	0	0	0	0	0	0
chr1	145396854	145396854	C	A	intronic	NBPF10;NBPF19;NBPF20	0	0	0	1q21.1	0	0	0	0	0	0	0	0	rs72701850	0	0	0	0	0	0	0	0	0	0	0	0	0	0	0	0	0	0	0	0	0	0	0	0	0	0	0	0	0	0
chr1	145399232	145399232	T	G	intronic	NBPF10;NBPF19;NBPF20	0	0	0	1q21.1	0	0	0	0	0	0	0	0	0	0	0	0	0	0	0	0	0	0	0	0	0	0	0	0	0	0	0	0	0	0	0	0	0	0	0	0	0	0	0
chr1	145439055	145439055	A	G	intronic	NBPF10;NBPF19;NBPF20;TXNIP	0	0	0	1q21.1	0	0	0	0	0	0	0	0	0	0	0	0	0	0	0	0	0	0	0	0	0	0	0	0	0	0	0	0	0	0	0	0	0	0	0	0	0	0	0
chr1	146234042	146234042	G	A	ncRNA_intronic	NBPF25P	0	0	0	1q21.1	0	0	0	0	0	0	0	0	0	0	0	0	0	0	0	0	0	0	0	0	0	0	0	0	0	0	0	0	0	0	0	0	0	0	0	0	0	0	0
chr1	146556169	146556169	A	G	ncRNA_exonic	RNVU1-8	0	0	0	1q21.1	0	0	0	0	0	0	0	0	0	0	0	0	0	0	0	0	0	0	0	0	0	0	0	0	0	0	0	0	0	0	0	0	0	0	0	0	0	0	0
chr1	146556174	146556174	A	C	ncRNA_exonic	RNVU1-8	0	0	0	1q21.1	0	0	0	0	0	0	0	0	0	0	0	0	0	0	0	0	0	0	0	0	0	0	0	0	0	0	0	0	0	0	0	0	0	0	0	0	0	0	0
chr1	146556215	146556215	C	T	ncRNA_exonic	RNVU1-8	0	0	0	1q21.1	0	0	0	0	0	0	0	0	0	0	0	0	0	0	0	0	0	0	0	0	0	0	0	0	0	0	0	0	0	0	0	0	0	0	0	0	0	0	0
chr1	146556233	146556233	G	A	ncRNA_exonic	RNVU1-8	0	0	0	1q21.1	0	0	0	0	0	0	0	0	rs76296120	0	0	0	0	0	0	0	0	0	0	0	0	0	0	0	0	0	0	0	0	0	0	0	0	0	0	0	0	0	0
chr1	146556235	146556235	T	C	ncRNA_exonic	RNVU1-8	0	0	0	1q21.1	0	0	0	0	0	0	0	0	0	0	0	0	0	0	0	0	0	0	0	0	0	0	0	0	0	0	0	0	0	0	0	0	0	0	0	0	0	0	0
chr1	146556239	146556239	C	G	ncRNA_exonic	RNVU1-8	0	0	0	1q21.1	0	0	0	0	0	0	0	0	0	0	0	0	0	0	0	0	0	0	0	0	0	0	0	0	0	0	0	0	0	0	0	0	0	0	0	0	0	0	0
chr1	146556241	146556241	A	G	ncRNA_exonic	RNVU1-8	0	0	0	1q21.1	0	0	0	0	0	0	0	0	0	0	0	0	0	0	0	0	0	0	0	0	0	0	0	0	0	0	0	0	0	0	0	0	0	0	0	0	0	0	0
chr1	146556242	146556242	A	G	ncRNA_exonic	RNVU1-8	0	0	0	1q21.1	0	0	0	0	0	0	0	0	0	0	0	0	0	0	0	0	0	0	0	0	0	0	0	0	0	0	0	0	0	0	0	0	0	0	0	0	0	0	0
chr1	146556244	146556244	T	C	ncRNA_exonic	RNVU1-8	0	0	0	1q21.1	0	0	0	0	0	0	0	0	0	0	0	0	0	0	0	0	0	0	0	0	0	0	0	0	0	0	0	0	0	0	0	0	0	0	0	0	0	0	0
chr1	146736247	146736247	A	G	intronic	CHD1L;NBPF19	0	0	0	1q21.1	0	0	0	0	0	0	0	0	0	0	0	0	0	0	0	0	0	0	0	0	0	0	0	0	0	0	0	0	0	0	0	0	0	0	0	0	0	0	0
chr1	147834505	147834505	A	G	intronic	NBPF19	0	0	0	1q21.2	0	0	0	0	0	0	0	0	0	0	0	0	0	0	0	0	0	0	0	0	0	0	0	0	0	0	0	0	0	0	0	0	0	0	0	0	0	0	0
chr1	147834512	147834512	C	T	intronic	NBPF19	0	0	0	1q21.2	0	0	0	0	0	0	0	0	0	0	0	0	0	0	0	0	0	0	0	0	0	0	0	0	0	0	0	0	0	0	0	0	0	0	0	0	0	0	0
chr1	147834572	147834572	C	T	intronic	NBPF19	0	0	0	1q21.2	0	0	0	0	0	0	0	0	0	0	0	0	0	0	0	0	0	0	0	0	0	0	0	0	0	0	0	0	0	0	0	0	0	0	0	0	0	0	0
chr1	147834573	147834573	G	C	intronic	NBPF19	0	0	0	1q21.2	0	0	0	0	0	0	0	0	0	0	0	0	0	0	0	0	0	0	0	0	0	0	0	0	0	0	0	0	0	0	0	0	0	0	0	0	0	0	0
chr1	147834613	147834613	T	G	intronic	NBPF19	0	0	0	1q21.2	0	0	0	0	0	0	0	0	0	0	0	0	0	0	0	0	0	0	0	0	0	0	0	0	0	0	0	0	0	0	0	0	0	0	0	0	0	0	0
chr1	147860685	147860685	A	G	intronic	NBPF19	0	0	0	1q21.2	0	0	0	0	0	0	0	0	rs113905640	0	0	0	0	0	0	0	0	0	0	0	0	0	0	0	0	0	0	0	0	0	0	0	0	0	0	0	0	0	0
chr1	147860722	147860722	A	G	intronic	NBPF19	0	0	0	1q21.2	0	0	0	0	0	0	0	0	0	0	0	0	0	0	0	0	0	0	0	0	0	0	0	0	0	0	0	0	0	0	0	0	0	0	0	0	0	0	0
chr1	147860729	147860729	T	C	intronic	NBPF19	0	0	0	1q21.2	0	0	0	0	0	0	0	0	0	0	0	0	0	0	0	0	0	0	0	0	0	0	0	0	0	0	0	0	0	0	0	0	0	0	0	0	0	0	0
chr1	147860780	147860780	T	G	intronic	NBPF19	0	0	0	1q21.2	0	0	0	0	0	0	0	0	0	0	0	0	0	0	0	0	0	0	0	0	0	0	0	0	0	0	0	0	0	0	0	0	0	0	0	0	0	0	0
chr1	147994237	147994237	T	C	ncRNA_exonic	RNVU1-19	0	0	0	1q21.2	0	0	0	0	0	0	0	0	0	0	0	0	0	0	0	0	0	0	0	0	0	0	0	0	0	0	0	0	0	0	0	0	0	0	0	0	0	0	0
chr1	147994338	147994338	G	A	intronic	NBPF19	0	0	0	1q21.2	0	0	0	0	0	0	0	0	rs782274578	0	0	0	0	0	0	0	0	0	0	0	0	0	0	0	0	0	0	0	0	0	0	0	0	0	0	0	0	0	0
chr1	148016426	148016426	G	T	intronic	NBPF19;NBPF26	0	0	0	1q21.2	0.0001	0.0022	0.0002	0	0	0	0	0.0001	rs28452263	0	0	0	0	0	0	0	0	0	0	0	0	0	0	0	0	0	0	0	0	0	0	0	0	0	0	0	0	0	0
chr1	148241512	148241512	T	C	intronic	NBPF19;NBPF26	0	0	0	1q21.2	0	0	0	0	0	0	0	0	0	0	0	0	0	0	0	0	0	0	0	0	0	0	0	0	0	0	0	0	0	0	0	0	0	0	0	0	0	0	0
chr1	148241521	148241521	A	G	intronic	NBPF19;NBPF26	0	0	0	1q21.2	0	0	0	0	0	0	0	0	0	0	0	0	0	0	0	0	0	0	0	0	0	0	0	0	0	0	0	0	0	0	0	0	0	0	0	0	0	0	0
chr1	148241536	148241536	T	C	intronic	NBPF19;NBPF26	0	0	0	1q21.2	0	0	0	0	0	0	0	0	0	0	0	0	0	0	0	0	0	0	0	0	0	0	0	0	0	0	0	0	0	0	0	0	0	0	0	0	0	0	0
chr1	148241584	148241584	G	C	intronic	NBPF19;NBPF26	0	0	0	1q21.2	0	0	0	0	0	0	0	0	rs368561300	0	0	0	0	0	0	0	0	0	0	0	0	0	0	0	0	0	0	0	0	0	0	0	0	0	0	0	0	0	0
chr1	148241598	148241598	A	G	intronic	NBPF19;NBPF26	0	0	0	1q21.2	0	0	0	0	0	0	0	0	rs191468706	0	0	0	0	0	0	0	0	0	0	0	0	0	0	0	0	0	0	0	0	0	0	0	0	0	0	0	0	0	0
chr1	148241611	148241611	A	G	intronic	NBPF19;NBPF26	0	0	0	1q21.2	0	0	0	0	0	0	0	0	rs144302261	0	0	0	0	0	0	0	0	0	0	0	0	0	0	0	0	0	0	0	0	0	0	0	0	0	0	0	0	0	0
chr1	148241627	148241627	T	C	intronic	NBPF19;NBPF26	0	0	0	1q21.2	0	0	0	0	0	0	0	0	0	0	0	0	0	0	0	0	0	0	0	0	0	0	0	0	0	0	0	0	0	0	0	0	0	0	0	0	0	0	0
chr1	148575600	148575600	A	G	ncRNA_intronic	NBPF25P	0	0	0	1q21.2	0	0	0	0	0	0	0	0	0	0	0	0	0	0	0	0	0	0	0	0	0	0	0	0	0	0	0	0	0	0	0	0	0	0	0	0	0	0	0
chr1	148604945	148604945	G	A	ncRNA_intronic	NBPF25P	0	0	0	1q21.2	0	0	0	0	0	0	0	0	rs373738616	0	0	0	0	0	0	0	0	0	0	0	0	0	0	0	0	0	0	0	0	0	0	0	0	0	0	0	0	0	0
chr1	148604963	148604963	T	C	ncRNA_intronic	NBPF25P	0	0	0	1q21.2	0	0	0	0	0	0	0	0	rs376488100	0	0	0	0	0	0	0	0	0	0	0	0	0	0	0	0	0	0	0	0	0	0	0	0	0	0	0	0	0	0
chr1	148604970	148604970	G	T	ncRNA_intronic	NBPF25P	0	0	0	1q21.2	0	0	0	0	0	0	0	0	rs370690486	0	0	0	0	0	0	0	0	0	0	0	0	0	0	0	0	0	0	0	0	0	0	0	0	0	0	0	0	0	0
chr1	148760349	148760349	A	G	ncRNA_intronic	NBPF25P	0	0	0	1q21.2	0	0	0	0	0	0	0	0	rs2932622	0	0	0	0	0	0	0	0	0	0	0	0	0	0	0	0	0	0	0	0	0	0	0	0	0	0	0	0	0	0
chr1	148767010	148767010	G	C	ncRNA_intronic	NBPF25P	0	0	0	1q21.2	0	0	0	0	0	0	0	0	0	0	0	0	0	0	0	0	0	0	0	0	0	0	0	0	0	0	0	0	0	0	0	0	0	0	0	0	0	0	0
chr1	148767022	148767022	T	C	ncRNA_intronic	NBPF25P	0	0	0	1q21.2	0	0	0	0	0	0	0	0	0	0	0	0	0	0	0	0	0	0	0	0	0	0	0	0	0	0	0	0	0	0	0	0	0	0	0	0	0	0	0
chr1	148767026	148767026	C	T	ncRNA_intronic	NBPF25P	0	0	0	1q21.2	0	0	0	0	0	0	0	0	0	0	0	0	0	0	0	0	0	0	0	0	0	0	0	0	0	0	0	0	0	0	0	0	0	0	0	0	0	0	0
chr1	148767032	148767032	A	G	ncRNA_intronic	NBPF25P	0	0	0	1q21.2	0	0	0	0	0	0	0	0	0	0	0	0	0	0	0	0	0	0	0	0	0	0	0	0	0	0	0	0	0	0	0	0	0	0	0	0	0	0	0
chr1	148767033	148767033	C	T	ncRNA_intronic	NBPF25P	0	0	0	1q21.2	0	0	0	0	0	0	0	0	0	0	0	0	0	0	0	0	0	0	0	0	0	0	0	0	0	0	0	0	0	0	0	0	0	0	0	0	0	0	0
chr1	148767034	148767034	A	G	ncRNA_intronic	NBPF25P	0	0	0	1q21.2	0	0	0	0	0	0	0	0	0	0	0	0	0	0	0	0	0	0	0	0	0	0	0	0	0	0	0	0	0	0	0	0	0	0	0	0	0	0	0
chr1	148767035	148767035	T	C	ncRNA_intronic	NBPF25P	0	0	0	1q21.2	0	0	0	0	0	0	0	0	0	0	0	0	0	0	0	0	0	0	0	0	0	0	0	0	0	0	0	0	0	0	0	0	0	0	0	0	0	0	0
chr1	148767056	148767056	A	G	ncRNA_intronic	NBPF25P	0	0	0	1q21.2	0	0	0	0	0	0	0	0	0	0	0	0	0	0	0	0	0	0	0	0	0	0	0	0	0	0	0	0	0	0	0	0	0	0	0	0	0	0	0
chr1	148767090	148767090	G	C	ncRNA_intronic	NBPF25P	0	0	0	1q21.2	0	0	0	0	0	0	0	0	0	0	0	0	0	0	0	0	0	0	0	0	0	0	0	0	0	0	0	0	0	0	0	0	0	0	0	0	0	0	0
chr1	149194147	149194147	C	T	intergenic	NBPF25P;FAM231D	dist=84422;dist=94088	0	0	1q21.2	0	0	0	0	0	0	0	0	0	0	0	0	0	0	0	0	0	0	0	0	0	0	0	0	0	0	0	0	0	0	0	0	0	0	0	0	0	0	0
chr1	149223848	149223848	C	G	intergenic	NBPF25P;FAM231D	dist=114123;dist=64387	0	0	1q21.2	0	0	0	0	0	0	0	0	rs72477364	0	0	0	0	0	0	0	0	0	0	0	0	0	0	0	0	0	0	0	0	0	0	0	0	0	0	0	0	0	0
chr1	149224077	149224077	A	C	intergenic	NBPF25P;FAM231D	dist=114352;dist=64158	0	0	1q21.2	0	0	0	0	0	0	0	0	0	0	0	0	0	0	0	0	0	0	0	0	0	0	0	0	0	0	0	0	0	0	0	0	0	0	0	0	0	0	0
chr1	149294658	149294658	G	A	intergenic	LOC100996741;FCGR1CP	dist=2915;dist=74636	0	0	1q21.2	0	0	0	0	0	0	0	0	rs2485873	0	0	0	0	0	0	0	0	0	0	0	0	0	0	0	0	0	0	0	0	0	0	0	0	0	0	0	0	0	0
chr1	149298554	149298554	C	A	intergenic	LOC100996741;FCGR1CP	dist=6811;dist=70740	0	0	1q21.2	0	0	0	0	0	0	0	0	rs2319762	0	0	0	0	0	0	0	0	0	0	0	0	0	0	0	0	0	0	0	0	0	0	0	0	0	0	0	0	0	0
chr1	149298562	149298562	G	A	intergenic	LOC100996741;FCGR1CP	dist=6819;dist=70732	0	0	1q21.2	0	0	0	0	0	0	0	0	rs2319763	0	0	0	0	0	0	0	0	0	0	0	0	0	0	0	0	0	0	0	0	0	0	0	0	0	0	0	0	0	0
chr1	149298563	149298563	C	T	intergenic	LOC100996741;FCGR1CP	dist=6820;dist=70731	0	0	1q21.2	0	0	0	0	0	0	0	0	rs2319764	0	0	0	0	0	0	0	0	0	0	0	0	0	0	0	0	0	0	0	0	0	0	0	0	0	0	0	0	0	0
chr1	149298603	149298603	G	A	intergenic	LOC100996741;FCGR1CP	dist=6860;dist=70691	0	0	1q21.2	0	0	0	0	0	0	0	0	rs2319765	0	0	0	0	0	0	0	0	0	0	0	0	0	0	0	0	0	0	0	0	0	0	0	0	0	0	0	0	0	0
chr1	149326300	149326300	T	C	intergenic	LOC100996741;FCGR1CP	dist=34557;dist=42994	0	0	1q21.2	0	0	0	0	0	0	0	0	rs77502833	0	0	0	0	0	0	0	0	0	0	0	0	0	0	0	0	0	0	0	0	0	0	0	0	0	0	0	0	0	0
chr1	149514093	149514093	A	G	ncRNA_exonic	RNVU1-19	0	0	0	1q21.2	0	0	0	0	0	0	0	0	rs75556139	0	0	0	0	0	0	0	0	0	0	0	0	0	0	0	0	0	0	0	0	0	0	0	0	0	0	0	0	0	0
chr1	149514149	149514149	G	A	ncRNA_exonic	RNVU1-19	0	0	0	1q21.2	0	0	0	0	0	0	0	0	rs80041233	0	0	0	0	0	0	0	0	0	0	0	0	0	0	0	0	0	0	0	0	0	0	0	0	0	0	0	0	0	0
chr1	149514153	149514153	G	T	ncRNA_exonic	RNVU1-19	0	0	0	1q21.2	0	0	0	0	0	0	0	0	0	0	0	0	0	0	0	0	0	0	0	0	0	0	0	0	0	0	0	0	0	0	0	0	0	0	0	0	0	0	0
chr1	149514166	149514166	A	G	ncRNA_exonic	RNVU1-19	0	0	0	1q21.2	0	0	0	0	0	0	0	0	0	0	0	0	0	0	0	0	0	0	0	0	0	0	0	0	0	0	0	0	0	0	0	0	0	0	0	0	0	0	0
chr1	149514179	149514179	C	T	ncRNA_exonic	RNVU1-19	0	0	0	1q21.2	0	0	0	0	0	0	0	0	rs76490928	0	0	0	0	0	0	0	0	0	0	0	0	0	0	0	0	0	0	0	0	0	0	0	0	0	0	0	0	0	0
chr1	149514199	149514199	T	G	ncRNA_exonic	RNVU1-19	0	0	0	1q21.2	0	0	0	0	0	0	0	0	rs80222101	0	0	0	0	0	0	0	0	0	0	0	0	0	0	0	0	0	0	0	0	0	0	0	0	0	0	0	0	0	0
chr1	149514202	149514202	C	A	ncRNA_exonic	RNVU1-19	0	0	0	1q21.2	0	0	0	0	0	0	0	0	0	0	0	0	0	0	0	0	0	0	0	0	0	0	0	0	0	0	0	0	0	0	0	0	0	0	0	0	0	0	0
chr1	149514209	149514209	A	G	ncRNA_exonic	RNVU1-19	0	0	0	1q21.2	0	0	0	0	0	0	0	0	0	0	0	0	0	0	0	0	0	0	0	0	0	0	0	0	0	0	0	0	0	0	0	0	0	0	0	0	0	0	0
chr1	149606032	149606032	T	C	ncRNA_exonic	RNVU1-20	0	0	0	1q21.2	0	0	0	0	0	0	0	0	rs200550047	0	0	0	0	0	0	0	0	0	0	0	0	0	0	0	0	0	0	0	0	0	0	0	0	0	0	0	0	0	0
chr1	149664385	149664385	A	C	ncRNA_intronic	LOC101929798;LOC103091866	0	0	0	1q21.2	0	0	0	0	0	0	0	0	0	0	0	0	0	0	0	0	0	0	0	0	0	0	0	0	0	0	0	0	0	0	0	0	0	0	0	0	0	0	0
chr1	149684085	149684085	T	C	ncRNA_intronic	LOC101929798	0	0	0	1q21.2	0	0	0	0	0	0	0	0	rs72708138	0	0	0	0	0	0	0	0	0	0	0	0	0	0	0	0	0	0	0	0	0	0	0	0	0	0	0	0	0	0
chr1	149684117	149684117	T	C	ncRNA_intronic	LOC101929798	0	0	0	1q21.2	0	0	0	0	0	0	0	0	0	0	0	0	0	0	0	0	0	0	0	0	0	0	0	0	0	0	0	0	0	0	0	0	0	0	0	0	0	0	0
chr1	149711815	149711815	G	A	ncRNA_intronic	LOC101929798	0	0	0	1q21.2	0	0	0	0	0	0	0	0	rs2790977	0	0	0	0	0	0	0	0	0	0	0	0	0	0	0	0	0	0	0	0	0	0	0	0	0	0	0	0	0	0
chr1	149711845	149711845	C	A	ncRNA_intronic	LOC101929798	0	0	0	1q21.2	0	0	0	0	0	0	0	0	rs2790978	0	0	0	0	0	0	0	0	0	0	0	0	0	0	0	0	0	0	0	0	0	0	0	0	0	0	0	0	0	0
chr1	149783459	149783459	G	T	UTR3	HIST2H2BF	NM_001024599:c.*39C>A	0	0	1q21.2	0	0	0	0	0	0	0	0	0	0	0	0	0	0	0	0	0	0	0	0	0	0	0	0	0	0	0	0	0	0	0	0	0	0	0	0	0	0	0
chr1	149832681	149832681	T	C	exonic	HIST2H4A;HIST2H4B	0	nonsynonymous SNV	HIST2H4B:NM_001034077:exon1:c.A17G:p.K6R,HIST2H4A:NM_003548:exon1:c.A17G:p.K6R	1q21.2	0	0	0	0	0	0	0	0	0	0	0	0	0	0	0	0.002	U	0.99	N	0	0	0	0	0	0	0.299	0.092	3.518	0.991	0.824	D	-1.058	T	0.057	T	0.693	0	1.73	0.97
chr1	150190854	150190854	T	G	UTR3	ANP32E	NM_001280560:c.*2227A>C;NM_001280559:c.*2139A>C;NM_001136479:c.*2139A>C;NM_030920:c.*2139A>C;NM_001136478:c.*2139A>C	0	0	1q21.2	0	0	0	0	0	0	0	0	0	0	0	0	0	0	0	0	0	0	0	0	0	0	0	0	0	0	0	0	0	0	0	0	0	0	0	0	0	0	0
chr1	150239606	150239606	C	A	intronic	APH1A	0	0	0	1q21.2	0	0	0	0	0	0	0	0	0	0	0	0	0	0	0	0	0	0	0	0	0	0	0	0	0	0	0	0	0	0	0	0	0	0	0	0	0	0	0
chr1	150318968	150318968	G	A	splicing	PRPF3	NM_004698:exon14:c.1843+1G>A;NM_001350529:exon15:c.1438+1G>A	0	0	1q21.3	0	0	0	0	0	0	0	0	0	0	0	0	0	0	0	0	0	1	D	0	0	0	0	0	0	0	5.51	26.3	0.995	0.991	D	0	0	0	0	0.257	0	5.97	0.917
chr1	150548887	150548887	C	T	UTR3	MCL1	NM_021960:c.*964G>A;NM_001197320:c.*964G>A;NM_182763:c.*953G>A	0	0	1q21.3	0	0	0	0	0	0	0	0	rs113912701	0	0	0	0	0	0	0	0	0	0	0	0	0	0	0	0	0	0	0	0	0	0	0	0	0	0	0	0	0	0
chr1	150549741	150549741	G	T	UTR3	MCL1	NM_021960:c.*110C>A;NM_001197320:c.*110C>A;NM_182763:c.*99C>A	0	0	1q21.3	0	0	0	0	0	0	0	0	0	0	0	0	0	0	0	0	0	0	0	0	0	0	0	0	0	0	0	0	0	0	0	0	0	0	0	0	0	0	0
chr1	150549742	150549742	G	C	UTR3	MCL1	NM_021960:c.*109C>G;NM_001197320:c.*109C>G;NM_182763:c.*98C>G	0	0	1q21.3	0	0	0	0	0	0	0	0	0	0	0	0	0	0	0	0	0	0	0	0	0	0	0	0	0	0	0	0	0	0	0	0	0	0	0	0	0	0	0
chr1	150549744	150549744	T	G	UTR3	MCL1	NM_021960:c.*107A>C;NM_001197320:c.*107A>C;NM_182763:c.*96A>C	0	0	1q21.3	0	0	0	0	0	0	0	0	0	0	0	0	0	0	0	0	0	0	0	0	0	0	0	0	0	0	0	0	0	0	0	0	0	0	0	0	0	0	0
chr1	150551952	150551952	C	G	exonic	MCL1	0	nonsynonymous SNV	MCL1:NM_001197320:exon1:c.G55C:p.A19P,MCL1:NM_021960:exon1:c.G55C:p.A19P,MCL1:NM_182763:exon1:c.G55C:p.A19P	1q21.3	0	0	0	0	0	0	0	0	0	0.061	T	0.049	B	0.04	B	0.413	N	1	N	0.55	N	2.37	T	-0.22	N	0.437	3.058	22.4	0.991	0.293	N	-1.009	T	0.025	T	0.442	0	3.8	0.853
chr1	150704636	150704636	T	C	UTR3	CTSS	NM_001199739:c.*886A>G;NM_004079:c.*886A>G	0	0	1q21.3	0	0	0	0	0	0	0	0	0	0	0	0	0	0	0	0	0	0	0	0	0	0	0	0	0	0	0	0	0	0	0	0	0	0	0	0	0	0	0
chr1	150937946	150937946	G	A	UTR3	CERS2	NM_022075:c.*678C>T;NM_181746:c.*678C>T	0	0	1q21.3	0	0	0	0	0	0	0	0	0	0	0	0	0	0	0	0	0	0	0	0	0	0	0	0	0	0	0	0	0	0	0	0	0	0	0	0	0	0	0
chr1	151028140	151028140	T	G	intronic	CDC42SE1	0	0	0	1q21.3	0	0	0	0	0	0	0	0	0	0	0	0	0	0	0	0	0	0	0	0	0	0	0	0	0	0	0	0	0	0	0	0	0	0	0	0	0	0	0
chr1	151171459	151171459	A	G	UTR5	PIP5K1A	NM_001330689:c.-14A>G;NM_001135636:c.-14A>G;NM_003557:c.-14A>G;NM_001135637:c.-14A>G;NM_001135638:c.-14A>G	0	0	1q21.3	0	0	0	0	0	0	0	0	0	0	0	0	0	0	0	0	0	0	0	0	0	0	0	0	0	0	0	0	0	0	0	0	0	0	0	0	0	0	0
chr1	151238990	151238990	C	G	intronic	PSMD4	0	0	0	1q21.3	0	0	0	0	0	0	0	0	0	0	0	0	0	0	0	0	0	0	0	0	0	0	0	0	0	0	0	0	0	0	0	0	0	0	0	0	0	0	0
chr1	151238991	151238991	C	A	intronic	PSMD4	0	0	0	1q21.3	0	0	0	0	0	0	0	0	0	0	0	0	0	0	0	0	0	0	0	0	0	0	0	0	0	0	0	0	0	0	0	0	0	0	0	0	0	0	0
chr1	151273194	151273194	T	G	intronic	PI4KB	0	0	0	1q21.3	0	0	0	0	0	0	0	0	0	0	0	0	0	0	0	0	0	0	0	0	0	0	0	0	0	0	0	0	0	0	0	0	0	0	0	0	0	0	0
chr1	151273196	151273196	T	G	intronic	PI4KB	0	0	0	1q21.3	0	0	0	0	0	0	0	0	0	0	0	0	0	0	0	0	0	0	0	0	0	0	0	0	0	0	0	0	0	0	0	0	0	0	0	0	0	0	0
chr1	151273203	151273203	T	C	intronic	PI4KB	0	0	0	1q21.3	0	0	0	0	0	0	0	0	0	0	0	0	0	0	0	0	0	0	0	0	0	0	0	0	0	0	0	0	0	0	0	0	0	0	0	0	0	0	0
chr1	151273204	151273204	G	A	intronic	PI4KB	0	0	0	1q21.3	0	0	0	0	0	0	0	0	0	0	0	0	0	0	0	0	0	0	0	0	0	0	0	0	0	0	0	0	0	0	0	0	0	0	0	0	0	0	0
chr1	151273205	151273205	T	C	intronic	PI4KB	0	0	0	1q21.3	0	0	0	0	0	0	0	0	0	0	0	0	0	0	0	0	0	0	0	0	0	0	0	0	0	0	0	0	0	0	0	0	0	0	0	0	0	0	0
chr1	151273213	151273213	G	C	intronic	PI4KB	0	0	0	1q21.3	0	0	0	0	0	0	0	0	0	0	0	0	0	0	0	0	0	0	0	0	0	0	0	0	0	0	0	0	0	0	0	0	0	0	0	0	0	0	0
chr1	151313949	151313949	T	C	UTR3	RFX5	NM_000449:c.*713A>G;NM_001025603:c.*713A>G	0	0	1q21.3	0	0	0	0	0	0	0	0	0	0	0	0	0	0	0	0	0	0	0	0	0	0	0	0	0	0	0	0	0	0	0	0	0	0	0	0	0	0	0
chr1	151315920	151315920	T	A	splicing	RFX5	NM_000449:exon10:c.758-2A>T;NM_001025603:exon10:c.758-2A>T	0	0	1q21.3	0	0	0	0	0	0	0	0	0	0	0	0	0	0	0	0	0	1	D	0	0	0	0	0	0	0	5.372	25.9	0.99	0.835	D	0	0	0	0	0.257	0	5.65	0.991
chr1	151373065	151373065	G	C	splicing	PSMB4	NM_002796:exon3:c.494+1G>C	0	0	1q21.3	0	0	0	0	0	0	0	0	rs112085237	0	0	0	0	0	0	0	0	1	D	0	0	0	0	0	0	0	5.109	25.3	0.995	0.987	D	0	0	0	0	0.123	0	5.19	0.917
chr1	151411486	151411486	G	A	intronic	POGZ	0	0	0	1q21.3	0	0	0	0	0	0	0	0	0	0	0	0	0	0	0	0	0	0	0	0	0	0	0	0	0	0	0	0	0	0	0	0	0	0	0	0	0	0	0
chr1	151411543	151411543	T	C	intronic	POGZ	0	0	0	1q21.3	0	0	0	0	0	0	0	0	0	0	0	0	0	0	0	0	0	0	0	0	0	0	0	0	0	0	0	0	0	0	0	0	0	0	0	0	0	0	0
chr1	151732544	151732544	G	T	exonic	MRPL9	0	synonymous SNV	MRPL9:NM_001300733:exon6:c.C684A:p.P228P,MRPL9:NM_031420:exon7:c.C786A:p.P262P	1q21.3	0	0	0	0	0	0	0	0	0	0	0	0	0	0	0	0	0	0	0	0	0	0	0	0	0	0	0	0	0	0	0	0	0	0	0	0	0	0	0
chr1	153473078	153473078	T	G	intergenic	S100A7;S100A6	dist=39941;dist=33998	0	0	1q21.3	0	0	0	0	0	0	0	0	0	0	0	0	0	0	0	0	0	0	0	0	0	0	0	0	0	0	0	0	0	0	0	0	0	0	0	0	0	0	0
chr1	153643809	153643809	T	C	upstream	ILF2	dist=305	0	0	1q21.3	0	0	0	0	0	0	0	0	0	0	0	0	0	0	0	0	0	0	0	0	0	0	0	0	0	0	0	0	0	0	0	0	0	0	0	0	0	0	0
chr1	153698737	153698737	C	G	intergenic	NPR1;INTS3	dist=32269;dist=1806	0	0	1q21.3	0	0	0	0	0	0	0	0	0	0	0	0	0	0	0	0	0	0	0	0	0	0	0	0	0	0	0	0	0	0	0	0	0	0	0	0	0	0	0
chr1	153698738	153698738	C	T	intergenic	NPR1;INTS3	dist=32270;dist=1805	0	0	1q21.3	0	0	0	0	0	0	0	0	0	0	0	0	0	0	0	0	0	0	0	0	0	0	0	0	0	0	0	0	0	0	0	0	0	0	0	0	0	0	0
chr1	153758266	153758266	G	T	intergenic	SLC27A3;LOC343052	dist=5630;dist=8157	0	0	1q21.3	0	0	0	0	0	0	0	0	0	0	0	0	0	0	0	0	0	0	0	0	0	0	0	0	0	0	0	0	0	0	0	0	0	0	0	0	0	0	0
chr1	153758289	153758289	A	G	intergenic	SLC27A3;LOC343052	dist=5653;dist=8134	0	0	1q21.3	0	0	0	0	0	0	0	0	0	0	0	0	0	0	0	0	0	0	0	0	0	0	0	0	0	0	0	0	0	0	0	0	0	0	0	0	0	0	0
chr1	153915464	153915464	C	G	exonic	DENND4B	0	nonsynonymous SNV	DENND4B:NM_014856:exon3:c.G460C:p.A154P	1q21.3	0	0	0	0	0	0	0	0	0	0.336	T	0.003	B	0.003	B	0	0	0.549	N	0.345	N	1.93	T	-1.05	N	0.204	2.346	18.47	0.996	0.525	D	-1.043	T	0.017	T	0.722	0	4.84	0.871
chr1	153947042	153947042	A	G	UTR3	JTB	NM_006694:c.*113T>C	0	0	1q21.3	0	0	0	0	0	0	0	0	0	0	0	0	0	0	0	0	0	0	0	0	0	0	0	0	0	0	0	0	0	0	0	0	0	0	0	0	0	0	0
chr1	154129963	154129963	A	G	UTR3	TPM3	NM_001278190:c.*152T>C;NM_001043352:c.*1482T>C;NM_001043351:c.*152T>C;NM_001043353:c.*1482T>C;NM_001278189:c.*231T>C;NM_001278188:c.*152T>C;NM_001278191:c.*152T>C;NM_153649:c.*152T>C;NM_001349679:c.*231T>C	0	0	1q21.3	0	0	0	0	0	0	0	0	0	0	0	0	0	0	0	0	0	0	0	0	0	0	0	0	0	0	0	0	0	0	0	0	0	0	0	0	0	0	0
chr1	154557067	154557067	G	T	UTR3	ADAR	NM_001111:c.*215C>A;NM_001193495:c.*215C>A;NM_015841:c.*215C>A;NM_015840:c.*215C>A;NM_001025107:c.*215C>A	0	0	1q21.3	0	0	0	0	0	0	0	0	0	0	0	0	0	0	0	0	0	0	0	0	0	0	0	0	0	0	0	0	0	0	0	0	0	0	0	0	0	0	0
chr1	154560599	154560599	A	T	splicing	ADAR	NM_001111:exon11:c.3019+2T>A;NM_001193495:exon11:c.2134+2T>A;NM_015841:exon11:c.2884+2T>A;NM_015840:exon11:c.2941+2T>A;NM_001025107:exon11:c.2134+2T>A	0	0	1q21.3	0	0	0	0	0	0	0	0	0	0	0	0	0	0	0	0	0	1	D	0	0	0	0	0	0	0	4.722	24.6	0.995	0.991	D	0	0	0	0	0.284	0	5.58	1.062
chr1	154569744	154569744	C	T	splicing	ADAR	NM_001111:exon5:c.1935-1G>A;NM_001193495:exon5:c.1050-1G>A;NM_015841:exon5:c.1935-1G>A;NM_015840:exon5:c.1935-1G>A;NM_001025107:exon5:c.1050-1G>A	0	0	1q21.3	0	0	0	0	0	0	0	0	0	0	0	0	0	0	0	0	0	1	D	0	0	0	0	0	0	0	4.45	24.2	0.992	0.99	D	0	0	0	0	0.295	0	5.13	0.871
chr1	154570432	154570432	G	T	exonic	ADAR	0	synonymous SNV	ADAR:NM_001025107:exon4:c.C921A:p.P307P,ADAR:NM_001111:exon4:c.C1806A:p.P602P,ADAR:NM_001193495:exon4:c.C921A:p.P307P,ADAR:NM_015840:exon4:c.C1806A:p.P602P,ADAR:NM_015841:exon4:c.C1806A:p.P602P	1q21.3	0	0	0	0	0	0	0	0	0	0	0	0	0	0	0	0	0	0	0	0	0	0	0	0	0	0	0	0	0	0	0	0	0	0	0	0	0	0	0
chr1	154574540	154574540	G	A	exonic	ADAR	0	nonsynonymous SNV	ADAR:NM_001111:exon2:c.C578T:p.P193L,ADAR:NM_015840:exon2:c.C578T:p.P193L,ADAR:NM_015841:exon2:c.C578T:p.P193L	1q21.3	0	0	0	0	0	0	0	0	0	0	D	1	D	1	D	0.004	N	1	D	2.785	M	-0.7	T	-3.68	D	0.849	5.602	26.5	0.999	0.98	D	0.181	D	0.53	D	0.707	0	4.52	0.917
chr1	155290351	155290351	C	A	exonic	FDPS	0	nonsynonymous SNV	FDPS:NM_001242825:exon9:c.C698A:p.P233Q,FDPS:NM_001135822:exon10:c.C1013A:p.P338Q,FDPS:NM_001242824:exon10:c.C1013A:p.P338Q,FDPS:NM_001135821:exon11:c.C1211A:p.P404Q,FDPS:NM_002004:exon11:c.C1211A:p.P404Q	1q22	0	0	0	0	0	0	0	0	0	1	T	0.002	B	0.002	B	0.894	N	1	N	0.385	N	0.04	T	0.28	N	0.146	-1.151	0.008	0.649	0.176	N	-1.011	T	0.035	T	0.726	0	-0.143	0.871
chr1	155630104	155630104	T	C	exonic	YY1AP1	0	nonsynonymous SNV	YY1AP1:NM_001198899:exon8:c.A1564G:p.R522G,YY1AP1:NM_001198900:exon10:c.A1564G:p.R522G,YY1AP1:NM_001198901:exon10:c.A1597G:p.R533G,YY1AP1:NM_001198902:exon10:c.A1597G:p.R533G,YY1AP1:NM_001198903:exon10:c.A2011G:p.R671G,YY1AP1:NM_001198904:exon10:c.A1951G:p.R651G,YY1AP1:NM_001198905:exon11:c.A1537G:p.R513G,YY1AP1:NM_139118:exon11:c.A1735G:p.R579G,YY1AP1:NM_139119:exon11:c.A1597G:p.R533G,YY1AP1:NM_…	1q22	0	0	0	0	0	0	0	0	0	0.001	D	0.952	P	0.677	P	0.121	N	1	D	2.045	M	0.91	T	-4.02	D	0.28	4.807	24.8	0.993	0.853	D	-1.017	T	0.091	T	0.707	0	1.29	0.991
chr1	155696457	155696457	A	G	intronic	DAP3	0	0	0	1q22	0	0	0	0	0	0	0	0	0	0	0	0	0	0	0	0	0	0	0	0	0	0	0	0	0	0	0	0	0	0	0	0	0	0	0	0	0	0	0
chr1	155697200	155697200	A	G	intronic	DAP3	0	0	0	1q22	0	0	0	0	0	0	0	0	0	0	0	0	0	0	0	0	0	0	0	0	0	0	0	0	0	0	0	0	0	0	0	0	0	0	0	0	0	0	0
chr1	155697202	155697202	A	G	intronic	DAP3	0	0	0	1q22	0	0	0	0	0	0	0	0	0	0	0	0	0	0	0	0	0	0	0	0	0	0	0	0	0	0	0	0	0	0	0	0	0	0	0	0	0	0	0
chr1	155707964	155707964	G	A	exonic	DAP3	0	synonymous SNV	DAP3:NM_001199850:exon12:c.G1026A:p.G342G,DAP3:NM_001199851:exon12:c.G1005A:p.G335G,DAP3:NM_004632:exon13:c.G1128A:p.G376G,DAP3:NM_033657:exon13:c.G1128A:p.G376G,DAP3:NM_001199849:exon14:c.G1128A:p.G376G	1q22	0	0	0	0	0	0	0	0	0	0	0	0	0	0	0	0	0	1	D	0	0	0	0	0	0	0	-0.056	2.084	0.614	0.702	D	0	0	0	0	0.707	0	0.688	0.917
chr1	155742879	155742879	C	G	exonic	GON4L	0	nonsynonymous SNV	GON4L:NM_001282856:exon18:c.G2473C:p.V825L,GON4L:NM_001282858:exon18:c.G2473C:p.V825L,GON4L:NM_001282860:exon18:c.G2473C:p.V825L,GON4L:NM_001282861:exon18:c.G2473C:p.V825L,GON4L:NM_032292:exon18:c.G2473C:p.V825L	1q22	8.237e-06	0	0	0	0	1.498e-05	0	0	rs771371878	0.855	T	0	B	0.002	B	0.953	N	1	N	0.55	N	3.02	T	-0.23	N	0.061	0.577	7.992	0.677	0.107	N	-0.902	T	0.004	T	0.707	0	-1.04	-1.891
chr1	155747443	155747443	C	T	exonic	GON4L	0	synonymous SNV	GON4L:NM_001282856:exon15:c.G2061A:p.Q687Q,GON4L:NM_001282858:exon15:c.G2061A:p.Q687Q,GON4L:NM_001282860:exon15:c.G2061A:p.Q687Q,GON4L:NM_001282861:exon15:c.G2061A:p.Q687Q,GON4L:NM_032292:exon15:c.G2061A:p.Q687Q	1q22	0	0	0	0	0	0	0	0	0	0	0	0	0	0	0	0	0	0	0	0	0	0	0	0	0	0	0	0	0	0	0	0	0	0	0	0	0	0	0
chr1	155865994	155865994	T	G	intergenic	SYT11;RIT1	dist=11004;dist=1605	0	0	1q22	0	0	0	0	0	0	0	0	0	0	0	0	0	0	0	0	0	0	0	0	0	0	0	0	0	0	0	0	0	0	0	0	0	0	0	0	0	0	0
chr1	155865997	155865997	C	G	intergenic	SYT11;RIT1	dist=11007;dist=1602	0	0	1q22	0	0	0	0	0	0	0	0	0	0	0	0	0	0	0	0	0	0	0	0	0	0	0	0	0	0	0	0	0	0	0	0	0	0	0	0	0	0	0
chr1	155889697	155889697	A	T	intronic	KIAA0907	0	0	0	1q22	0	0	0	0	0	0	0	0	0	0	0	0	0	0	0	0	0	0	0	0	0	0	0	0	0	0	0	0	0	0	0	0	0	0	0	0	0	0	0
chr1	155895811	155895811	T	C	ncRNA_exonic	SCARNA4	0	0	0	1q22	0	0	0	0	0	0	0	0	0	0	0	0	0	0	0	0	0	0	0	0	0	0	0	0	0	0	0	0	0	0	0	0	0	0	0	0	0	0	0
chr1	155978961	155978961	G	A	UTR3	SSR2	NM_003145:c.*370C>T	0	0	1q22	0	0	0	0	0	0	0	0	0	0	0	0	0	0	0	0	0	0	0	0	0	0	0	0	0	0	0	0	0	0	0	0	0	0	0	0	0	0	0
chr1	155978975	155978975	A	T	UTR3	SSR2	NM_003145:c.*356T>A	0	0	1q22	0	0	0	0	0	0	0	0	0	0	0	0	0	0	0	0	0	0	0	0	0	0	0	0	0	0	0	0	0	0	0	0	0	0	0	0	0	0	0
chr1	155984864	155984864	G	C	intronic	SSR2	0	0	0	1q22	0	0	0	0	0	0	0	0	0	0	0	0	0	0	0	0	0	0	0	0	0	0	0	0	0	0	0	0	0	0	0	0	0	0	0	0	0	0	0
chr1	156186516	156186516	C	A	intronic	PMF1;PMF1-BGLAP	0	0	0	1q22	0	0	0	0	0	0	0	0	0	0	0	0	0	0	0	0	0	0	0	0	0	0	0	0	0	0	0	0	0	0	0	0	0	0	0	0	0	0	0
chr1	156278877	156278877	C	G	UTR3	CCT3	NM_005998:c.*113G>C;NM_001008800:c.*113G>C	0	0	1q22	0	0	0	0	0	0	0	0	0	0	0	0	0	0	0	0	0	0	0	0	0	0	0	0	0	0	0	0	0	0	0	0	0	0	0	0	0	0	0
chr1	156280910	156280910	C	A	exonic	CCT3	0	nonsynonymous SNV	CCT3:NM_001008800:exon10:c.G1118T:p.G373V,CCT3:NM_005998:exon12:c.G1232T:p.G411V	1q22	0	0	0	0	0	0	0	0	0	0	D	1	D	1	D	0	D	1	D	4.8	H	-2.61	D	-8.65	D	0.976	7.218	34	0.998	0.974	D	1.084	D	0.918	D	0.707	0	5.77	0.871
chr1	156437044	156437044	T	G	UTR3	MEF2D	NM_001271629:c.*393A>C;NM_005920:c.*393A>C	0	0	1q22	0	0	0	0	0	0	0	0	0	0	0	0	0	0	0	0	0	0	0	0	0	0	0	0	0	0	0	0	0	0	0	0	0	0	0	0	0	0	0
chr1	156437045	156437045	G	T	UTR3	MEF2D	NM_001271629:c.*392C>A;NM_005920:c.*392C>A	0	0	1q22	0	0	0	0	0	0	0	0	0	0	0	0	0	0	0	0	0	0	0	0	0	0	0	0	0	0	0	0	0	0	0	0	0	0	0	0	0	0	0
chr1	156449462	156449462	C	T	exonic	MEF2D	0	nonsynonymous SNV	MEF2D:NM_001271629:exon5:c.G523A:p.D175N,MEF2D:NM_005920:exon5:c.G523A:p.D175N	1q22	0	0	0	0	0	0	0	0	0	0.461	T	1	D	0.952	D	0	D	1	D	1.39	L	-0.03	T	-2.35	N	0.093	5.28	25.7	0.999	0.976	D	-0.785	T	0.247	T	0.707	0	5.25	0.871
chr1	156453117	156453117	A	G	UTR5	MEF2D	NM_001271629:c.-33T>C;NM_005920:c.-33T>C	0	0	1q22	0	0	0	0	0	0	0	0	0	0	0	0	0	0	0	0	0	0	0	0	0	0	0	0	0	0	0	0	0	0	0	0	0	0	0	0	0	0	0
chr1	156453118	156453118	G	A	UTR5	MEF2D	NM_001271629:c.-34C>T;NM_005920:c.-34C>T	0	0	1q22	0	0	0	0	0	0	0	0	0	0	0	0	0	0	0	0	0	0	0	0	0	0	0	0	0	0	0	0	0	0	0	0	0	0	0	0	0	0	0
chr1	156453993	156453993	T	C	intronic	MEF2D	0	0	0	1q22	0	0	0	0	0	0	0	0	rs151216938	0	0	0	0	0	0	0	0	0	0	0	0	0	0	0	0	0	0	0	0	0	0	0	0	0	0	0	0	0	0
chr1	156453999	156453999	T	A	intronic	MEF2D	0	0	0	1q22	0	0	0	0	0	0	0	0	0	0	0	0	0	0	0	0	0	0	0	0	0	0	0	0	0	0	0	0	0	0	0	0	0	0	0	0	0	0	0
chr1	156563741	156563741	C	A	exonic	NAXE	0	synonymous SNV	NAXE:NM_144772:exon6:c.C732A:p.P244P	1q23.1	0	0	0	0	0	0	0	0	0	0	D	0.787	P	0.158	B	0	0	1	D	0	0	0.75	T	0.96	N	0	2	16.21	0.978	0.89	D	-1.05	T	0.021	T	0.722	0	2.99	0.871
chr1	156756877	156756877	G	C	exonic	PRCC	0	nonsynonymous SNV	PRCC:NM_005973:exon3:c.G994C:p.A332P	1q23.1	0	0	0	0	0	0	0	0	0	0.103	T	1	D	0.963	D	0.001	D	0.999	D	0.345	N	0.98	T	-0.7	N	0.729	4.227	23.9	0.998	0.94	D	-1.06	T	0.085	T	0.707	0	4.85	0.917
chr1	158985778	158985778	G	A	splicing	IFI16	NM_001206567:exon3:c.381+1G>A;NM_005531:exon3:c.381+1G>A	0	0	1q23.1	0	0	0	0	0	0	0	0	0	0	0	0	0	0	0	0	0	0.956	D	0	0	0	0	0	0	0	1.604	13.87	0.88	0.16	N	0	0	0	0	0.279	0	2.31	0.576
chr1	158988075	158988075	A	C	exonic	IFI16	0	nonsynonymous SNV	IFI16:NM_001206567:exon4:c.A438C:p.K146N,IFI16:NM_005531:exon5:c.A606C:p.K202N	1q23.1	0	0	0	0	0	0	0	0	0	0.172	T	0.021	B	0.023	B	0	0	1	N	2.11	M	2.46	T	-2.01	N	0.127	-0.624	0.109	0.962	0.018	N	-0.987	T	0.047	T	0.672	0	-5.82	-0.814
chr1	159889062	159889062	A	T	splicing	TAGLN2	NM_001277223:exon4:c.458+2T>A;NM_001277224:exon4:c.521+2T>A;NM_003564:exon4:c.458+2T>A	0	0	1q23.2	0	0	0	0	0	0	0	0	0	0	0	0	0	0	0	0	0	1	D	0	0	0	0	0	0	0	5.021	25.2	0.994	0.99	D	0	0	0	0	0.14	0	4.56	1.062
chr1	160190471	160190471	A	C	intronic	DCAF8	0	0	0	1q23.2	0	0	0	0	0	0	0	0	0	0	0	0	0	0	0	0	0	0	0	0	0	0	0	0	0	0	0	0	0	0	0	0	0	0	0	0	0	0	0
chr1	160190473	160190473	C	A	intronic	DCAF8	0	0	0	1q23.2	0	0	0	0	0	0	0	0	0	0	0	0	0	0	0	0	0	0	0	0	0	0	0	0	0	0	0	0	0	0	0	0	0	0	0	0	0	0	0
chr1	160237036	160237036	G	A	intergenic	LOC100287049;PEX19	dist=4468;dist=9563	0	0	1q23.2	0	0	0	0	0	0	0	0	0	0	0	0	0	0	0	0	0	0	0	0	0	0	0	0	0	0	0	0	0	0	0	0	0	0	0	0	0	0	0
chr1	160237037	160237037	T	G	intergenic	LOC100287049;PEX19	dist=4469;dist=9562	0	0	1q23.2	0	0	0	0	0	0	0	0	0	0	0	0	0	0	0	0	0	0	0	0	0	0	0	0	0	0	0	0	0	0	0	0	0	0	0	0	0	0	0
chr1	160259388	160259388	T	C	UTR3	COPA	NM_004371:c.*559A>G;NM_001098398:c.*559A>G	0	0	1q23.2	0	0	0	0	0	0	0	0	0	0	0	0	0	0	0	0	0	0	0	0	0	0	0	0	0	0	0	0	0	0	0	0	0	0	0	0	0	0	0
chr1	160267345	160267345	C	G	splicing	COPA	NM_004371:exon20:c.2167+1G>C;NM_001098398:exon20:c.2194+1G>C	0	0	1q23.2	0	0	0	0	0	0	0	0	0	0	0	0	0	0	0	0	0	1	D	0	0	0	0	0	0	0	5.809	27.2	0.995	0.998	D	0	0	0	0	0.295	0	5.68	0.871
chr1	161132703	161132703	C	A	intronic	USP21	0	0	0	1q23.3	0	0	0	0	0	0	0	0	0	0	0	0	0	0	0	0	0	0	0	0	0	0	0	0	0	0	0	0	0	0	0	0	0	0	0	0	0	0	0
chr1	161132705	161132705	G	A	intronic	USP21	0	0	0	1q23.3	0.0001	0	0	0.0002	0	0	0	0.001	rs370136231	0	0	0	0	0	0	0	0	0	0	0	0	0	0	0	0	0	0	0	0	0	0	0	0	0	0	0	0	0	0
chr1	161132706	161132706	T	C	intronic	USP21	0	0	0	1q23.3	0	0	0	0	0	0	0	0	0	0	0	0	0	0	0	0	0	0	0	0	0	0	0	0	0	0	0	0	0	0	0	0	0	0	0	0	0	0	0
chr1	161179377	161179377	A	G	exonic	NDUFS2	0	nonsynonymous SNV	NDUFS2:NM_001166159:exon5:c.A619G:p.R207G,NDUFS2:NM_004550:exon6:c.A619G:p.R207G	1q23.3	0	0	0	0	0	0	0	0	0	0	D	0.974	D	0.949	D	0	D	1	D	4.51	H	-2.94	D	-6.94	D	0.98	6.034	28	0.998	0.964	D	0.971	D	0.902	D	0.722	0	2.87	1.062
chr1	161424472	161424472	G	A	intergenic	CFAP126;FCGR2A	dist=86799;dist=50733	0	0	1q23.3	0	0	0	0	0	0	0	0	0	0	0	0	0	0	0	0	0	0	0	0	0	0	0	0	0	0	0	0	0	0	0	0	0	0	0	0	0	0	0
chr1	161705683	161705683	C	G	intergenic	FCRLB;DUSP12	dist=7750;dist=13875	0	0	1q23.3	0	0	0	0	0	0	0	0	rs564008703	0	0	0	0	0	0	0	0	0	0	0	0	0	0	0	0	0	0	0	0	0	0	0	0	0	0	0	0	0	0
chr1	162495446	162495446	T	A	UTR3	UHMK1	NM_001184763:c.*3106T>A;NM_175866:c.*3106T>A;NM_144624:c.*3242T>A	0	0	1q23.3	0	0	0	0	0	0	0	0	0	0	0	0	0	0	0	0	0	0	0	0	0	0	0	0	0	0	0	0	0	0	0	0	0	0	0	0	0	0	0
chr1	165631903	165631903	T	C	UTR3	ALDH9A1	NM_000696:c.*384A>G	0	0	1q24.1	0	0	0	0	0	0	0	0	0	0	0	0	0	0	0	0	0	0	0	0	0	0	0	0	0	0	0	0	0	0	0	0	0	0	0	0	0	0	0
chr1	166823110	166823110	C	A	UTR3	POGK	NM_001314014:c.*1303C>A;NM_017542:c.*1303C>A	0	0	1q24.1	0	0	0	0	0	0	0	0	0	0	0	0	0	0	0	0	0	0	0	0	0	0	0	0	0	0	0	0	0	0	0	0	0	0	0	0	0	0	0
chr1	167904176	167904176	T	G	intronic	MPC2	0	0	0	1q24.2	0	0	0	0	0	0	0	0	0	0	0	0	0	0	0	0	0	0	0	0	0	0	0	0	0	0	0	0	0	0	0	0	0	0	0	0	0	0	0
chr1	168219884	168219884	C	T	intergenic	ANKRD36BP1;TBX19	dist=3216;dist=30394	0	0	1q24.2	0	0	0	0	0	0	0	0	0	0	0	0	0	0	0	0	0	0	0	0	0	0	0	0	0	0	0	0	0	0	0	0	0	0	0	0	0	0	0
chr1	168220052	168220052	A	G	intergenic	ANKRD36BP1;TBX19	dist=3384;dist=30226	0	0	1q24.2	0	0	0	0	0	0	0	0	rs11800493	0	0	0	0	0	0	0	0	0	0	0	0	0	0	0	0	0	0	0	0	0	0	0	0	0	0	0	0	0	0
chr1	171560345	171560345	T	C	intronic	PRRC2C	0	0	0	1q24.3	0	0	0	0	0	0	0	0	0	0	0	0	0	0	0	0	0	0	0	0	0	0	0	0	0	0	0	0	0	0	0	0	0	0	0	0	0	0	0
chr1	171560348	171560348	T	A	intronic	PRRC2C	0	0	0	1q24.3	0	0	0	0	0	0	0	0	0	0	0	0	0	0	0	0	0	0	0	0	0	0	0	0	0	0	0	0	0	0	0	0	0	0	0	0	0	0	0
chr1	173836015	173836015	A	G	ncRNA_intronic	GAS5	0	0	0	1q25.1	0	0	0	0	0	0	0	0	0	0	0	0	0	0	0	0	0	0	0	0	0	0	0	0	0	0	0	0	0	0	0	0	0	0	0	0	0	0	0
chr1	175937540	175937540	C	T	ncRNA_exonic	SCARNA3	0	0	0	1q25.1	0.9733	0.8124	0.9902	1	0.996	0.9878	0.9798	0.9644	rs4534339	0	0	0	0	0	0	0	0	0	0	0	0	0	0	0	0	0	0	0	0	0	0	0	0	0	0	0	0	0	0
chr1	175937635	175937635	T	A	ncRNA_exonic	SCARNA3	0	0	0	1q25.1	0	0	0	0	0	0	0	0	0	0	0	0	0	0	0	0	0	0	0	0	0	0	0	0	0	0	0	0	0	0	0	0	0	0	0	0	0	0	0
chr1	178380799	178380799	A	T	intronic	RASAL2	0	0	0	1q25.2	0	0	0	0	0	0	0	0	0	0	0	0	0	0	0	0	0	0	0	0	0	0	0	0	0	0	0	0	0	0	0	0	0	0	0	0	0	0	0
chr1	178380806	178380806	G	A	intronic	RASAL2	0	0	0	1q25.2	0	0	0	0	0	0	0	0	0	0	0	0	0	0	0	0	0	0	0	0	0	0	0	0	0	0	0	0	0	0	0	0	0	0	0	0	0	0	0
chr1	179869505	179869505	A	G	intronic	TOR1AIP1	0	0	0	1q25.2	0	0	0	0	0	0	0	0	0	0	0	0	0	0	0	0	0	0	0	0	0	0	0	0	0	0	0	0	0	0	0	0	0	0	0	0	0	0	0
chr1	179869512	179869512	T	C	intronic	TOR1AIP1	0	0	0	1q25.2	0	0	0	0	0	0	0	0	0	0	0	0	0	0	0	0	0	0	0	0	0	0	0	0	0	0	0	0	0	0	0	0	0	0	0	0	0	0	0
chr1	179869523	179869523	T	C	intronic	TOR1AIP1	0	0	0	1q25.2	0	0	0	0	0	0	0	0	0	0	0	0	0	0	0	0	0	0	0	0	0	0	0	0	0	0	0	0	0	0	0	0	0	0	0	0	0	0	0
chr1	179869527	179869527	T	A	intronic	TOR1AIP1	0	0	0	1q25.2	0	0	0	0	0	0	0	0	0	0	0	0	0	0	0	0	0	0	0	0	0	0	0	0	0	0	0	0	0	0	0	0	0	0	0	0	0	0	0
chr1	180399313	180399313	A	C	splicing	ACBD6	NM_032360:exon4:c.467+2T>G	0	0	1q25.3	0	0	0	0	0	0	0	0	0	0	0	0	0	0	0	0	0	1	D	0	0	0	0	0	0	0	4.029	23.6	0.957	0.919	D	0	0	0	0	0.322	0	4.07	1.062
chr1	180953809	180953809	A	C	intronic	STX6	0	0	0	1q25.3	0	0	0	0	0	0	0	0	0	0	0	0	0	0	0	0	0	0	0	0	0	0	0	0	0	0	0	0	0	0	0	0	0	0	0	0	0	0	0
chr1	180953811	180953811	A	C	splicing	STX6	NM_001286210:exon5:c.388+2T>G;NM_005819:exon7:c.691+2T>G	0	0	1q25.3	0	0	0	0	0	0	0	0	0	0	0	0	0	0	0	0	0	1	D	0	0	0	0	0	0	0	4.976	25.1	0.995	0.992	D	0	0	0	0	0.295	0	5.7	1.062
chr1	182353330	182353330	A	G	UTR3	GLUL	NM_002065:c.*210T>C;NM_001033056:c.*210T>C;NM_001033044:c.*210T>C	0	0	1q25.3	0	0	0	0	0	0	0	0	0	0	0	0	0	0	0	0	0	0	0	0	0	0	0	0	0	0	0	0	0	0	0	0	0	0	0	0	0	0	0
chr1	182852504	182852504	G	A	splicing	DHX9	NM_001357:exon25:c.3144+1G>A	0	0	1q25.3	0	0	0	0	0	0	0	0	0	0	0	0	0	0	0	0	0	1	D	0	0	0	0	0	0	0	5.72	26.9	0.996	0.99	D	0	0	0	0	0.156	0	5.39	0.917
chr1	182852506	182852506	A	T	intronic	DHX9	0	0	0	1q25.3	0	0	0	0	0	0	0	0	0	0	0	0	0	0	0	0	0	0	0	0	0	0	0	0	0	0	0	0	0	0	0	0	0	0	0	0	0	0	0
chr1	184322920	184322920	G	T	intergenic	TSEN15;C1orf21	dist=279576;dist=33230	0	0	1q25.3	0	0	0	0	0	0	0	0	0	0	0	0	0	0	0	0	0	0	0	0	0	0	0	0	0	0	0	0	0	0	0	0	0	0	0	0	0	0	0
chr1	185269477	185269477	T	C	splicing	IVNS1ABP	NM_006469:exon12:c.1243-2A>G	0	0	1q25.3	0	0	0	0	0	0	0	0	0	0	0	0	0	0	0	0	0	1	D	0	0	0	0	0	0	0	4.312	24	0.994	0.992	D	0	0	0	0	0.156	0	5.67	0.991
chr1	185274667	185274667	C	T	splicing	IVNS1ABP	NM_006469:exon8:c.765+1G>A	0	0	1q25.3	0	0	0	0	0	0	0	0	0	0	0	0	0	0	0	0	0	1	D	0	0	0	0	0	0	0	5.002	25.1	0.995	0.971	D	0	0	0	0	0.295	0	5.57	0.871
chr1	190685896	190685896	A	G	ncRNA_intronic	LINC01720	0	0	0	1q31.1	0	0	0	0	0	0	0	0	0	0	0	0	0	0	0	0	0	0	0	0	0	0	0	0	0	0	0	0	0	0	0	0	0	0	0	0	0	0	0
chr1	193054347	193054347	A	T	UTR3	TROVE2	NM_001173524:c.*486A>T;NM_001331020:c.*486A>T;NM_004600:c.*486A>T	0	0	1q31.2	0	0	0	0	0	0	0	0	rs56152513	0	0	0	0	0	0	0	0	0	0	0	0	0	0	0	0	0	0	0	0	0	0	0	0	0	0	0	0	0	0
chr1	198721834	198721834	C	T	exonic	PTPRC	0	nonsynonymous SNV	PTPRC:NM_080921:exon28:c.C2959T:p.L987F,PTPRC:NM_002838:exon31:c.C3442T:p.L1148F	1q32.1	0	0	0	0	0	0	0	0	0	0	0	0.99	D	0.938	D	0.052	N	0.992	D	2.25	M	-1.75	D	0	0	0.372	3.938	23.5	0.998	0.286	N	0.107	D	0.63	D	0.707	0	5.11	-0.032
chr1	198721836	198721836	T	C	exonic	PTPRC	0	synonymous SNV	PTPRC:NM_080921:exon28:c.T2961C:p.L987L,PTPRC:NM_002838:exon31:c.T3444C:p.L1148L	1q32.1	0	0	0	0	0	0	0	0	0	0	0	0	0	0	0	0	0	0	0	0	0	0	0	0	0	0	0	0	0	0	0	0	0	0	0	0	0	0	0
chr1	201938968	201938968	C	A	UTR3	TIMM17A	NM_006335:c.*286C>A	0	0	1q32.1	0	0	0	0	0	0	0	0	0	0	0	0	0	0	0	0	0	0	0	0	0	0	0	0	0	0	0	0	0	0	0	0	0	0	0	0	0	0	0
chr1	202697700	202697700	A	T	UTR3	KDM5B	NM_006618:c.*464T>A;NM_001347591:c.*464T>A;NM_001314042:c.*464T>A	0	0	1q32.1	0	0	0	0	0	0	0	0	0	0	0	0	0	0	0	0	0	0	0	0	0	0	0	0	0	0	0	0	0	0	0	0	0	0	0	0	0	0	0
chr1	203690410	203690410	C	T	exonic	ATP2B4	0	nonsynonymous SNV	ATP2B4:NM_001001396:exon17:c.C2684T:p.P895L,ATP2B4:NM_001684:exon17:c.C2684T:p.P895L	1q32.1	0	0	0	0	0	0	0	0	0	0	D	1	D	1	D	0	D	1	D	4.115	H	-2.65	D	-9.26	D	0.813	6.501	31	0.999	0.986	D	1.085	D	0.913	D	0.732	0	5	0.871
chr1	203711300	203711300	A	T	UTR3	ATP2B4	NM_001684:c.*2318A>T;NM_001001396:c.*2601A>T	0	0	1q32.1	0	0	0	0	0	0	0	0	0	0	0	0	0	0	0	0	0	0	0	0	0	0	0	0	0	0	0	0	0	0	0	0	0	0	0	0	0	0	0
chr1	204476173	204476173	T	C	intergenic	PIK3C2B;MDM4	dist=16699;dist=9334	0	0	1q32.1	0	0	0	0	0	0	0	0	0	0	0	0	0	0	0	0	0	0	0	0	0	0	0	0	0	0	0	0	0	0	0	0	0	0	0	0	0	0	0
chr1	205320399	205320399	C	T	intronic	KLHDC8A	0	0	0	1q32.1	0	0	0	0	0	0	0	0	0	0	0	0	0	0	0	0	0	0	0	0	0	0	0	0	0	0	0	0	0	0	0	0	0	0	0	0	0	0	0
chr1	205687347	205687347	T	C	UTR3	NUCKS1	NM_022731:c.*61A>G	0	0	1q32.1	0	0	0	0	0	0	0	0	0	0	0	0	0	0	0	0	0	0	0	0	0	0	0	0	0	0	0	0	0	0	0	0	0	0	0	0	0	0	0
chr1	205687466	205687466	G	T	exonic	NUCKS1	0	nonsynonymous SNV	NUCKS1:NM_022731:exon7:c.C674A:p.P225Q	1q32.1	0.0002	9.85e-05	0.0003	0	0	0.0003	0	0	rs201477504	0.094	T	0.017	B	0.007	B	0	D	0.997	D	1.59	L	1.93	T	-2.26	N	0.262	3.937	23.5	0.986	0.895	D	-1.103	T	0.061	T	0.707	0	4.89	0.868
chr1	205688687	205688687	T	C	exonic	NUCKS1	0	nonsynonymous SNV	NUCKS1:NM_022731:exon6:c.A500G:p.K167R	1q32.1	0	0	0	0	0	0	0	0	0	0.046	D	0.172	B	0.058	B	0	D	1	D	1.355	L	1.9	T	-1.28	N	0.245	4.456	24.2	0.999	0.977	D	-1.112	T	0.063	T	0.707	0	5.73	0.991
chr1	206573411	206573411	G	T	ncRNA_intronic	SRGAP2D	0	0	0	1q32.1	0	0	0	0	0	0	0	0	0	0	0	0	0	0	0	0	0	0	0	0	0	0	0	0	0	0	0	0	0	0	0	0	0	0	0	0	0	0	0
chr1	207644382	207644382	A	C	exonic	CR2	0	nonsynonymous SNV	CR2:NM_001006658:exon8:c.A1443C:p.K481N,CR2:NM_001877:exon8:c.A1443C:p.K481N	1q32.2	0	0	0	0	0	0	0	0	0	0.156	T	0.997	D	0.913	D	0	0	1	N	1.61	L	1.57	T	-0.73	N	0.061	3.102	22.5	0.996	0.028	N	-0.977	T	0.094	T	0.732	0	-2.62	-0.298
chr1	220136086	220136086	C	T	ncRNA_intronic	RNU5F-1	0	0	0	1q41	0	0	0	0	0	0	0	0	0	0	0	0	0	0	0	0	0	0	0	0	0	0	0	0	0	0	0	0	0	0	0	0	0	0	0	0	0	0	0
chr1	220146586	220146586	A	G	exonic	EPRS	0	nonsynonymous SNV	EPRS:NM_004446:exon29:c.T4238C:p.F1413S	1q41	0	0	0	0	0	0	0	0	0	0.001	D	0.92	P	0.439	B	0	D	1	D	3.06	M	0.95	T	-4.93	D	0.624	4.625	24.5	0.998	0.893	D	-0.721	T	0.175	T	0.706	0	3.51	1.062
chr1	222638378	222638378	C	T	intergenic	LINC01655;HHIPL2	dist=624370;dist=57224	0	0	1q41	0	0	0	0	0	0	0	0	0	0	0	0	0	0	0	0	0	0	0	0	0	0	0	0	0	0	0	0	0	0	0	0	0	0	0	0	0	0	0
chr1	222903410	222903410	A	C	exonic	BROX	0	nonsynonymous SNV	BROX:NM_001288579:exon10:c.A784C:p.T262P,BROX:NM_001288580:exon10:c.A784C:p.T262P,BROX:NM_001288581:exon11:c.A880C:p.T294P,BROX:NM_144695:exon11:c.A880C:p.T294P	1q41	0	0	0	0	0	0	0	0	0	0.01	D	0.989	D	0.874	P	0	D	1	D	2.075	M	0	0	-2.87	D	0.724	6.039	28	0.997	0.995	D	-0.259	T	0.389	T	0.707	0	6.16	1.062
chr1	222903412	222903412	C	A	exonic	BROX	0	synonymous SNV	BROX:NM_001288579:exon10:c.C786A:p.T262T,BROX:NM_001288580:exon10:c.C786A:p.T262T,BROX:NM_001288581:exon11:c.C882A:p.T294T,BROX:NM_144695:exon11:c.C882A:p.T294T	1q41	0	0	0	0	0	0	0	0	0	0	0	0	0	0	0	0	0	0	0	0	0	0	0	0	0	0	0	0	0	0	0	0	0	0	0	0	0	0	0
chr1	225600231	225600231	A	C	exonic	LBR	0	nonsynonymous SNV	LBR:NM_002296:exon8:c.T1009G:p.C337G,LBR:NM_194442:exon8:c.T1009G:p.C337G	1q42.12	0	0	0	0	0	0	0	0	0	0.013	D	0.004	B	0.002	B	0.02	N	1	N	-0.44	N	-4.46	D	0.02	N	0.232	0.675	8.66	0.743	0.191	N	-0.265	T	0.617	D	0.732	0	-2.79	0.063
chr1	225974674	225974674	A	G	UTR3	SRP9	NM_001130440:c.*3A>G	0	0	1q42.12	0	0	0	0	0	0	0	0	rs11555118	0	0	0	0	0	0	0	0	0	0	0	0	0	0	0	0	0	0	0	0	0	0	0	0	0	0	0	0	0	0
chr1	226214053	226214053	C	T	intergenic	SDE2;H3F3A	dist=26987;dist=36355	0	0	1q42.12	0	0	0	0	0	0	0	0	0	0	0	0	0	0	0	0	0	0	0	0	0	0	0	0	0	0	0	0	0	0	0	0	0	0	0	0	0	0	0
chr1	226214054	226214054	T	C	intergenic	SDE2;H3F3A	dist=26988;dist=36354	0	0	1q42.12	0	0	0	0	0	0	0	0	0	0	0	0	0	0	0	0	0	0	0	0	0	0	0	0	0	0	0	0	0	0	0	0	0	0	0	0	0	0	0
chr1	226570840	226570840	T	C	exonic	PARP1	0	synonymous SNV	PARP1:NM_001618:exon8:c.A1056G:p.K352K	1q42.12	0.7939	0.8975	0.5514	0.5649	0.7633	0.8262	0.8216	0.8983	rs1805415	0	0	0	0	0	0	0	0	0	0	0	0	0	0	0	0	0	0	0	0	0	0	0	0	0	0	0	0	0	0
chr1	228285898	228285898	T	G	UTR3	ARF1	NM_001024226:c.*184T>G;NM_001658:c.*184T>G;NM_001024227:c.*184T>G;NM_001024228:c.*184T>G	0	0	1q42.13	0	0	0	0	0	0	0	0	0	0	0	0	0	0	0	0	0	0	0	0	0	0	0	0	0	0	0	0	0	0	0	0	0	0	0	0	0	0	0
chr1	228286125	228286125	T	A	UTR3	ARF1	NM_001024226:c.*411T>A;NM_001658:c.*411T>A;NM_001024227:c.*411T>A;NM_001024228:c.*411T>A	0	0	1q42.13	0	0	0	0	0	0	0	0	0	0	0	0	0	0	0	0	0	0	0	0	0	0	0	0	0	0	0	0	0	0	0	0	0	0	0	0	0	0	0
chr1	228336558	228336558	C	G	UTR3	GUK1	NM_001242839:c.*160C>G;NM_001159390:c.*160C>G;NM_000858:c.*160C>G;NM_001242840:c.*5C>G;NM_001159391:c.*160C>G	0	0	1q42.13	0	0	0	0	0	0	0	0	0	0	0	0	0	0	0	0	0	0	0	0	0	0	0	0	0	0	0	0	0	0	0	0	0	0	0	0	0	0	0
chr1	229661728	229661728	G	T	exonic	ABCB10	0	nonsynonymous SNV	ABCB10:NM_012089:exon10:c.C1861A:p.Q621K	1q42.13	0	0	0	0	0	0	0	0	0	0.119	T	0.003	B	0.01	B	0	D	0.869	D	0.105	N	-1.91	D	-1.01	N	0.142	2.259	17.9	0.961	0.836	D	-0.443	T	0.341	T	0.615	0	5.03	0.917
chr1	231696995	231696995	T	A	exonic	TSNAX	0	nonsynonymous SNV	TSNAX:NM_005999:exon5:c.T489A:p.N163K	1q42.2	0	0	0	0	0	0	0	0	0	0.923	T	0.005	B	0.007	B	0.031	N	0.964	N	-0.205	N	0	0	-0.33	N	0.175	1.253	12.02	0.718	0.35	N	-1.025	T	0.026	T	0.732	0	0.332	0.054
chr1	236431150	236431150	A	G	intronic	ERO1B	0	0	0	1q42.3	0	0	0	0	0	0	0	0	0	0	0	0	0	0	0	0	0	0	0	0	0	0	0	0	0	0	0	0	0	0	0	0	0	0	0	0	0	0	0
chr1	236431177	236431177	T	C	intronic	ERO1B	0	0	0	1q42.3	0	0	0	0	0	0	0	0	0	0	0	0	0	0	0	0	0	0	0	0	0	0	0	0	0	0	0	0	0	0	0	0	0	0	0	0	0	0	0
chr1	236431213	236431213	T	A	intronic	ERO1B	0	0	0	1q42.3	0	0	0	0	0	0	0	0	0	0	0	0	0	0	0	0	0	0	0	0	0	0	0	0	0	0	0	0	0	0	0	0	0	0	0	0	0	0	0
chr1	236431238	236431238	T	C	intronic	ERO1B	0	0	0	1q42.3	0	0	0	0	0	0	0	0	0	0	0	0	0	0	0	0	0	0	0	0	0	0	0	0	0	0	0	0	0	0	0	0	0	0	0	0	0	0	0
chr1	236431239	236431239	T	C	intronic	ERO1B	0	0	0	1q42.3	0	0	0	0	0	0	0	0	0	0	0	0	0	0	0	0	0	0	0	0	0	0	0	0	0	0	0	0	0	0	0	0	0	0	0	0	0	0	0
chr1	237063335	237063335	G	C	UTR3	MTR	NM_000254:c.*2391G>C;NM_001291939:c.*2391G>C;NM_001291940:c.*2391G>C	0	0	1q43	0	0	0	0	0	0	0	0	rs1050996	0	0	0	0	0	0	0	0	0	0	0	0	0	0	0	0	0	0	0	0	0	0	0	0	0	0	0	0	0	0
chr1	243328288	243328288	T	G	exonic	CEP170	0	nonsynonymous SNV	CEP170:NM_001042404:exon12:c.A2680C:p.T894P,CEP170:NM_001042405:exon12:c.A2680C:p.T894P,CEP170:NM_014812:exon13:c.A2974C:p.T992P	1q43	0	0	0	0	0	0	0	0	0	0.179	T	0.853	P	0.558	P	0.085	N	0.989	D	1.39	L	0.91	T	-1.54	N	0.284	0.852	9.781	0.973	0.813	D	-1.063	T	0.121	T	0.732	0	2.41	0.037
chr1	245865929	245865929	A	G	UTR3	KIF26B	NM_018012:c.*21A>G	0	0	1q44	0	0	0	0	0	0	0	0	0	0	0	0	0	0	0	0	0	0	0	0	0	0	0	0	0	0	0	0	0	0	0	0	0	0	0	0	0	0	0
chr1	249168161	249168161	A	G	intergenic	ZNF692;PGBD2	dist=14846;dist=32281	0	0	1q44	0	0	0	0	0	0	0	0	rs148253309	0	0	0	0	0	0	0	0	0	0	0	0	0	0	0	0	0	0	0	0	0	0	0	0	0	0	0	0	0	0
chr2	3627778	3627778	C	T	exonic	RPS7	0	synonymous SNV	RPS7:NM_001011:exon6:c.C435T:p.R145R	2p25.3	6.591e-05	0	0	0.0009	0	0	0	0	rs142207795	0	0	0	0	0	0	0	0	0	0	0	0	0	0	0	0	0	0	0	0	0	0	0	0	0	0	0	0	0	0
chr2	10586834	10586834	C	T	intronic	ODC1	0	0	0	2p25.1	0	0	0	0	0	0	0	0	0	0	0	0	0	0	0	0	0	0	0	0	0	0	0	0	0	0	0	0	0	0	0	0	0	0	0	0	0	0	0
chr2	11724937	11724937	T	C	intronic	GREB1	0	0	0	2p25.1	0	0	0	0	0	0	0	0	0	0	0	0	0	0	0	0	0	0	0	0	0	0	0	0	0	0	0	0	0	0	0	0	0	0	0	0	0	0	0
chr2	11725087	11725087	T	C	intronic	GREB1	0	0	0	2p25.1	0	0	0	0	0	0	0	0	0	0	0	0	0	0	0	0	0	0	0	0	0	0	0	0	0	0	0	0	0	0	0	0	0	0	0	0	0	0	0
chr2	15615910	15615910	A	G	exonic	NBAS	0	synonymous SNV	NBAS:NM_015909:exon14:c.T1242C:p.S414S	2p24.3	0.5909	0.5415	0.5294	0.1558	0.573	0.6771	0.5727	0.5518	rs1990754	0	0	0	0	0	0	0	0	0	0	0	0	0	0	0	0	0	0	0	0	0	0	0	0	0	0	0	0	0	0
chr2	17958377	17958377	G	T	intronic	GEN1	0	0	0	2p24.2	0	0	0	0	0	0	0	0	0	0	0	0	0	0	0	0	0	0	0	0	0	0	0	0	0	0	0	0	0	0	0	0	0	0	0	0	0	0	0
chr2	17958381	17958381	A	G	intronic	GEN1	0	0	0	2p24.2	0	0	0	0	0	0	0	0	0	0	0	0	0	0	0	0	0	0	0	0	0	0	0	0	0	0	0	0	0	0	0	0	0	0	0	0	0	0	0
chr2	24219743	24219743	A	G	intronic	UBXN2A	0	0	0	2p23.3	0	0	0	0	0	0	0	0	0	0	0	0	0	0	0	0	0	0	0	0	0	0	0	0	0	0	0	0	0	0	0	0	0	0	0	0	0	0	0
chr2	24219752	24219752	T	G	intronic	UBXN2A	0	0	0	2p23.3	0	0	0	0	0	0	0	0	0	0	0	0	0	0	0	0	0	0	0	0	0	0	0	0	0	0	0	0	0	0	0	0	0	0	0	0	0	0	0
chr2	25046653	25046653	C	T	intronic	ADCY3	0	0	0	2p23.3	0	0	0	0	0	0	0	0	rs4665725	0	0	0	0	0	0	0	0	0	0	0	0	0	0	0	0	0	0	0	0	0	0	0	0	0	0	0	0	0	0
chr2	25453968	25453968	C	G	intergenic	LINC01381;DNMT3A	dist=21897;dist=1862	0	0	2p23.3	0	0	0	0	0	0	0	0	rs13420827	0	0	0	0	0	0	0	0	0	0	0	0	0	0	0	0	0	0	0	0	0	0	0	0	0	0	0	0	0	0
chr2	29016755	29016755	T	G	exonic	PPP1CB	0	nonsynonymous SNV	PPP1CB:NM_002709:exon7:c.T771G:p.F257L,PPP1CB:NM_206876:exon8:c.T771G:p.F257L	2p23.2	0	0	0	0	0	0	0	0	0	0.001	D	0.914	P	0.269	B	0	D	1	D	3.005	M	-1.58	D	-5.73	D	0.842	6.562	31	0.999	0.98	D	0.066	D	0.522	D	0.732	0	3.97	0.991
chr2	29136528	29136528	T	G	ncRNA_exonic	SNORD92	0	0	0	2p23.2	0	0	0	0	0	0	0	0	0	0	0	0	0	0	0	0	0	0	0	0	0	0	0	0	0	0	0	0	0	0	0	0	0	0	0	0	0	0	0
chr2	32698289	32698289	G	A	exonic	BIRC6	0	synonymous SNV	BIRC6:NM_016252:exon33:c.G6702A:p.Q2234Q	2p22.3	0	0	0	0	0	0	0	0	0	0	0	0	0	0	0	0	0	0	0	0	0	0	0	0	0	0	0	0	0	0	0	0	0	0	0	0	0	0	0
chr2	33296616	33296616	A	G	intronic	LTBP1	0	0	0	2p22.3	0	0	0	0	0	0	0	0	0	0	0	0	0	0	0	0	0	0	0	0	0	0	0	0	0	0	0	0	0	0	0	0	0	0	0	0	0	0	0
chr2	37478968	37478968	G	A	UTR3	PRKD3	NM_005813:c.*1352C>T	0	0	2p22.2	0	0	0	0	0	0	0	0	rs12469082	0	0	0	0	0	0	0	0	0	0	0	0	0	0	0	0	0	0	0	0	0	0	0	0	0	0	0	0	0	0
chr2	37499576	37499576	C	T	splicing	PRKD3	NM_005813:exon11:c.1652-1G>A	0	0	2p22.2	0	0	0	0	0	0	0	0	0	0	0	0	0	0	0	0	0	1	D	0	0	0	0	0	0	0	5.312	25.8	0.994	0.994	D	0	0	0	0	0.164	0	5.19	0.871
chr2	37506939	37506939	A	G	exonic	PRKD3	0	synonymous SNV	PRKD3:NM_005813:exon7:c.T1122C:p.D374D	2p22.2	0.1237	0.0815	0.387	0.3309	0.1031	0.0611	0.1145	0.1184	rs3770761	0	0	0	0	0	0	0	0	0	0	0	0	0	0	0	0	0	0	0	0	0	0	0	0	0	0	0	0	0	0
chr2	38529635	38529635	A	G	intronic	ATL2	0	0	0	2p22.2	0	0	0	0	0	0	0	0	rs117653568	0	0	0	0	0	0	0	0	0	0	0	0	0	0	0	0	0	0	0	0	0	0	0	0	0	0	0	0	0	0
chr2	38529636	38529636	T	C	intronic	ATL2	0	0	0	2p22.2	0	0	0	0	0	0	0	0	rs78063489	0	0	0	0	0	0	0	0	0	0	0	0	0	0	0	0	0	0	0	0	0	0	0	0	0	0	0	0	0	0
chr2	38709144	38709144	T	C	ncRNA_intronic	LOC101929596	0	0	0	2p22.1	0	0	0	0	0	0	0	0	rs574769658	0	0	0	0	0	0	0	0	0	0	0	0	0	0	0	0	0	0	0	0	0	0	0	0	0	0	0	0	0	0
chr2	38709239	38709239	T	C	ncRNA_intronic	LOC101929596	0	0	0	2p22.1	0	0	0	0	0	0	0	0	rs112834477	0	0	0	0	0	0	0	0	0	0	0	0	0	0	0	0	0	0	0	0	0	0	0	0	0	0	0	0	0	0
chr2	38709387	38709387	C	G	ncRNA_intronic	LOC101929596	0	0	0	2p22.1	0	0	0	0	0	0	0	0	0	0	0	0	0	0	0	0	0	0	0	0	0	0	0	0	0	0	0	0	0	0	0	0	0	0	0	0	0	0	0
chr2	38829957	38829957	G	C	UTR5	HNRNPLL	NM_138394:c.-189C>G	0	0	2p22.1	0	0	0	0	0	0	0	0	0	0	0	0	0	0	0	0	0	0	0	0	0	0	0	0	0	0	0	0	0	0	0	0	0	0	0	0	0	0	0
chr2	42511903	42511903	A	G	intronic	EML4	0	0	0	2p21	0	0	0	0	0	0	0	0	rs6744779	0	0	0	0	0	0	0	0	0	0	0	0	0	0	0	0	0	0	0	0	0	0	0	0	0	0	0	0	0	0
chr2	42559288	42559288	A	G	UTR3	EML4	NM_019063:c.*1941A>G;NM_001145076:c.*1941A>G	0	0	2p21	0	0	0	0	0	0	0	0	rs13375	0	0	0	0	0	0	0	0	0	0	0	0	0	0	0	0	0	0	0	0	0	0	0	0	0	0	0	0	0	0
chr2	47257177	47257177	C	T	intronic	TTC7A	0	0	0	2p21	0	0	0	0	0	0	0	0	0	0	0	0	0	0	0	0	0	0	0	0	0	0	0	0	0	0	0	0	0	0	0	0	0	0	0	0	0	0	0
chr2	47918166	47918166	G	A	intergenic	KCNK12;MSH6	dist=120696;dist=92055	0	0	2p16.3	0	0	0	0	0	0	0	0	0	0	0	0	0	0	0	0	0	0	0	0	0	0	0	0	0	0	0	0	0	0	0	0	0	0	0	0	0	0	0
chr2	47918175	47918175	A	C	intergenic	KCNK12;MSH6	dist=120705;dist=92046	0	0	2p16.3	0	0	0	0	0	0	0	0	0	0	0	0	0	0	0	0	0	0	0	0	0	0	0	0	0	0	0	0	0	0	0	0	0	0	0	0	0	0	0
chr2	53932669	53932669	T	G	intronic	ASB3;GPR75-ASB3	0	0	0	2p16.2	0	0	0	0	0	0	0	0	rs7601692	0	0	0	0	0	0	0	0	0	0	0	0	0	0	0	0	0	0	0	0	0	0	0	0	0	0	0	0	0	0
chr2	54011379	54011379	C	T	intronic	ASB3;GPR75-ASB3	0	0	0	2p16.2	0	0	0	0	0	0	0	0	rs2692534	0	0	0	0	0	0	0	0	0	0	0	0	0	0	0	0	0	0	0	0	0	0	0	0	0	0	0	0	0	0
chr2	55407754	55407754	C	T	exonic	CLHC1	0	nonsynonymous SNV	CLHC1:NM_001135598:exon9:c.G910A:p.V304I,CLHC1:NM_152385:exon11:c.G1276A:p.V426I	2p16.1	0.9652	0.9938	0.9845	0.9769	0.9569	0.9729	0.9581	0.9	rs6716066	1	T	0	B	0	B	0.001	N	1	P	-0.75	N	1.1	T	0.15	N	0.056	1.064	11.02	0.737	0.024	N	-0.947	T	0	T	0.638	0	3.59	-0.47
chr2	55806560	55806560	G	C	intronic	PPP4R3B	0	0	0	2p16.1	0	0	0	0	0	0	0	0	0	0	0	0	0	0	0	0	0	0	0	0	0	0	0	0	0	0	0	0	0	0	0	0	0	0	0	0	0	0	0
chr2	60611832	60611832	A	G	ncRNA_intronic	MIR4432HG	0	0	0	2p16.1	0	0	0	0	0	0	0	0	0	0	0	0	0	0	0	0	0	0	0	0	0	0	0	0	0	0	0	0	0	0	0	0	0	0	0	0	0	0	0
chr2	60611855	60611855	T	C	ncRNA_intronic	MIR4432HG	0	0	0	2p16.1	0	0	0	0	0	0	0	0	0	0	0	0	0	0	0	0	0	0	0	0	0	0	0	0	0	0	0	0	0	0	0	0	0	0	0	0	0	0	0
chr2	61165366	61165366	C	T	intergenic	REL;PUS10	dist=10075;dist=2182	0	0	2p16.1	0	0	0	0	0	0	0	0	rs11682126	0	0	0	0	0	0	0	0	0	0	0	0	0	0	0	0	0	0	0	0	0	0	0	0	0	0	0	0	0	0
chr2	61316566	61316566	A	G	intronic	KIAA1841	0	0	0	2p15	0	0	0	0	0	0	0	0	0	0	0	0	0	0	0	0	0	0	0	0	0	0	0	0	0	0	0	0	0	0	0	0	0	0	0	0	0	0	0
chr2	61405196	61405196	G	C	UTR5	AHSA2	NM_001321303:c.-6665G>C;NM_001321300:c.-6665G>C;NM_001321304:c.-8280G>C;NM_001321305:c.-6665G>C;NM_001321301:c.-3334G>C;NM_152392:c.-6665G>C	0	0	2p15	0	0	0	0	0	0	0	0	0	0	0	0	0	0	0	0	0	0	0	0	0	0	0	0	0	0	0	0	0	0	0	0	0	0	0	0	0	0	0
chr2	61505321	61505321	A	T	exonic	USP34	0	nonsynonymous SNV	USP34:NM_014709:exon41:c.T5412A:p.F1804L	2p15	0	0	0	0	0	0	0	0	0	0.079	T	0.924	P	0.827	P	0	D	0.987	D	2.34	M	3.9	T	-3.73	D	0.78	3.021	22.3	0.981	0.878	D	-0.993	T	0.024	T	0.722	0	-0.616	-0.298
chr2	61546415	61546415	C	T	exonic	USP34	0	nonsynonymous SNV	USP34:NM_014709:exon22:c.G3061A:p.D1021N	2p15	2.488e-05	0	0	0.0003	0	0	0	0	rs768424751	0.005	D	0.993	D	0.971	D	0	D	1	D	2.045	M	3.85	T	-3.56	D	0.113	6.983	33	0.999	0.982	D	-1.203	T	0.042	T	0.732	0	5.78	0.871
chr2	61577435	61577435	T	C	exonic	USP34	0	synonymous SNV	USP34:NM_014709:exon12:c.A1467G:p.A489A	2p15	0.2056	0.0413	0.3618	0.3046	0.1109	0.1605	0.1822	0.3631	rs2166720	0	0	0	0	0	0	0	0	0	0	0	0	0	0	0	0	0	0	0	0	0	0	0	0	0	0	0	0	0	0
chr2	61705663	61705663	C	T	UTR3	XPO1	NM_003400:c.*292G>A	0	0	2p15	0	0	0	0	0	0	0	0	rs1050567	0	0	0	0	0	0	0	0	0	0	0	0	0	0	0	0	0	0	0	0	0	0	0	0	0	0	0	0	0	0
chr2	61715907	61715907	C	T	splicing	XPO1	NM_003400:exon18:c.2023-1G>A	0	0	2p15	0	0	0	0	0	0	0	0	0	0	0	0	0	0	0	0	0	1	D	0	0	0	0	0	0	0	5.714	26.8	0.995	0.991	D	0	0	0	0	0.359	0	5.77	0.871
chr2	62718364	62718364	C	T	intergenic	B3GNT2;TMEM17	dist=266498;dist=8992	0	0	2p15	0	0	0	0	0	0	0	0	0	0	0	0	0	0	0	0	0	0	0	0	0	0	0	0	0	0	0	0	0	0	0	0	0	0	0	0	0	0	0
chr2	62718381	62718381	C	T	intergenic	B3GNT2;TMEM17	dist=266515;dist=8975	0	0	2p15	0	0	0	0	0	0	0	0	0	0	0	0	0	0	0	0	0	0	0	0	0	0	0	0	0	0	0	0	0	0	0	0	0	0	0	0	0	0	0
chr2	62718384	62718384	G	A	intergenic	B3GNT2;TMEM17	dist=266518;dist=8972	0	0	2p15	0	0	0	0	0	0	0	0	0	0	0	0	0	0	0	0	0	0	0	0	0	0	0	0	0	0	0	0	0	0	0	0	0	0	0	0	0	0	0
chr2	62718426	62718426	A	G	intergenic	B3GNT2;TMEM17	dist=266560;dist=8930	0	0	2p15	0	0	0	0	0	0	0	0	0	0	0	0	0	0	0	0	0	0	0	0	0	0	0	0	0	0	0	0	0	0	0	0	0	0	0	0	0	0	0
chr2	62718449	62718449	T	G	intergenic	B3GNT2;TMEM17	dist=266583;dist=8907	0	0	2p15	0	0	0	0	0	0	0	0	0	0	0	0	0	0	0	0	0	0	0	0	0	0	0	0	0	0	0	0	0	0	0	0	0	0	0	0	0	0	0
chr2	62718491	62718491	A	G	intergenic	B3GNT2;TMEM17	dist=266625;dist=8865	0	0	2p15	0	0	0	0	0	0	0	0	0	0	0	0	0	0	0	0	0	0	0	0	0	0	0	0	0	0	0	0	0	0	0	0	0	0	0	0	0	0	0
chr2	62718509	62718509	T	C	intergenic	B3GNT2;TMEM17	dist=266643;dist=8847	0	0	2p15	0	0	0	0	0	0	0	0	0	0	0	0	0	0	0	0	0	0	0	0	0	0	0	0	0	0	0	0	0	0	0	0	0	0	0	0	0	0	0
chr2	62718547	62718547	C	T	intergenic	B3GNT2;TMEM17	dist=266681;dist=8809	0	0	2p15	0	0	0	0	0	0	0	0	0	0	0	0	0	0	0	0	0	0	0	0	0	0	0	0	0	0	0	0	0	0	0	0	0	0	0	0	0	0	0
chr2	65219683	65219683	G	C	intronic	SLC1A4	0	0	0	2p14	0	0	0	0	0	0	0	0	rs2268481	0	0	0	0	0	0	0	0	0	0	0	0	0	0	0	0	0	0	0	0	0	0	0	0	0	0	0	0	0	0
chr2	69550458	69550458	A	G	UTR3	GFPT1	NM_001244710:c.*2863T>C;NM_002056:c.*2863T>C	0	0	2p13.3	0	0	0	0	0	0	0	0	0	0	0	0	0	0	0	0	0	0	0	0	0	0	0	0	0	0	0	0	0	0	0	0	0	0	0	0	0	0	0
chr2	69747307	69747307	G	C	intronic	AAK1	0	0	0	2p13.3	0	0	0	0	0	0	0	0	0	0	0	0	0	0	0	0	0	0	0	0	0	0	0	0	0	0	0	0	0	0	0	0	0	0	0	0	0	0	0
chr2	70132046	70132046	A	G	UTR3	SNRNP27	NM_006857:c.*606A>G	0	0	2p13.3	0	0	0	0	0	0	0	0	0	0	0	0	0	0	0	0	0	0	0	0	0	0	0	0	0	0	0	0	0	0	0	0	0	0	0	0	0	0	0
chr2	70132047	70132047	G	A	UTR3	SNRNP27	NM_006857:c.*607G>A	0	0	2p13.3	0	0	0	0	0	0	0	0	0	0	0	0	0	0	0	0	0	0	0	0	0	0	0	0	0	0	0	0	0	0	0	0	0	0	0	0	0	0	0
chr2	70454407	70454407	A	T	intronic	TIA1	0	0	0	2p13.3	0	0	0	0	0	0	0	0	0	0	0	0	0	0	0	0	0	0	0	0	0	0	0	0	0	0	0	0	0	0	0	0	0	0	0	0	0	0	0
chr2	70476138	70476138	T	A	upstream	TIA1	dist=213	0	0	2p13.3	0	0	0	0	0	0	0	0	0	0	0	0	0	0	0	0	0	0	0	0	0	0	0	0	0	0	0	0	0	0	0	0	0	0	0	0	0	0	0
chr2	70995217	70995217	A	T	UTR5	ADD2	NM_017488:c.-61677T>A;NM_001617:c.-61677T>A;NM_001185055:c.-186T>A;NM_017482:c.-61677T>A	0	0	2p13.3	0	0	0	0	0	0	0	0	rs2287098	0	0	0	0	0	0	0	0	0	0	0	0	0	0	0	0	0	0	0	0	0	0	0	0	0	0	0	0	0	0
chr2	70995226	70995226	C	A	UTR5	ADD2	NM_017488:c.-61686G>T;NM_001617:c.-61686G>T;NM_001185055:c.-195G>T;NM_017482:c.-61686G>T	0	0	2p13.3	0	0	0	0	0	0	0	0	rs28365917	0	0	0	0	0	0	0	0	0	0	0	0	0	0	0	0	0	0	0	0	0	0	0	0	0	0	0	0	0	0
chr2	70995233	70995233	G	A	UTR5	ADD2	NM_017488:c.-61693C>T;NM_001617:c.-61693C>T;NM_001185055:c.-202C>T;NM_017482:c.-61693C>T	0	0	2p13.3	0	0	0	0	0	0	0	0	rs2287099	0	0	0	0	0	0	0	0	0	0	0	0	0	0	0	0	0	0	0	0	0	0	0	0	0	0	0	0	0	0
chr2	71633275	71633275	T	C	exonic	ZNF638	0	synonymous SNV	ZNF638:NM_001014972:exon19:c.T3018C:p.I1006I,ZNF638:NM_001252612:exon19:c.T3018C:p.I1006I,ZNF638:NM_001252613:exon19:c.T3018C:p.I1006I,ZNF638:NM_014497:exon19:c.T3018C:p.I1006I	2p13.2	0.5246	0.217	0.6619	0.3101	0.5086	0.572	0.5298	0.5496	rs3732233	0	0	0	0	0	0	0	0	0	0	0	0	0	0	0	0	0	0	0	0	0	0	0	0	0	0	0	0	0	0
chr2	73471123	73471123	A	T	splicing	CCT7	NM_001166284:exon3:c.133-2A>T;NM_001166285:exon6:c.262-2A>T;NM_006429:exon5:c.394-2A>T	0	0	2p13.2	0	0	0	0	0	0	0	0	0	0	0	0	0	0	0	0	0	1	D	0	0	0	0	0	0	0	4.87	24.9	0.993	0.967	D	0	0	0	0	0.295	0	4.8	1.062
chr2	73478562	73478562	T	G	splicing	CCT7	NM_001166284:exon9:c.1149+2T>G;NM_001166285:exon12:c.1278+2T>G;NM_006429:exon11:c.1410+2T>G;NM_001009570:exon6:c.798+2T>G	0	0	2p13.2	0	0	0	0	0	0	0	0	0	0	0	0	0	0	0	0	0	1	D	0	0	0	0	0	0	0	5.213	25.6	0.996	0.993	D	0	0	0	0	0.295	0	4.95	0.991
chr2	73478566	73478566	T	A	intronic	CCT7	0	0	0	2p13.2	0	0	0	0	0	0	0	0	0	0	0	0	0	0	0	0	0	0	0	0	0	0	0	0	0	0	0	0	0	0	0	0	0	0	0	0	0	0	0
chr2	74441815	74441815	A	G	UTR3	MTHFD2	NM_006636:c.*446A>G	0	0	2p13.1	0	0	0	0	0	0	0	0	0	0	0	0	0	0	0	0	0	0	0	0	0	0	0	0	0	0	0	0	0	0	0	0	0	0	0	0	0	0	0
chr2	74442193	74442193	A	C	UTR3	MTHFD2	NM_006636:c.*824A>C	0	0	2p13.1	0	0	0	0	0	0	0	0	0	0	0	0	0	0	0	0	0	0	0	0	0	0	0	0	0	0	0	0	0	0	0	0	0	0	0	0	0	0	0
chr2	76672360	76672360	T	A	intergenic	GCFC2;LRRTM4	dist=734249;dist=302490	0	0	2p12	0	0	0	0	0	0	0	0	0	0	0	0	0	0	0	0	0	0	0	0	0	0	0	0	0	0	0	0	0	0	0	0	0	0	0	0	0	0	0
chr2	85133697	85133697	G	A	UTR3	TMSB10	NM_021103:c.*150G>A	0	0	2p11.2	0	0	0	0	0	0	0	0	0	0	0	0	0	0	0	0	0	0	0	0	0	0	0	0	0	0	0	0	0	0	0	0	0	0	0	0	0	0	0
chr2	85661660	85661660	C	T	intronic	SH2D6	0	0	0	2p11.2	0	0	0	0	0	0	0	0	0	0	0	0	0	0	0	0	0	0	0	0	0	0	0	0	0	0	0	0	0	0	0	0	0	0	0	0	0	0	0
chr2	85661687	85661687	A	G	intronic	SH2D6	0	0	0	2p11.2	0	0	0	0	0	0	0	0	0	0	0	0	0	0	0	0	0	0	0	0	0	0	0	0	0	0	0	0	0	0	0	0	0	0	0	0	0	0	0
chr2	85661703	85661703	C	T	intronic	SH2D6	0	0	0	2p11.2	0	0	0	0	0	0	0	0	0	0	0	0	0	0	0	0	0	0	0	0	0	0	0	0	0	0	0	0	0	0	0	0	0	0	0	0	0	0	0
chr2	85835501	85835501	G	C	UTR3	C2orf68	NM_001013649:c.*567C>G	0	0	2p11.2	0	0	0	0	0	0	0	0	0	0	0	0	0	0	0	0	0	0	0	0	0	0	0	0	0	0	0	0	0	0	0	0	0	0	0	0	0	0	0
chr2	86347845	86347845	T	C	intronic	PTCD3	0	0	0	2p11.2	0	0	0	0	0	0	0	0	0	0	0	0	0	0	0	0	0	0	0	0	0	0	0	0	0	0	0	0	0	0	0	0	0	0	0	0	0	0	0
chr2	86347847	86347847	A	G	intronic	PTCD3	0	0	0	2p11.2	0	0	0	0	0	0	0	0	0	0	0	0	0	0	0	0	0	0	0	0	0	0	0	0	0	0	0	0	0	0	0	0	0	0	0	0	0	0	0
chr2	86357861	86357861	G	A	splicing	PTCD3	NM_017952:exon15:c.1237+1G>A	0	0	2p11.2	0	0	0	0	0	0	0	0	0	0	0	0	0	0	0	0	0	1	D	0	0	0	0	0	0	0	4.464	24.2	0.979	0.988	D	0	0	0	0	0.14	0	6.16	0.917
chr2	86357862	86357862	C	T	splicing	PTCD3	NM_017952:exon15:c.1237+2C>T	0	0	2p11.2	0	0	0	0	0	0	0	0	0	0	0	0	0	0	0	0	0	1	D	0	0	0	0	0	0	0	3.057	22.4	0.891	0.028	N	0	0	0	0	0.156	0	5.01	0.057
chr2	86357864	86357864	T	A	intronic	PTCD3	0	0	0	2p11.2	1.665e-05	0.0002	0	0	0	0	0	0	rs199815693	0	0	0	0	0	0	0	0	0	0	0	0	0	0	0	0	0	0	0	0	0	0	0	0	0	0	0	0	0	0
chr2	87912645	87912645	T	C	intergenic	CYTOR;MIR4435-1	dist=91608;dist=16629	0	0	2p11.2	0	0	0	0	0	0	0	0	rs377581737	0	0	0	0	0	0	0	0	0	0	0	0	0	0	0	0	0	0	0	0	0	0	0	0	0	0	0	0	0	0
chr2	95542377	95542377	C	T	exonic	TEKT4	0	nonsynonymous SNV	TEKT4:NM_001286559:exon6:c.C625T:p.R209C,TEKT4:NM_144705:exon6:c.C1171T:p.R391C	2q11.1	0.002	0.0044	0.0012	0.0058	0	0.0016	0.0025	0.0012	rs72817671	0.078	T	0.048	B	0.017	B	0.105	N	0.999	D	1.645	L	4.19	T	-4.17	D	0.649	3.667	23.2	0.974	0.038	N	-0.957	T	0.009	T	0.517	0	1.05	-0.609
chr2	95542418	95542418	T	C	exonic	TEKT4	0	synonymous SNV	TEKT4:NM_001286559:exon6:c.T666C:p.I222I,TEKT4:NM_144705:exon6:c.T1212C:p.I404I	2q11.1	0.0037	0.0032	0.0047	0.0156	0.0008	0.0021	0.0047	0.0045	rs199648585	0	0	0	0	0	0	0	0	0	0	0	0	0	0	0	0	0	0	0	0	0	0	0	0	0	0	0	0	0	0
chr2	95542419	95542419	G	A	exonic	TEKT4	0	nonsynonymous SNV	TEKT4:NM_001286559:exon6:c.G667A:p.A223T,TEKT4:NM_144705:exon6:c.G1213A:p.A405T	2q11.1	0.0037	0.0032	0.0047	0.0156	0.0008	0.0021	0.0047	0.0045	rs75603622	0.101	T	0.003	B	0.013	B	0.04	N	0.997	N	3.03	M	4.15	T	-1.68	N	0.4	0.617	8.275	0.919	0.01	N	-0.94	T	0.013	T	0.646	0	-2.21	0.562
chr2	96918245	96918245	A	G	UTR3	TMEM127	NM_017849:c.*1301T>C;NM_001193304:c.*1301T>C	0	0	2q11.2	0	0	0	0	0	0	0	0	rs3770239	0	0	0	0	0	0	0	0	0	0	0	0	0	0	0	0	0	0	0	0	0	0	0	0	0	0	0	0	0	0
chr2	97867502	97867502	A	G	intronic	ANKRD36	0	0	0	2q11.2	0	0	0	0	0	0	0	0	rs10168088	0	0	0	0	0	0	0	0	0	0	0	0	0	0	0	0	0	0	0	0	0	0	0	0	0	0	0	0	0	0
chr2	98272734	98272734	A	G	UTR3	ACTR1B	NM_005735:c.*587T>C	0	0	2q11.2	0	0	0	0	0	0	0	0	rs3474	0	0	0	0	0	0	0	0	0	0	0	0	0	0	0	0	0	0	0	0	0	0	0	0	0	0	0	0	0	0
chr2	98274527	98274527	G	C	exonic	ACTR1B	0	synonymous SNV	ACTR1B:NM_005735:exon8:c.C804G:p.V268V	2q11.2	0.6071	0.6943	0.4011	0.3881	0.7691	0.7276	0.6228	0.2581	rs1042705	0	0	0	0	0	0	0	0	0	0	0	0	0	0	0	0	0	0	0	0	0	0	0	0	0	0	0	0	0	0
chr2	99175925	99175925	G	C	splicing	INPP4A	NM_001351424:exon18:c.1724-1G>C;NM_004027:exon18:c.1721-1G>C;NM_001566:exon18:c.1721-1G>C;NM_001134225:exon17:c.1823-1G>C;NM_001134224:exon18:c.1838-1G>C;NM_001351425:exon18:c.1724-1G>C;NM_001351426:exon18:c.1724-1G>C;NM_001351427:exon18:c.1721-1G>C;NM_001351428:exon17:c.1706-1G>C	0	0	2q11.2	0	0	0	0	0	0	0	0	0	0	0	0	0	0	0	0	0	1	D	0	0	0	0	0	0	0	5.401	26	0.995	0.993	D	0	0	0	0	0.14	0	5.25	0.917
chr2	99205842	99205842	G	T	UTR3	INPP4A	NM_004027:c.*1771G>T;NM_001134225:c.*1771G>T;NM_001134224:c.*1771G>T;NM_001351425:c.*1771G>T;NM_001351426:c.*1771G>T;NM_001351427:c.*1771G>T;NM_001351428:c.*1771G>T;NM_001351429:c.*1771G>T	0	0	2q11.2	0	0	0	0	0	0	0	0	0	0	0	0	0	0	0	0	0	0	0	0	0	0	0	0	0	0	0	0	0	0	0	0	0	0	0	0	0	0	0
chr2	99205844	99205844	C	T	UTR3	INPP4A	NM_004027:c.*1773C>T;NM_001134225:c.*1773C>T;NM_001134224:c.*1773C>T;NM_001351425:c.*1773C>T;NM_001351426:c.*1773C>T;NM_001351427:c.*1773C>T;NM_001351428:c.*1773C>T;NM_001351429:c.*1773C>T	0	0	2q11.2	0	0	0	0	0	0	0	0	0	0	0	0	0	0	0	0	0	0	0	0	0	0	0	0	0	0	0	0	0	0	0	0	0	0	0	0	0	0	0
chr2	101622808	101622808	A	C	UTR3	RPL31	NM_001099693:c.*255A>C	0	0	2q11.2	0	0	0	0	0	0	0	0	0	0	0	0	0	0	0	0	0	0	0	0	0	0	0	0	0	0	0	0	0	0	0	0	0	0	0	0	0	0	0
chr2	101622809	101622809	C	A	UTR3	RPL31	NM_001099693:c.*256C>A	0	0	2q11.2	0	0	0	0	0	0	0	0	0	0	0	0	0	0	0	0	0	0	0	0	0	0	0	0	0	0	0	0	0	0	0	0	0	0	0	0	0	0	0
chr2	101622811	101622811	G	A	splicing	RPL31	NM_000993:exon5:c.347-1G>A	0	0	2q11.2	0	0	0	0	0	0	0	0	0	0	0	0	0	0	0	0	0	1	D	0	0	0	0	0	0	0	2.774	21.2	0.995	0.942	D	0	0	0	0	0.299	0	4.37	0.917
chr2	101899130	101899130	T	C	intronic	RNF149	0	0	0	2q11.2	0	0	0	0	0	0	0	0	rs935065	0	0	0	0	0	0	0	0	0	0	0	0	0	0	0	0	0	0	0	0	0	0	0	0	0	0	0	0	0	0
chr2	102483777	102483777	G	A	intronic	MAP4K4	0	0	0	2q11.2	0	0	0	0	0	0	0	0	0	0	0	0	0	0	0	0	0	0	0	0	0	0	0	0	0	0	0	0	0	0	0	0	0	0	0	0	0	0	0
chr2	102483778	102483778	A	G	intronic	MAP4K4	0	0	0	2q11.2	0	0	0	0	0	0	0	0	0	0	0	0	0	0	0	0.649	N	1	N	0	0	0	0	0	0	0.101	1.07	11.05	0.221	0.442	N	-0.965	T	0.046	T	0.563	0	4.38	1.062
chr2	102483780	102483780	T	G	intronic	MAP4K4	0	0	0	2q11.2	0	0	0	0	0	0	0	0	0	0	0	0	0	0	0	0.649	N	1	N	0	0	0	0	0	0	0.036	0.104	3.654	0.2	0.093	N	-0.982	T	0.023	T	0.563	0	-0.48	0.673
chr2	105915164	105915164	T	C	splicing	TGFBRAP1	NM_001328646:exon3:c.689-2A>G;NM_004257:exon3:c.689-2A>G;NM_001142621:exon3:c.689-2A>G	0	0	2q12.1	0	0	0	0	0	0	0	0	0	0	0	0	0	0	0	0	0	1	D	0	0	0	0	0	0	0	4.855	24.9	0.995	0.999	D	0	0	0	0	0.099	0	5.8	0.991
chr2	107313634	107313634	G	A	intergenic	CD8B2;ST6GAL2	dist=186083;dist=104422	0	0	2q12.2	0	0	0	0	0	0	0	0	0	0	0	0	0	0	0	0	0	0	0	0	0	0	0	0	0	0	0	0	0	0	0	0	0	0	0	0	0	0	0
chr2	107314211	107314211	T	C	intergenic	CD8B2;ST6GAL2	dist=186660;dist=103845	0	0	2q12.2	0	0	0	0	0	0	0	0	0	0	0	0	0	0	0	0	0	0	0	0	0	0	0	0	0	0	0	0	0	0	0	0	0	0	0	0	0	0	0
chr2	107314624	107314624	T	A	intergenic	CD8B2;ST6GAL2	dist=187073;dist=103432	0	0	2q12.2	0	0	0	0	0	0	0	0	0	0	0	0	0	0	0	0	0	0	0	0	0	0	0	0	0	0	0	0	0	0	0	0	0	0	0	0	0	0	0
chr2	107314735	107314735	G	T	intergenic	CD8B2;ST6GAL2	dist=187184;dist=103321	0	0	2q12.2	0	0	0	0	0	0	0	0	0	0	0	0	0	0	0	0	0	0	0	0	0	0	0	0	0	0	0	0	0	0	0	0	0	0	0	0	0	0	0
chr2	112124308	112124308	A	T	ncRNA_exonic	MIR4435-2HG	0	0	0	2q13	0	0	0	0	0	0	0	0	0	0	0	0	0	0	0	0	0	0	0	0	0	0	0	0	0	0	0	0	0	0	0	0	0	0	0	0	0	0	0
chr2	113287307	113287307	C	T	UTR3	TTL	NM_153712:c.*935C>T	0	0	2q13	0	0	0	0	0	0	0	0	0	0	0	0	0	0	0	0	0	0	0	0	0	0	0	0	0	0	0	0	0	0	0	0	0	0	0	0	0	0	0
chr2	113334372	113334372	A	G	UTR3	POLR1B	NM_001282774:c.*1066A>G;NM_001137604:c.*1066A>G;NM_001282776:c.*1066A>G;NM_019014:c.*1066A>G;NM_001282777:c.*1066A>G;NM_001282779:c.*1066A>G;NM_001282772:c.*1066A>G	0	0	2q13	0	0	0	0	0	0	0	0	0	0	0	0	0	0	0	0	0	0	0	0	0	0	0	0	0	0	0	0	0	0	0	0	0	0	0	0	0	0	0
chr2	114715577	114715577	C	T	UTR3	ACTR3	NM_005721:c.*545C>T;NM_001277140:c.*545C>T	0	0	2q14.1	0	0	0	0	0	0	0	0	0	0	0	0	0	0	0	0	0	0	0	0	0	0	0	0	0	0	0	0	0	0	0	0	0	0	0	0	0	0	0
chr2	118575105	118575105	A	C	exonic	DDX18	0	nonsynonymous SNV	DDX18:NM_006773:exon2:c.A171C:p.K57N	2q14.1	0	0	0	0	0	0	0	0	0	0.265	T	0.023	B	0.01	B	0.007	N	1	N	0.345	N	1.99	T	-0.73	N	0.06	-0.303	0.655	0.5	0.457	N	-1.03	T	0.031	T	0.732	0	0.893	-0.389
chr2	118575110	118575110	A	G	exonic	DDX18	0	nonsynonymous SNV	DDX18:NM_006773:exon2:c.A176G:p.K59R	2q14.1	0	0	0	0	0	0	0	0	0	0.537	T	0	B	0	B	0.013	N	1	N	0.345	N	1.9	T	-0.36	N	0.041	-1.503	0.003	0.915	0.014	N	-1.035	T	0.03	T	0.732	0	-5.52	-0.024
chr2	122288467	122288467	T	C	ncRNA_exonic	RNU4ATAC	0	0	0	2q14.2	0.0002	0	0	0	0	0	0	0.0003	rs763786601	0	0	0	0	0	0	0	0	0	0	0	0	0	0	0	0	0	0	0	0	0	0	0	0	0	0	0	0	0	0
chr2	122288577	122288577	T	G	ncRNA_exonic	RNU4ATAC	0	0	0	2q14.2	0	0	0	0	0	0	0	0	0	0	0	0	0	0	0	0	0	0	0	0	0	0	0	0	0	0	0	0	0	0	0	0	0	0	0	0	0	0	0
chr2	128975315	128975315	G	A	intergenic	UGGT1;HS6ST1	dist=22066;dist=47739	0	0	2q14.3	0	0	0	0	0	0	0	0	rs547146136	0	0	0	0	0	0	0	0	0	0	0	0	0	0	0	0	0	0	0	0	0	0	0	0	0	0	0	0	0	0
chr2	130914651	130914651	G	A	intronic	SMPD4	0	0	0	2q21.1	0	0	0	0	0	0	0	0	rs149266527	0	0	0	0	0	0	0	0	0	0	0	0	0	0	0	0	0	0	0	0	0	0	0	0	0	0	0	0	0	0
chr2	131094699	131094699	T	G	downstream	CCDC115	dist=807	0	0	2q21.1	0	0	0	0	0	0	0	0	0	0	0	0	0	0	0	0	0	0	0	0	0	0	0	0	0	0	0	0	0	0	0	0	0	0	0	0	0	0	0
chr2	133012267	133012267	T	C	ncRNA_intronic	ANKRD30BL	0	0	0	2q21.2	0	0	0	0	0	0	0	0	rs62164990	0	0	0	0	0	0	0	0	0	0	0	0	0	0	0	0	0	0	0	0	0	0	0	0	0	0	0	0	0	0
chr2	133012274	133012274	T	C	ncRNA_intronic	ANKRD30BL	0	0	0	2q21.2	0	0	0	0	0	0	0	0	rs62164991	0	0	0	0	0	0	0	0	0	0	0	0	0	0	0	0	0	0	0	0	0	0	0	0	0	0	0	0	0	0
chr2	133012529	133012529	A	G	ncRNA_intronic	ANKRD30BL	0	0	0	2q21.2	0	0	0	0	0	0	0	0	0	0	0	0	0	0	0	0	0	0	0	0	0	0	0	0	0	0	0	0	0	0	0	0	0	0	0	0	0	0	0
chr2	133012624	133012624	A	G	ncRNA_intronic	ANKRD30BL	0	0	0	2q21.2	0	0	0	0	0	0	0	0	rs78640681	0	0	0	0	0	0	0	0	0	0	0	0	0	0	0	0	0	0	0	0	0	0	0	0	0	0	0	0	0	0
chr2	133012633	133012633	A	T	ncRNA_intronic	ANKRD30BL	0	0	0	2q21.2	0	0	0	0	0	0	0	0	0	0	0	0	0	0	0	0	0	0	0	0	0	0	0	0	0	0	0	0	0	0	0	0	0	0	0	0	0	0	0
chr2	133012688	133012688	A	G	ncRNA_intronic	ANKRD30BL	0	0	0	2q21.2	0	0	0	0	0	0	0	0	rs5002050	0	0	0	0	0	0	0	0	0	0	0	0	0	0	0	0	0	0	0	0	0	0	0	0	0	0	0	0	0	0
chr2	133012712	133012712	T	C	ncRNA_intronic	ANKRD30BL	0	0	0	2q21.2	0	0	0	0	0	0	0	0	rs5002052	0	0	0	0	0	0	0	0	0	0	0	0	0	0	0	0	0	0	0	0	0	0	0	0	0	0	0	0	0	0
chr2	133012800	133012800	A	T	ncRNA_intronic	ANKRD30BL	0	0	0	2q21.2	0	0	0	0	0	0	0	0	rs79628032	0	0	0	0	0	0	0	0	0	0	0	0	0	0	0	0	0	0	0	0	0	0	0	0	0	0	0	0	0	0
chr2	133012801	133012801	A	T	ncRNA_intronic	ANKRD30BL	0	0	0	2q21.2	0	0	0	0	0	0	0	0	0	0	0	0	0	0	0	0	0	0	0	0	0	0	0	0	0	0	0	0	0	0	0	0	0	0	0	0	0	0	0
chr2	133012832	133012832	T	C	ncRNA_intronic	ANKRD30BL	0	0	0	2q21.2	0	0	0	0	0	0	0	0	rs4954285	0	0	0	0	0	0	0	0	0	0	0	0	0	0	0	0	0	0	0	0	0	0	0	0	0	0	0	0	0	0
chr2	133012839	133012839	T	C	ncRNA_intronic	ANKRD30BL	0	0	0	2q21.2	0	0	0	0	0	0	0	0	rs4991579	0	0	0	0	0	0	0	0	0	0	0	0	0	0	0	0	0	0	0	0	0	0	0	0	0	0	0	0	0	0
chr2	133012845	133012845	C	G	ncRNA_intronic	ANKRD30BL	0	0	0	2q21.2	0	0	0	0	0	0	0	0	0	0	0	0	0	0	0	0	0	0	0	0	0	0	0	0	0	0	0	0	0	0	0	0	0	0	0	0	0	0	0
chr2	133012945	133012945	T	C	ncRNA_intronic	ANKRD30BL	0	0	0	2q21.2	0	0	0	0	0	0	0	0	rs4991584	0	0	0	0	0	0	0	0	0	0	0	0	0	0	0	0	0	0	0	0	0	0	0	0	0	0	0	0	0	0
chr2	133013108	133013108	A	G	ncRNA_intronic	ANKRD30BL	0	0	0	2q21.2	0	0	0	0	0	0	0	0	rs62164999	0	0	0	0	0	0	0	0	0	0	0	0	0	0	0	0	0	0	0	0	0	0	0	0	0	0	0	0	0	0
chr2	133013189	133013189	A	G	ncRNA_intronic	ANKRD30BL	0	0	0	2q21.2	0	0	0	0	0	0	0	0	rs75575310	0	0	0	0	0	0	0	0	0	0	0	0	0	0	0	0	0	0	0	0	0	0	0	0	0	0	0	0	0	0
chr2	133013456	133013456	T	C	ncRNA_intronic	ANKRD30BL	0	0	0	2q21.2	0	0	0	0	0	0	0	0	rs76268494	0	0	0	0	0	0	0	0	0	0	0	0	0	0	0	0	0	0	0	0	0	0	0	0	0	0	0	0	0	0
chr2	133015184	133015184	G	C	ncRNA_exonic	ANKRD30BL	0	0	0	2q21.2	0	0	0	0	0	0	0	0	rs796254840	0	0	0	0	0	0	0	0	0	0	0	0	0	0	0	0	0	0	0	0	0	0	0	0	0	0	0	0	0	0
chr2	133015200	133015200	C	A	ncRNA_exonic	ANKRD30BL	0	0	0	2q21.2	0	0	0	0	0	0	0	0	0	0	0	0	0	0	0	0	0	0	0	0	0	0	0	0	0	0	0	0	0	0	0	0	0	0	0	0	0	0	0
chr2	133015204	133015204	A	C	ncRNA_exonic	ANKRD30BL	0	0	0	2q21.2	0	0	0	0	0	0	0	0	rs6755836	0	0	0	0	0	0	0	0	0	0	0	0	0	0	0	0	0	0	0	0	0	0	0	0	0	0	0	0	0	0
chr2	133036703	133036703	A	T	intergenic	ANKRD30BL;ZNF806	dist=21161;dist=28014	0	0	2q21.2	0	0	0	0	0	0	0	0	0	0	0	0	0	0	0	0	0	0	0	0	0	0	0	0	0	0	0	0	0	0	0	0	0	0	0	0	0	0	0
chr2	133038116	133038116	A	G	intergenic	ANKRD30BL;ZNF806	dist=22574;dist=26601	0	0	2q21.2	0	0	0	0	0	0	0	0	0	0	0	0	0	0	0	0	0	0	0	0	0	0	0	0	0	0	0	0	0	0	0	0	0	0	0	0	0	0	0
chr2	133038412	133038412	C	T	intergenic	ANKRD30BL;ZNF806	dist=22870;dist=26305	0	0	2q21.2	0	0	0	0	0	0	0	0	rs373889136	0	0	0	0	0	0	0	0	0	0	0	0	0	0	0	0	0	0	0	0	0	0	0	0	0	0	0	0	0	0
chr2	133038446	133038446	A	G	intergenic	ANKRD30BL;ZNF806	dist=22904;dist=26271	0	0	2q21.2	0	0	0	0	0	0	0	0	rs79263428	0	0	0	0	0	0	0	0	0	0	0	0	0	0	0	0	0	0	0	0	0	0	0	0	0	0	0	0	0	0
chr2	133038600	133038600	A	C	intergenic	ANKRD30BL;ZNF806	dist=23058;dist=26117	0	0	2q21.2	0	0	0	0	0	0	0	0	rs78068323	0	0	0	0	0	0	0	0	0	0	0	0	0	0	0	0	0	0	0	0	0	0	0	0	0	0	0	0	0	0
chr2	133038693	133038693	A	T	intergenic	ANKRD30BL;ZNF806	dist=23151;dist=26024	0	0	2q21.2	0	0	0	0	0	0	0	0	rs62163807	0	0	0	0	0	0	0	0	0	0	0	0	0	0	0	0	0	0	0	0	0	0	0	0	0	0	0	0	0	0
chr2	133038737	133038737	T	C	intergenic	ANKRD30BL;ZNF806	dist=23195;dist=25980	0	0	2q21.2	0	0	0	0	0	0	0	0	rs140567492	0	0	0	0	0	0	0	0	0	0	0	0	0	0	0	0	0	0	0	0	0	0	0	0	0	0	0	0	0	0
chr2	133039048	133039048	A	G	intergenic	ANKRD30BL;ZNF806	dist=23506;dist=25669	0	0	2q21.2	0	0	0	0	0	0	0	0	rs75574130	0	0	0	0	0	0	0	0	0	0	0	0	0	0	0	0	0	0	0	0	0	0	0	0	0	0	0	0	0	0
chr2	133039063	133039063	T	C	intergenic	ANKRD30BL;ZNF806	dist=23521;dist=25654	0	0	2q21.2	0	0	0	0	0	0	0	0	rs78592454	0	0	0	0	0	0	0	0	0	0	0	0	0	0	0	0	0	0	0	0	0	0	0	0	0	0	0	0	0	0
chr2	133039090	133039090	T	C	intergenic	ANKRD30BL;ZNF806	dist=23548;dist=25627	0	0	2q21.2	0	0	0	0	0	0	0	0	rs79338524	0	0	0	0	0	0	0	0	0	0	0	0	0	0	0	0	0	0	0	0	0	0	0	0	0	0	0	0	0	0
chr2	135206716	135206716	A	G	UTR3	MGAT5	NM_002410:c.*298A>G	0	0	2q21.3	0	0	0	0	0	0	0	0	0	0	0	0	0	0	0	0	0	0	0	0	0	0	0	0	0	0	0	0	0	0	0	0	0	0	0	0	0	0	0
chr2	135206717	135206717	G	A	UTR3	MGAT5	NM_002410:c.*299G>A	0	0	2q21.3	0	0	0	0	0	0	0	0	0	0	0	0	0	0	0	0	0	0	0	0	0	0	0	0	0	0	0	0	0	0	0	0	0	0	0	0	0	0	0
chr2	135211418	135211418	T	G	UTR3	MGAT5	NM_002410:c.*5000T>G	0	0	2q21.3	0	0	0	0	0	0	0	0	rs149984807	0	0	0	0	0	0	0	0	0	0	0	0	0	0	0	0	0	0	0	0	0	0	0	0	0	0	0	0	0	0
chr2	136872571	136872571	A	T	exonic	CXCR4	0	nonsynonymous SNV	CXCR4:NM_001008540:exon1:c.T939A:p.F313L,CXCR4:NM_001348060:exon2:c.T882A:p.F294L,CXCR4:NM_003467:exon2:c.T927A:p.F309L,CXCR4:NM_001348056:exon3:c.T1140A:p.F380L,CXCR4:NM_001348059:exon3:c.T1026A:p.F342L	2q22.1	0	0	0	0	0	0	0	0	0	0	D	1	D	0.998	D	0	D	1	D	0.55	N	0.87	T	-4.15	D	0.898	5.482	26.2	0.998	0.905	D	-0.897	T	0.133	T	0.675	0	5.02	0.09
chr2	136872574	136872574	T	A	exonic	CXCR4	0	nonsynonymous SNV	CXCR4:NM_001008540:exon1:c.A936T:p.K312N,CXCR4:NM_001348060:exon2:c.A879T:p.K293N,CXCR4:NM_003467:exon2:c.A924T:p.K308N,CXCR4:NM_001348056:exon3:c.A1137T:p.K379N,CXCR4:NM_001348059:exon3:c.A1023T:p.K341N	2q22.1	0	0	0	0	0	0	0	0	0	0.002	D	0.94	P	0.41	B	0	D	1	D	0.55	N	1.2	T	-2.4	N	0.244	2.35	18.5	0.996	0.86	D	-1.109	T	0.059	T	0.675	0	2.06	0.037
chr2	148730307	148730307	C	A	splicing	ORC4	NM_002552:exon4:c.225+1G>T;NM_001190882:exon3:c.3+1G>T;NM_181742:exon4:c.225+1G>T;NM_001190879:exon5:c.225+1G>T;NM_181741:exon4:c.225+1G>T	0	0	2q23.1	0	0	0	0	0	0	0	0	0	0	0	0	0	0	0	0	0	1	D	0	0	0	0	0	0	0	5.828	27.2	0.995	0.965	D	0	0	0	0	0.263	0	5.64	0.871
chr2	149583292	149583292	T	C	intergenic	EPC2;KIF5C	dist=38156;dist=49500	0	0	2q23.1	0	0	0	0	0	0	0	0	0	0	0	0	0	0	0	0	0	0	0	0	0	0	0	0	0	0	0	0	0	0	0	0	0	0	0	0	0	0	0
chr2	149583298	149583298	A	G	intergenic	EPC2;KIF5C	dist=38162;dist=49494	0	0	2q23.1	0	0	0	0	0	0	0	0	0	0	0	0	0	0	0	0	0	0	0	0	0	0	0	0	0	0	0	0	0	0	0	0	0	0	0	0	0	0	0
chr2	149583305	149583305	A	G	intergenic	EPC2;KIF5C	dist=38169;dist=49487	0	0	2q23.1	0	0	0	0	0	0	0	0	0	0	0	0	0	0	0	0	0	0	0	0	0	0	0	0	0	0	0	0	0	0	0	0	0	0	0	0	0	0	0
chr2	149639328	149639328	T	A	intronic	KIF5C	0	0	0	2q23.1	0	0	0	0	0	0	0	0	0	0	0	0	0	0	0	0	0	0	0	0	0	0	0	0	0	0	0	0	0	0	0	0	0	0	0	0	0	0	0
chr2	152298507	152298507	C	G	splicing	RIF1	NM_001177663:exon16:c.1734+2C>G;NM_018151:exon16:c.1734+2C>G;NM_001177664:exon16:c.1734+2C>G;NM_001177665:exon15:c.1734+2C>G	0	0	2q23.3	0	0	0	0	0	0	0	0	0	0	0	0	0	0	0	0	0	1	D	0	0	0	0	0	0	0	5.086	25.3	0.987	0.962	D	0	0	0	0	0.164	0	4.52	0.871
chr2	152320755	152320755	A	C	exonic	RIF1	0	nonsynonymous SNV	RIF1:NM_001177665:exon29:c.A4721C:p.N1574T,RIF1:NM_001177663:exon30:c.A4721C:p.N1574T,RIF1:NM_001177664:exon30:c.A4721C:p.N1574T,RIF1:NM_018151:exon30:c.A4721C:p.N1574T	2q23.3	0	0	0	0	0	0	0	0	0	0.003	D	1	D	0.999	D	0.014	N	0.792	D	1.1	L	1.61	T	-1.82	N	0.105	0.825	9.614	0.995	0.415	N	-1.044	T	0.102	T	0.707	0	1.84	1.062
chr2	157257316	157257316	A	G	intergenic	NR4A2;GPD2	dist=68029;dist=34649	0	0	2q24.1	0	0	0	0	0	0	0	0	0	0	0	0	0	0	0	0	0	0	0	0	0	0	0	0	0	0	0	0	0	0	0	0	0	0	0	0	0	0	0
chr2	157257320	157257320	G	A	intergenic	NR4A2;GPD2	dist=68033;dist=34645	0	0	2q24.1	0	0	0	0	0	0	0	0	0	0	0	0	0	0	0	0	0	0	0	0	0	0	0	0	0	0	0	0	0	0	0	0	0	0	0	0	0	0	0
chr2	157257326	157257326	T	C	intergenic	NR4A2;GPD2	dist=68039;dist=34639	0	0	2q24.1	0	0	0	0	0	0	0	0	0	0	0	0	0	0	0	0	0	0	0	0	0	0	0	0	0	0	0	0	0	0	0	0	0	0	0	0	0	0	0
chr2	159440485	159440485	C	G	intronic	PKP4	0	0	0	2q24.1	0	0	0	0	0	0	0	0	0	0	0	0	0	0	0	0	0	0	0	0	0	0	0	0	0	0	0	0	0	0	0	0	0	0	0	0	0	0	0
chr2	159519825	159519825	C	A	exonic	PKP4	0	synonymous SNV	PKP4:NM_001005476:exon15:c.C2445A:p.P815P,PKP4:NM_001304969:exon15:c.C2442A:p.P814P,PKP4:NM_001304970:exon15:c.C1416A:p.P472P,PKP4:NM_001304971:exon15:c.C2445A:p.P815P,PKP4:NM_003628:exon15:c.C2445A:p.P815P	2q24.1	0	0	0	0	0	0	0	0	0	0	0	0	0	0	0	0	0	0	0	0	0	0	0	0	0	0	0	0	0	0	0	0	0	0	0	0	0	0	0
chr2	160741663	160741663	C	T	splicing	LY75;LY75-CD302	NM_002349:exon6:c.1054+1G>A;NM_001198759:exon6:c.1054+1G>A;NM_001198760:exon6:c.1054+1G>A	0	0	2q24.2	0	0	0	0	0	0	0	0	0	0	0	0	0	0	0	0	0	1	D	0	0	0	0	0	0	0	5.036	25.2	0.993	0.982	D	0	0	0	0	0.295	0	5.77	0.871
chr2	165551186	165551186	T	C	exonic	COBLL1	0	nonsynonymous SNV	COBLL1:NM_001278461:exon11:c.A2716G:p.R906G,COBLL1:NM_001278460:exon12:c.A2854G:p.R952G,COBLL1:NM_014900:exon12:c.A2830G:p.R944G,COBLL1:NM_001278458:exon15:c.A3031G:p.R1011G	2q24.3	0	0	0	0	0	0	0	0	0	0.007	D	0.381	B	0.167	B	0.006	N	0.997	N	1.935	M	0	0	-3.15	D	0.277	2.052	16.54	0.96	0.886	D	-0.913	T	0.15	T	0.563	0	5.61	0.991
chr2	170663404	170663404	T	G	splicing	SSB	NM_003142:exon5:c.453+2T>G;NM_001294145:exon5:c.453+2T>G	0	0	2q31.1	0	0	0	0	0	0	0	0	0	0	0	0	0	0	0	0	0	1	D	0	0	0	0	0	0	0	5.228	25.6	0.988	0.998	D	0	0	0	0	0.164	0	5.43	0.991
chr2	170672842	170672842	C	T	ncRNA_exonic	SNORD3K	0	0	0	2q31.1	0	0	0	0	0	0	0	0	0	0	0	0	0	0	0	0	0	0	0	0	0	0	0	0	0	0	0	0	0	0	0	0	0	0	0	0	0	0	0
chr2	176043784	176043784	C	T	exonic;splicing	ATP5G3;ATP5G3	NM_001689:exon4:c.314+1G>A;NM_001002258:exon3:c.314+1G>A	synonymous SNV	ATP5G3:NM_001190329:exon4:c.G315A:p.R105R	2q31.1	0	0	0	0	0	0	0	0	0	0	0	0	0	0	0	0	0	1	D	0	0	0	0	0	0	0	6.212	28.7	0.995	0.98	D	0	0	0	0	0.295	0	5.66	0.871
chr2	181991389	181991389	T	C	ncRNA_intronic	LINC01934	0	0	0	2q31.3	0	0	0	0	0	0	0	0	rs4077924	0	0	0	0	0	0	0	0	0	0	0	0	0	0	0	0	0	0	0	0	0	0	0	0	0	0	0	0	0	0
chr2	182188809	182188809	A	G	ncRNA_intronic	LINC01934	0	0	0	2q31.3	0	0	0	0	0	0	0	0	rs2099731	0	0	0	0	0	0	0	0	0	0	0	0	0	0	0	0	0	0	0	0	0	0	0	0	0	0	0	0	0	0
chr2	190788522	190788522	A	G	intergenic	PMS1;MSTN	dist=46167;dist=131904	0	0	2q32.2	0	0	0	0	0	0	0	0	rs189333885	0	0	0	0	0	0	0	0	0	0	0	0	0	0	0	0	0	0	0	0	0	0	0	0	0	0	0	0	0	0
chr2	190788845	190788845	G	C	intergenic	PMS1;MSTN	dist=46490;dist=131581	0	0	2q32.2	0	0	0	0	0	0	0	0	rs796167926	0	0	0	0	0	0	0	0	0	0	0	0	0	0	0	0	0	0	0	0	0	0	0	0	0	0	0	0	0	0
chr2	191366474	191366474	A	T	UTR3	MFSD6	NM_017694:c.*1530A>T	0	0	2q32.2	0	0	0	0	0	0	0	0	0	0	0	0	0	0	0	0	0	0	0	0	0	0	0	0	0	0	0	0	0	0	0	0	0	0	0	0	0	0	0
chr2	191402761	191402761	G	A	intergenic	NEMP2;NAB1	dist=3293;dist=110860	0	0	2q32.2	0	0	0	0	0	0	0	0	rs75441535	0	0	0	0	0	0	0	0	0	0	0	0	0	0	0	0	0	0	0	0	0	0	0	0	0	0	0	0	0	0
chr2	196722328	196722328	C	T	exonic	DNAH7	0	synonymous SNV	DNAH7:NM_018897:exon44:c.G8187A:p.G2729G	2q32.3	0	0	0	0	0	0	0	0	0	0	0	0	0	0	0	0	0	0	0	0	0	0	0	0	0	0	0	0	0	0	0	0	0	0	0	0	0	0	0
chr2	201687383	201687383	A	C	UTR3	BZW1	NM_014670:c.*482A>C;NM_001207067:c.*482A>C;NM_001321690:c.*482A>C;NM_001321694:c.*482A>C;NM_001321691:c.*482A>C;NM_001321688:c.*482A>C;NM_001321693:c.*482A>C;NM_001207069:c.*482A>C;NM_001207068:c.*482A>C	0	0	2q33.1	0	0	0	0	0	0	0	0	0	0	0	0	0	0	0	0	0	0	0	0	0	0	0	0	0	0	0	0	0	0	0	0	0	0	0	0	0	0	0
chr2	202673436	202673436	C	A	intronic	CDK15	0	0	0	2q33.1	0	0	0	0	0	0	0	0	0	0	0	0	0	0	0	0	0	0	0	0	0	0	0	0	0	0	0	0	0	0	0	0	0	0	0	0	0	0	0
chr2	203156057	203156057	A	G	ncRNA_exonic	SNORD11B	0	0	0	2q33.1	0	0	0	0	0	0	0	0	0	0	0	0	0	0	0	0	0	0	0	0	0	0	0	0	0	0	0	0	0	0	0	0	0	0	0	0	0	0	0
chr2	203221559	203221559	C	T	intergenic	NOP58;BMPR2	dist=53175;dist=19491	0	0	2q33.1	0	0	0	0	0	0	0	0	0	0	0	0	0	0	0	0	0	0	0	0	0	0	0	0	0	0	0	0	0	0	0	0	0	0	0	0	0	0	0
chr2	203221578	203221578	G	C	intergenic	NOP58;BMPR2	dist=53194;dist=19472	0	0	2q33.1	0	0	0	0	0	0	0	0	0	0	0	0	0	0	0	0	0	0	0	0	0	0	0	0	0	0	0	0	0	0	0	0	0	0	0	0	0	0	0
chr2	203221590	203221590	A	G	intergenic	NOP58;BMPR2	dist=53206;dist=19460	0	0	2q33.1	0	0	0	0	0	0	0	0	0	0	0	0	0	0	0	0	0	0	0	0	0	0	0	0	0	0	0	0	0	0	0	0	0	0	0	0	0	0	0
chr2	203221612	203221612	G	C	intergenic	NOP58;BMPR2	dist=53228;dist=19438	0	0	2q33.1	0	0	0	0	0	0	0	0	0	0	0	0	0	0	0	0	0	0	0	0	0	0	0	0	0	0	0	0	0	0	0	0	0	0	0	0	0	0	0
chr2	203221939	203221939	A	G	intergenic	NOP58;BMPR2	dist=53555;dist=19111	0	0	2q33.1	0	0	0	0	0	0	0	0	0	0	0	0	0	0	0	0	0	0	0	0	0	0	0	0	0	0	0	0	0	0	0	0	0	0	0	0	0	0	0
chr2	203221944	203221944	T	C	intergenic	NOP58;BMPR2	dist=53560;dist=19106	0	0	2q33.1	0	0	0	0	0	0	0	0	0	0	0	0	0	0	0	0	0	0	0	0	0	0	0	0	0	0	0	0	0	0	0	0	0	0	0	0	0	0	0
chr2	203221973	203221973	T	C	intergenic	NOP58;BMPR2	dist=53589;dist=19077	0	0	2q33.1	0	0	0	0	0	0	0	0	0	0	0	0	0	0	0	0	0	0	0	0	0	0	0	0	0	0	0	0	0	0	0	0	0	0	0	0	0	0	0
chr2	203221976	203221976	A	C	intergenic	NOP58;BMPR2	dist=53592;dist=19074	0	0	2q33.1	0	0	0	0	0	0	0	0	0	0	0	0	0	0	0	0	0	0	0	0	0	0	0	0	0	0	0	0	0	0	0	0	0	0	0	0	0	0	0
chr2	204056014	204056014	T	C	intronic	NBEAL1	0	0	0	2q33.2	0	0	0	0	0	0	0	0	rs775880894	0	0	0	0	0	0	0	0	0	0	0	0	0	0	0	0	0	0	0	0	0	0	0	0	0	0	0	0	0	0
chr2	206218984	206218984	A	G	intronic	PARD3B	0	0	0	2q33.3	0	0	0	0	0	0	0	0	0	0	0	0	0	0	0	0	0	0	0	0	0	0	0	0	0	0	0	0	0	0	0	0	0	0	0	0	0	0	0
chr2	206218996	206218996	A	G	intronic	PARD3B	0	0	0	2q33.3	0	0	0	0	0	0	0	0	0	0	0	0	0	0	0	0	0	0	0	0	0	0	0	0	0	0	0	0	0	0	0	0	0	0	0	0	0	0	0
chr2	206219003	206219003	C	G	intronic	PARD3B	0	0	0	2q33.3	0	0	0	0	0	0	0	0	0	0	0	0	0	0	0	0	0	0	0	0	0	0	0	0	0	0	0	0	0	0	0	0	0	0	0	0	0	0	0
chr2	206219009	206219009	A	G	intronic	PARD3B	0	0	0	2q33.3	0	0	0	0	0	0	0	0	rs180932766	0	0	0	0	0	0	0	0	0	0	0	0	0	0	0	0	0	0	0	0	0	0	0	0	0	0	0	0	0	0
chr2	207026948	207026948	G	T	intronic	EEF1B2	0	0	0	2q33.3	0	0	0	0	0	0	0	0	0	0	0	0	0	0	0	0	0	0	0	0	0	0	0	0	0	0	0	0	0	0	0	0	0	0	0	0	0	0	0
chr2	208435046	208435046	G	T	splicing	CREB1	NM_001320793:exon5:c.505+1G>T;NM_134442:exon6:c.547+1G>T;NM_004379:exon5:c.505+1G>T	0	0	2q33.3	0	0	0	0	0	0	0	0	0	0	0	0	0	0	0	0	0	1	D	0	0	0	0	0	0	0	5.648	26.6	0.994	0.994	D	0	0	0	0	0.295	0	5.56	0.917
chr2	211341039	211341039	C	G	splicing	LANCL1	NM_001136574:exon2:c.81+1G>C;NM_001136575:exon2:c.81+1G>C;NM_006055:exon2:c.81+1G>C	0	0	2q34	0	0	0	0	0	0	0	0	0	0	0	0	0	0	0	0	0	1	D	0	0	0	0	0	0	0	5.055	25.2	0.994	0.877	D	0	0	0	0	0.09	0	4.87	0.871
chr2	215712129	215712129	A	G	ncRNA_intronic	LOC101928103	0	0	0	2q35	0	0	0	0	0	0	0	0	rs532976863	0	0	0	0	0	0	0	0	0	0	0	0	0	0	0	0	0	0	0	0	0	0	0	0	0	0	0	0	0	0
chr2	217012901	217012901	A	G	exonic	XRCC5	0	synonymous SNV	XRCC5:NM_021141:exon14:c.A1572G:p.T524T	2q35	0.871	0.8792	0.8872	0.9229	0.9149	0.8689	0.8756	0.8175	rs207906	0	0	0	0	0	0	0	0	0	0	0	0	0	0	0	0	0	0	0	0	0	0	0	0	0	0	0	0	0	0
chr2	217366063	217366063	G	A	splicing	RPL37A	NM_000998:exon4:c.216-1G>A	0	0	2q35	0	0	0	0	0	0	0	0	0	0	0	0	0	0	0	0	0	1	D	0	0	0	0	0	0	0	5.516	26.3	0.995	0.992	D	0	0	0	0	0.14	0	5.07	0.866
chr2	219100693	219100693	A	G	intronic	ARPC2	0	0	0	2q35	0	0	0	0	0	0	0	0	0	0	0	0	0	0	0	0	0	0	0	0	0	0	0	0	0	0	0	0	0	0	0	0	0	0	0	0	0	0	0
chr2	219967203	219967203	C	T	intronic	NHEJ1	0	0	0	2q35	0	0	0	0	0	0	0	0	0	0	0	0	0	0	0	0	0	0	0	0	0	0	0	0	0	0	0	0	0	0	0	0	0	0	0	0	0	0	0
chr2	219967220	219967220	C	T	intronic	NHEJ1	0	0	0	2q35	0	0	0	0	0	0	0	0	0	0	0	0	0	0	0	0	0	0	0	0	0	0	0	0	0	0	0	0	0	0	0	0	0	0	0	0	0	0	0
chr2	219967232	219967232	A	G	intronic	NHEJ1	0	0	0	2q35	0	0	0	0	0	0	0	0	0	0	0	0	0	0	0	0	0	0	0	0	0	0	0	0	0	0	0	0	0	0	0	0	0	0	0	0	0	0	0
chr2	220096647	220096647	T	C	intronic	ANKZF1	0	0	0	2q35	0	0	0	0	0	0	0	0	0	0	0	0	0	0	0	0	0	0	0	0	0	0	0	0	0	0	0	0	0	0	0	0	0	0	0	0	0	0	0
chr2	228195458	228195458	A	G	exonic	MFF	0	nonsynonymous SNV	MFF:NM_001277066:exon2:c.A77G:p.K26R,MFF:NM_001277068:exon2:c.A77G:p.K26R,MFF:NM_001277062:exon3:c.A77G:p.K26R,MFF:NM_001277063:exon3:c.A77G:p.K26R,MFF:NM_001277064:exon3:c.A77G:p.K26R,MFF:NM_001277065:exon3:c.A77G:p.K26R,MFF:NM_001277061:exon4:c.A155G:p.K52R,MFF:NM_020194:exon4:c.A155G:p.K52R	2q36.3	0	0	0	0	0	0	0	0	0	1	T	0.992	D	0.911	D	0	N	1	D	1.355	L	1.47	T	-0.67	N	0.179	1.56	13.63	0.988	0.798	D	-0.992	T	0.125	T	0.706	0	4.64	1.062
chr2	230045542	230045542	C	G	intronic	PID1	0	0	0	2q36.3	0	0	0	0	0	0	0	0	rs75509687	0	0	0	0	0	0	0	0	0	0	0	0	0	0	0	0	0	0	0	0	0	0	0	0	0	0	0	0	0	0
chr2	230045545	230045545	T	C	intronic	PID1	0	0	0	2q36.3	0	0	0	0	0	0	0	0	rs78860008	0	0	0	0	0	0	0	0	0	0	0	0	0	0	0	0	0	0	0	0	0	0	0	0	0	0	0	0	0	0
chr2	230045705	230045705	A	G	intronic	PID1	0	0	0	2q36.3	0	0	0	0	0	0	0	0	rs79223370	0	0	0	0	0	0	0	0	0	0	0	0	0	0	0	0	0	0	0	0	0	0	0	0	0	0	0	0	0	0
chr2	231438023	231438023	T	G	intergenic	SP100;LINC01907	dist=27706;dist=117613	0	0	2q37.1	0	0	0	0	0	0	0	0	0	0	0	0	0	0	0	0	0	0	0	0	0	0	0	0	0	0	0	0	0	0	0	0	0	0	0	0	0	0	0
chr2	232325155	232325155	T	G	intronic	NCL	0	0	0	2q37.1	0	0	0	0	0	0	0	0	0	0	0	0	0	0	0	0	0	0	0	0	0	0	0	0	0	0	0	0	0	0	0	0	0	0	0	0	0	0	0
chr2	232577795	232577795	T	C	UTR3	PTMA	NM_001099285:c.*234T>C;NM_002823:c.*234T>C	0	0	2q37.1	0	0	0	0	0	0	0	0	0	0	0	0	0	0	0	0	0	0	0	0	0	0	0	0	0	0	0	0	0	0	0	0	0	0	0	0	0	0	0
chr2	233709115	233709115	T	G	exonic	GIGYF2	0	nonsynonymous SNV	GIGYF2:NM_001103148:exon24:c.T3118G:p.W1040G,GIGYF2:NM_001103146:exon25:c.T3136G:p.W1046G,GIGYF2:NM_001103147:exon27:c.T3199G:p.W1067G,GIGYF2:NM_015575:exon27:c.T3136G:p.W1046G	2q37.1	0	0	0	0	0	0	0	0	0	0.002	D	0.999	D	0.994	D	0	D	1	D	2.395	M	1.36	T	-6.62	D	0.892	3.306	22.9	0.978	0.998	D	0.267	D	0.591	D	0.707	0	5.82	0.991
chr2	242169687	242169687	G	T	intronic	HDLBP	0	0	0	2q37.3	0	0	0	0	0	0	0	0	0	0	0	0	0	0	0	0	0	0	0	0	0	0	0	0	0	0	0	0	0	0	0	0	0	0	0	0	0	0	0
chr2	242267264	242267264	A	G	intronic	SEPT2	0	0	0	2q37.3	0	0	0	0	0	0	0	0	0	0	0	0	0	0	0	0	0	0	0	0	0	0	0	0	0	0	0	0	0	0	0	0	0	0	0	0	0	0	0
chr2	242278711	242278711	A	G	intronic	SEPT2	0	0	0	2q37.3	0	0	0	0	0	0	0	0	0	0	0	0	0	0	0	0	0	0	0	0	0	0	0	0	0	0	0	0	0	0	0	0	0	0	0	0	0	0	0
chr3	4723104	4723104	A	G	splicing	ITPR1	NM_001168272:exon25:c.3116+2A>G;NM_001099952:exon26:c.3134+2A>G;NM_002222:exon25:c.3089+2A>G	0	0	3p26.1	0	0	0	0	0	0	0	0	0	0	0	0	0	0	0	0	0	1	D	0	0	0	0	0	0	0	4.323	24	0.956	0.807	D	0	0	0	0	0.372	0	4.1	1.062
chr3	5025650	5025650	G	T	UTR3	BHLHE40	NM_003670:c.*273G>T	0	0	3p26.1	0	0	0	0	0	0	0	0	rs34870629	0	0	0	0	0	0	0	0	0	0	0	0	0	0	0	0	0	0	0	0	0	0	0	0	0	0	0	0	0	0
chr3	5025654	5025654	G	A	UTR3	BHLHE40	NM_003670:c.*277G>A	0	0	3p26.1	0	0	0	0	0	0	0	0	rs74439275	0	0	0	0	0	0	0	0	0	0	0	0	0	0	0	0	0	0	0	0	0	0	0	0	0	0	0	0	0	0
chr3	5229907	5229907	C	T	exonic	EDEM1	0	synonymous SNV	EDEM1:NM_014674:exon1:c.C417T:p.V139V	3p26.1	9.159e-05	0	0	0	0	0	0	0.0005	rs560722496	0	0	0	0	0	0	0	0	0	0	0	0	0	0	0	0	0	0	0	0	0	0	0	0	0	0	0	0	0	0
chr3	9487360	9487360	A	G	exonic	SETD5	0	nonsynonymous SNV	SETD5:NM_001080517:exon13:c.A1460G:p.E487G,SETD5:NM_001292043:exon15:c.A1166G:p.E389G,SETD5:NM_001349451:exon16:c.A1166G:p.E389G	3p25.3	0	0	0	0	0	0	0	0	0	0.008	D	0.998	D	0.979	D	0.009	N	1	D	1.735	L	-2.8	D	-2.37	N	0.495	4.872	24.9	0.999	0.978	D	0.8	D	0.826	D	0.707	0	6.02	1.062
chr3	9870857	9870857	G	A	exonic	ARPC4-TTLL3;TTLL3	0	synonymous SNV	TTLL3:NM_001025930:exon10:c.G1761A:p.Q587Q,ARPC4-TTLL3:NM_001198793:exon11:c.G1515A:p.Q505Q	3p25.3	0.4057	0.175	0.2387	0.1388	0.5142	0.5182	0.4625	0.3063	rs2290303	0	0	0	0	0	0	0	0	0	0	0	0	0	0	0	0	0	0	0	0	0	0	0	0	0	0	0	0	0	0
chr3	10059436	10059436	T	C	ncRNA_exonic	CIDECP	0	0	0	3p25.3	0	0	0	0	0	0	0	0	rs8411	0	0	0	0	0	0	0	0	0	0	0	0	0	0	0	0	0	0	0	0	0	0	0	0	0	0	0	0	0	0
chr3	10192227	10192227	T	G	UTR3	VHL	NM_000551:c.*578T>G;NM_198156:c.*578T>G	0	0	3p25.3	0	0	0	0	0	0	0	0	0	0	0	0	0	0	0	0	0	0	0	0	0	0	0	0	0	0	0	0	0	0	0	0	0	0	0	0	0	0	0
chr3	10194555	10194555	A	G	UTR3	VHL	NM_000551:c.*2906A>G;NM_198156:c.*2906A>G	0	0	3p25.3	0	0	0	0	0	0	0	0	0	0	0	0	0	0	0	0	0	0	0	0	0	0	0	0	0	0	0	0	0	0	0	0	0	0	0	0	0	0	0
chr3	10194972	10194972	A	C	UTR3	VHL	NM_000551:c.*3323A>C;NM_198156:c.*3323A>C	0	0	3p25.3	0	0	0	0	0	0	0	0	0	0	0	0	0	0	0	0	0	0	0	0	0	0	0	0	0	0	0	0	0	0	0	0	0	0	0	0	0	0	0
chr3	10291227	10291227	T	C	exonic	TATDN2	0	nonsynonymous SNV	TATDN2:NM_014760:exon2:c.T343C:p.S115P	3p25.3	0	0	0	0	0	0	0	0	0	0	D	0.914	P	0.505	P	0	0	1	N	1.935	M	1.16	T	-1.62	N	0.659	1.703	14.42	0.997	0.055	N	-1.016	T	0.101	T	0.628	0	1.13	0.015
chr3	10312507	10312507	A	G	exonic	TATDN2	0	synonymous SNV	TATDN2:NM_014760:exon4:c.A1641G:p.L547L	3p25.3	0.1059	0.0236	0.0453	0.2783	0.1338	0.1019	0.1313	0.1129	rs2075353	0	0	0	0	0	0	0	0	0	0	0	0	0	0	0	0	0	0	0	0	0	0	0	0	0	0	0	0	0	0
chr3	12880930	12880930	T	G	exonic	RPL32	0	nonsynonymous SNV	RPL32:NM_001007074:exon2:c.A196C:p.T66P,RPL32:NM_000994:exon3:c.A196C:p.T66P,RPL32:NM_001007073:exon3:c.A196C:p.T66P	3p25.2	0	0	0	0	0	0	0	0	0	0.028	D	0.063	B	0.044	B	0	D	1	D	3.615	H	0	0	-5.81	D	0.932	3.377	22.9	0.992	0.973	D	-0.231	T	0.379	T	0.543	0	3.95	0.991
chr3	13358732	13358732	A	G	UTR3	NUP210	NM_024923:c.*449T>C	0	0	3p25.1	0	0	0	0	0	0	0	0	0	0	0	0	0	0	0	0	0	0	0	0	0	0	0	0	0	0	0	0	0	0	0	0	0	0	0	0	0	0	0
chr3	13364876	13364876	G	T	exonic	NUP210	0	synonymous SNV	NUP210:NM_024923:exon34:c.C4701A:p.T1567T	3p25.1	0.5373	0.3937	0.665	0.6969	0.5472	0.4897	0.5407	0.6428	rs514084	0	0	0	0	0	0	0	0	0	0	0	0	0	0	0	0	0	0	0	0	0	0	0	0	0	0	0	0	0	0
chr3	13388199	13388199	G	A	intronic	NUP210	0	0	0	3p25.1	0	0	0	0	0	0	0	0	rs35824618	0	0	0	0	0	0	0	0	0	0	0	0	0	0	0	0	0	0	0	0	0	0	0	0	0	0	0	0	0	0
chr3	15116438	15116438	C	T	splicing	RBSN	NM_022340:exon14:c.1207-1G>A;NM_001302378:exon13:c.1207-1G>A	0	0	3p25.1	0	0	0	0	0	0	0	0	0	0	0	0	0	0	0	0	0	1	D	0	0	0	0	0	0	0	5.473	26.2	0.995	0.998	D	0	0	0	0	0.156	0	5.76	0.871
chr3	15780254	15780254	G	T	intronic	ANKRD28	0	0	0	3p25.1	0	0	0	0	0	0	0	0	0	0	0	0	0	0	0	0	0	0	0	0	0	0	0	0	0	0	0	0	0	0	0	0	0	0	0	0	0	0	0
chr3	16357978	16357978	T	A	UTR3	RFTN1	NM_015150:c.*357A>T	0	0	3p25.1	0	0	0	0	0	0	0	0	rs842424	0	0	0	0	0	0	0	0	0	0	0	0	0	0	0	0	0	0	0	0	0	0	0	0	0	0	0	0	0	0
chr3	16362960	16362960	T	C	intronic	OXNAD1;RFTN1	0	0	0	3p25.1	0	0	0	0	0	0	0	0	rs79887027	0	0	0	0	0	0	0	0	0	0	0	0	0	0	0	0	0	0	0	0	0	0	0	0	0	0	0	0	0	0
chr3	16395668	16395668	C	T	intronic	RFTN1	0	0	0	3p25.1	0	0	0	0	0	0	0	0	rs690037	0	0	0	0	0	0	0	0	0	0	0	0	0	0	0	0	0	0	0	0	0	0	0	0	0	0	0	0	0	0
chr3	16419476	16419476	T	G	exonic	RFTN1	0	nonsynonymous SNV	RFTN1:NM_015150:exon5:c.A575C:p.N192T	3p24.3	0	0	0	0	0	0	0	0	0	0.246	T	0.418	B	0.121	B	0.729	N	1	N	1.39	L	1.54	T	-1.83	N	0.07	-1.613	0.002	0.319	0.269	N	-1.035	T	0.057	T	0.731	0	-1.88	-0.879
chr3	22423504	22423504	G	A	intergenic	ZNF385D-AS2;UBE2E2-AS1	dist=402184;dist=813057	0	0	3p24.3	0	0	0	0	0	0	0	0	0	0	0	0	0	0	0	0	0	0	0	0	0	0	0	0	0	0	0	0	0	0	0	0	0	0	0	0	0	0	0
chr3	23932802	23932802	T	A	UTR3	UBE2E1	NM_182666:c.*705T>A;NM_003341:c.*705T>A;NM_001202476:c.*705T>A	0	0	3p24.2	0	0	0	0	0	0	0	0	0	0	0	0	0	0	0	0	0	0	0	0	0	0	0	0	0	0	0	0	0	0	0	0	0	0	0	0	0	0	0
chr3	23961217	23961217	G	A	UTR3	RPL15	NM_001253379:c.*225G>A;NM_002948:c.*225G>A;NM_001253382:c.*225G>A;NM_001253383:c.*225G>A;NM_001253380:c.*225G>A	0	0	3p24.2	0	0	0	0	0	0	0	0	rs72627083	0	0	0	0	0	0	0	0	0	0	0	0	0	0	0	0	0	0	0	0	0	0	0	0	0	0	0	0	0	0
chr3	27436091	27436091	A	C	exonic	SLC4A7	0	nonsynonymous SNV	SLC4A7:NM_001258379:exon19:c.T2651G:p.L884W,SLC4A7:NM_001258380:exon19:c.T2636G:p.L879W,SLC4A7:NM_001321107:exon19:c.T2651G:p.L884W,SLC4A7:NM_001321108:exon19:c.T2663G:p.L888W,SLC4A7:NM_001321103:exon20:c.T3035G:p.L1012W,SLC4A7:NM_001321104:exon20:c.T2996G:p.L999W,SLC4A7:NM_001321105:exon20:c.T2996G:p.L999W,SLC4A7:NM_001321106:exon20:c.T2984G:p.L995W,SLC4A7:NM_003615:exon20:c.T3008G:p.L1003W	3p24.1	0	0	0	0	0	0	0	0	0	0	D	1	D	1	D	0	D	1	D	3.62	H	-1.37	T	-5.2	D	0.852	5.812	27.2	0.963	0.992	D	0.798	D	0.772	D	0.707	0	5.77	1.062
chr3	30345969	30345969	T	C	intergenic	RBMS3;LINC01985	dist=294083;dist=214391	0	0	3p24.1	0	0	0	0	0	0	0	0	0	0	0	0	0	0	0	0	0	0	0	0	0	0	0	0	0	0	0	0	0	0	0	0	0	0	0	0	0	0	0
chr3	30345970	30345970	A	G	intergenic	RBMS3;LINC01985	dist=294084;dist=214390	0	0	3p24.1	0	0	0	0	0	0	0	0	0	0	0	0	0	0	0	0	0	0	0	0	0	0	0	0	0	0	0	0	0	0	0	0	0	0	0	0	0	0	0
chr3	32493966	32493966	G	A	splicing	CMTM7	NM_181472:exon3:c.415+1G>A;NM_138410:exon4:c.514+1G>A	0	0	3p22.3	0	0	0	0	0	0	0	0	rs545239457	0	0	0	0	0	0	0	0	1	D	0	0	0	0	0	0	0	5.061	25.2	0.995	0.944	D	0	0	0	0	0.164	0	5.45	0.917
chr3	33144568	33144568	T	C	intergenic	GLB1;CRTAP	dist=5846;dist=10882	0	0	3p22.3	0	0	0	0	0	0	0	0	0	0	0	0	0	0	0	0	0	0	0	0	0	0	0	0	0	0	0	0	0	0	0	0	0	0	0	0	0	0	0
chr3	33186087	33186087	A	G	UTR3	CRTAP	NM_006371:c.*2147A>G	0	0	3p22.3	0	0	0	0	0	0	0	0	rs4355234	0	0	0	0	0	0	0	0	0	0	0	0	0	0	0	0	0	0	0	0	0	0	0	0	0	0	0	0	0	0
chr3	33186356	33186356	T	C	UTR3	CRTAP	NM_006371:c.*2416T>C	0	0	3p22.3	0	0	0	0	0	0	0	0	rs1127898	0	0	0	0	0	0	0	0	0	0	0	0	0	0	0	0	0	0	0	0	0	0	0	0	0	0	0	0	0	0
chr3	33187165	33187165	G	A	UTR3	CRTAP	NM_006371:c.*3225G>A	0	0	3p22.3	0	0	0	0	0	0	0	0	0	0	0	0	0	0	0	0	0	0	0	0	0	0	0	0	0	0	0	0	0	0	0	0	0	0	0	0	0	0	0
chr3	33432091	33432091	G	A	intronic	UBP1	0	0	0	3p22.3	0	0	0	0	0	0	0	0	rs6783672	0	0	0	0	0	0	0	0	0	0	0	0	0	0	0	0	0	0	0	0	0	0	0	0	0	0	0	0	0	0
chr3	33434831	33434831	G	A	exonic	UBP1	0	synonymous SNV	UBP1:NM_001128160:exon13:c.C1398T:p.T466T,UBP1:NM_014517:exon14:c.C1506T:p.T502T,UBP1:NM_001128161:exon15:c.C1506T:p.T502T	3p22.3	0.5018	0.5767	0.7602	0.625	0.4181	0.4525	0.4514	0.4443	rs2293250	0	0	0	0	0	0	0	0	0	0	0	0	0	0	0	0	0	0	0	0	0	0	0	0	0	0	0	0	0	0
chr3	33866833	33866833	G	A	splicing	PDCD6IP	NM_001256192:exon5:c.616+1G>A;NM_013374:exon5:c.616+1G>A;NM_001162429:exon5:c.616+1G>A	0	0	3p22.3	0	0	0	0	0	0	0	0	0	0	0	0	0	0	0	0	0	1	D	0	0	0	0	0	0	0	5.906	27.5	0.993	0.998	D	0	0	0	0	0.295	0	5.6	0.917
chr3	37318897	37318897	T	C	intronic	GOLGA4	0	0	0	3p22.2	0	0	0	0	0	0	0	0	0	0	0	0	0	0	0	0	0	0	0	0	0	0	0	0	0	0	0	0	0	0	0	0	0	0	0	0	0	0	0
chr3	39183672	39183672	C	T	UTR3	CSRNP1	NM_033027:c.*874G>A;NM_001320560:c.*874G>A;NM_001320559:c.*874G>A	0	0	3p22.2	0	0	0	0	0	0	0	0	rs3732382	0	0	0	0	0	0	0	0	0	0	0	0	0	0	0	0	0	0	0	0	0	0	0	0	0	0	0	0	0	0
chr3	39401384	39401384	G	T	intergenic	CCR8;SLC25A38	dist=26213;dist=23431	0	0	3p22.1	0	0	0	0	0	0	0	0	0	0	0	0	0	0	0	0	0	0	0	0	0	0	0	0	0	0	0	0	0	0	0	0	0	0	0	0	0	0	0
chr3	39401385	39401385	T	C	intergenic	CCR8;SLC25A38	dist=26214;dist=23430	0	0	3p22.1	0	0	0	0	0	0	0	0	0	0	0	0	0	0	0	0	0	0	0	0	0	0	0	0	0	0	0	0	0	0	0	0	0	0	0	0	0	0	0
chr3	39449110	39449110	A	G	splicing	RPSA	NM_001304288:exon2:UTR5;NM_002295:exon2:UTR5	0	0	3p22.1	0	0	0	0	0	0	0	0	0	0	0	0	0	0	0	0	0	0	0	0	0	0	0	0	0	0	0	0	0	0	0	0	0	0	0	0	0	0	0
chr3	39451191	39451191	C	T	intronic	RPSA	0	0	0	3p22.1	0	0	0	0	0	0	0	0	rs55919861	0	0	0	0	0	0	0	0	0	0	0	0	0	0	0	0	0	0	0	0	0	0	0	0	0	0	0	0	0	0
chr3	39451533	39451533	A	G	intronic	RPSA	0	0	0	3p22.1	0	0	0	0	0	0	0	0	0	0	0	0	0	0	0	0	0	0	0	0	0	0	0	0	0	0	0	0	0	0	0	0	0	0	0	0	0	0	0
chr3	39453160	39453160	G	A	exonic	RPSA	0	synonymous SNV	RPSA:NM_001304288:exon5:c.G534A:p.L178L,RPSA:NM_002295:exon5:c.G519A:p.L173L	3p22.1	0.2929	0.1584	0.2896	0.2522	0.3119	0.3241	0.277	0.2686	rs2269350	0	0	0	0	0	0	0	0	0	0	0	0	0	0	0	0	0	0	0	0	0	0	0	0	0	0	0	0	0	0
chr3	40503768	40503768	C	A	UTR3	RPL14	NM_003973:c.*45C>A;NM_001034996:c.*45C>A	0	0	3p22.1	0	0	0	0	0	0	0	0	0	0	0	0	0	0	0	0	0	0	0	0	0	0	0	0	0	0	0	0	0	0	0	0	0	0	0	0	0	0	0
chr3	42610374	42610374	A	G	exonic	SEC22C	0	synonymous SNV	SEC22C:NM_001201572:exon2:c.T165C:p.G55G,SEC22C:NM_001201584:exon2:c.T165C:p.G55G,SEC22C:NM_004206:exon2:c.T165C:p.G55G,SEC22C:NM_032970:exon2:c.T165C:p.G55G	3p22.1	0.3926	0.7182	0.2276	0.6063	0.3344	0.3252	0.3998	0.4865	rs2271186	0	0	0	0	0	0	0	0	0	0	0	0	0	0	0	0	0	0	0	0	0	0	0	0	0	0	0	0	0	0
chr3	47459679	47459679	C	T	exonic	SCAP	0	nonsynonymous SNV	SCAP:NM_001320044:exon13:c.G1627A:p.V543I,SCAP:NM_012235:exon16:c.G2392A:p.V798I	3p21.31	0.6294	0.3993	0.6631	0.6263	0.7408	0.674	0.6243	0.5583	rs12487736	1	T	0.008	B	0.007	B	0	D	0.031	P	-0.755	N	1.61	T	0.28	N	0.082	1.238	11.95	0.812	0.381	N	-0.903	T	0	T	0.672	0	3.62	0.018
chr3	47882531	47882531	A	C	exonic	DHX30	0	synonymous SNV	DHX30:NM_138615:exon7:c.A531C:p.G177G,DHX30:NM_001330990:exon8:c.A447C:p.G149G,DHX30:NM_014966:exon8:c.A414C:p.G138G	3p21.31	0	0	0	0	0	0	0	0	0	0	0	0	0	0	0	0	0	0	0	0	0	0	0	0	0	0	0	0	0	0	0	0	0	0	0	0	0	0	0
chr3	47958037	47958037	G	T	exonic	MAP4	0	nonsynonymous SNV	MAP4:NM_001134364:exon7:c.C1280A:p.S427Y,MAP4:NM_002375:exon7:c.C1280A:p.S427Y	3p21.31	0.2897	0.1263	0.3562	0.2647	0.209	0.3034	0.2737	0.3371	rs1060407	0.014	D	0.867	P	0.374	B	0	0	1	P	1.795	L	3.13	T	-2.87	D	0.097	3.661	23.2	0.837	0.451	N	-0.903	T	0	T	0.707	0	4.09	0.63
chr3	48136300	48136300	T	G	intergenic	MAP4;CDC25A	dist=5531;dist=62368	0	0	3p21.31	0	0	0	0	0	0	0	0	0	0	0	0	0	0	0	0	0	0	0	0	0	0	0	0	0	0	0	0	0	0	0	0	0	0	0	0	0	0	0
chr3	48136345	48136345	T	C	intergenic	MAP4;CDC25A	dist=5576;dist=62323	0	0	3p21.31	0	0	0	0	0	0	0	0	0	0	0	0	0	0	0	0	0	0	0	0	0	0	0	0	0	0	0	0	0	0	0	0	0	0	0	0	0	0	0
chr3	48136350	48136350	C	T	intergenic	MAP4;CDC25A	dist=5581;dist=62318	0	0	3p21.31	0	0	0	0	0	0	0	0	0	0	0	0	0	0	0	0	0	0	0	0	0	0	0	0	0	0	0	0	0	0	0	0	0	0	0	0	0	0	0
chr3	48136433	48136433	A	T	intergenic	MAP4;CDC25A	dist=5664;dist=62235	0	0	3p21.31	0	0	0	0	0	0	0	0	0	0	0	0	0	0	0	0	0	0	0	0	0	0	0	0	0	0	0	0	0	0	0	0	0	0	0	0	0	0	0
chr3	48295399	48295399	A	G	intronic	ZNF589	0	0	0	3p21.31	0	0	0	0	0	0	0	0	0	0	0	0	0	0	0	0	0	0	0	0	0	0	0	0	0	0	0	0	0	0	0	0	0	0	0	0	0	0	0
chr3	48474249	48474249	A	G	exonic	CCDC51	0	synonymous SNV	CCDC51:NM_001256964:exon4:c.T805C:p.L269L,CCDC51:NM_001256965:exon4:c.T478C:p.L160L,CCDC51:NM_001256966:exon4:c.T478C:p.L160L,CCDC51:NM_001256967:exon4:c.T478C:p.L160L,CCDC51:NM_001256968:exon4:c.T478C:p.L160L,CCDC51:NM_001256969:exon4:c.T478C:p.L160L,CCDC51:NM_024661:exon4:c.T805C:p.L269L	3p21.31	0.3817	0.2773	0.2029	0.3117	0.3976	0.4507	0.3567	0.3218	rs2279077	0	0	0	0	0	0	0	0	0	0	0	0	0	0	0	0	0	0	0	0	0	0	0	0	0	0	0	0	0	0
chr3	48508585	48508585	C	T	exonic	TREX1	0	synonymous SNV	TREX1:NM_016381:exon1:c.C696T:p.Y232Y,TREX1:NM_007248:exon2:c.C501T:p.Y167Y,TREX1:NM_033629:exon2:c.C531T:p.Y177Y	3p21.31	0.3706	0.2723	0.1993	0.308	0.3896	0.4352	0.3485	0.3176	rs11797	0	0	0	0	0	0	0	0	0	0	0	0	0	0	0	0	0	0	0	0	0	0	0	0	0	0	0	0	0	0
chr3	48671834	48671834	T	C	intronic	SLC26A6	0	0	0	3p21.31	0	0	0	0	0	0	0	0	rs2310996	0	0	0	0	0	0	0	0	0	0	0	0	0	0	0	0	0	0	0	0	0	0	0	0	0	0	0	0	0	0
chr3	48964946	48964946	G	A	UTR5	ARIH2	NM_006321:c.-46G>A;NM_001317333:c.-46G>A;NM_001349228:c.-46G>A;NM_001349229:c.-46G>A;NM_001349230:c.-46G>A;NM_001349209:c.-46G>A;NM_001349210:c.-46G>A;NM_001349211:c.-46G>A;NM_001349213:c.-46G>A;NM_001349214:c.-46G>A;NM_001349215:c.-46G>A;NM_001349216:c.-17630G>A;NM_001349217:c.-17630G>A;NM_001349218:c.-17630G>A;NM_001349219:c.-17630G>A;NM_001349220:c.-17630G>A;NM_001349222:c.-21581G>A;NM_0013492…	0	0	3p21.31	0	0	0	0	0	0	0	0	0	0	0	0	0	0	0	0	0	0	0	0	0	0	0	0	0	0	0	0	0	0	0	0	0	0	0	0	0	0	0
chr3	49064391	49064391	A	T	splicing	IMPDH2	NM_000884:exon6:c.619+2T>A	0	0	3p21.31	0	0	0	0	0	0	0	0	0	0	0	0	0	0	0	0	0	1	D	0	0	0	0	0	0	0	4.037	23.7	0.964	0.99	D	0	0	0	0	0.284	0	4.91	1.062
chr3	49151665	49151665	T	C	exonic	USP19	0	nonsynonymous SNV	USP19:NM_001351102:exon15:c.A1997G:p.K666R,USP19:NM_001351103:exon15:c.A2042G:p.K681R,USP19:NM_001351104:exon15:c.A2048G:p.K683R,USP19:NM_001351106:exon15:c.A2042G:p.K681R,USP19:NM_001351108:exon15:c.A2003G:p.K668R,USP19:NM_006677:exon15:c.A2036G:p.K679R,USP19:NM_001199160:exon16:c.A2339G:p.K780R,USP19:NM_001199161:exon16:c.A2345G:p.K782R,USP19:NM_001199162:exon16:c.A2309G:p.K770R,USP19:NM_001351…	3p21.31	0	0	0	0	0	0	0	0	0	0.06	T	0.995	D	0.988	D	0	D	1	D	1.68	L	1.5	T	-2.4	N	0.187	4.875	24.9	0.999	0.971	D	-0.876	T	0.174	T	0.707	0	6.17	0.991
chr3	49152241	49152241	A	G	exonic	USP19	0	synonymous SNV	USP19:NM_001351102:exon14:c.T1899C:p.F633F,USP19:NM_001351103:exon14:c.T1944C:p.F648F,USP19:NM_001351104:exon14:c.T1950C:p.F650F,USP19:NM_001351106:exon14:c.T1944C:p.F648F,USP19:NM_001351108:exon14:c.T1905C:p.F635F,USP19:NM_006677:exon14:c.T1938C:p.F646F,USP19:NM_001199160:exon15:c.T2241C:p.F747F,USP19:NM_001199161:exon15:c.T2247C:p.F749F,USP19:NM_001199162:exon15:c.T2211C:p.F737F,USP19:NM_001351…	3p21.31	0	0	0	0	0	0	0	0	0	0	0	0	0	0	0	0	0	0	0	0	0	0	0	0	0	0	0	0	0	0	0	0	0	0	0	0	0	0	0
chr3	49154533	49154533	G	C	exonic	USP19	0	nonsynonymous SNV	USP19:NM_001199160:exon6:c.C868G:p.R290G,USP19:NM_001199161:exon6:c.C868G:p.R290G,USP19:NM_001199162:exon6:c.C838G:p.R280G,USP19:NM_001351098:exon6:c.C823G:p.R275G,USP19:NM_001351099:exon6:c.C865G:p.R289G,USP19:NM_001351100:exon6:c.C865G:p.R289G,USP19:NM_001351101:exon6:c.C868G:p.R290G,USP19:NM_001351107:exon6:c.C823G:p.R275G	3p21.31	0	0	0	0	0	0	0	0	0	0.009	D	0.36	B	0.09	B	0	0	1	D	0.345	N	2.21	T	-1.14	N	0.172	3.124	22.6	0.996	0.974	D	-1.067	T	0.043	T	0.707	0	5.91	0.917
chr3	49202782	49202782	C	G	intronic	CCDC71	0	0	0	3p21.31	0	0	0	0	0	0	0	0	rs4499638	0	0	0	0	0	0	0	0	0	0	0	0	0	0	0	0	0	0	0	0	0	0	0	0	0	0	0	0	0	0
chr3	49357962	49357962	T	C	intronic	USP4	0	0	0	3p21.31	0	0	0	0	0	0	0	0	0	0	0	0	0	0	0	0	0	0	0	0	0	0	0	0	0	0	0	0	0	0	0	0	0	0	0	0	0	0	0
chr3	49394766	49394766	C	A	UTR3	GPX1	NM_000581:c.*55G>T;NM_201397:c.*649G>T;NM_001329455:c.*55G>T;NM_001329502:c.*493G>T;NM_001329503:c.*173G>T	0	0	3p21.31	0	0	0	0	0	0	0	0	0	0	0	0	0	0	0	0	0	0	0	0	0	0	0	0	0	0	0	0	0	0	0	0	0	0	0	0	0	0	0
chr3	49714136	49714136	G	C	intronic	APEH	0	0	0	3p21.31	0	0	0	0	0	0	0	0	0	0	0	0	0	0	0	0	0	0	0	0	0	0	0	0	0	0	0	0	0	0	0	0	0	0	0	0	0	0	0
chr3	50144951	50144951	T	C	exonic	RBM5	0	synonymous SNV	RBM5:NM_005778:exon12:c.T990C:p.A330A	3p21.31	0.6715	0.7268	0.7852	0.8847	0.6142	0.5833	0.6498	0.8261	rs1061474	0	0	0	0	0	0	0	0	0	0	0	0	0	0	0	0	0	0	0	0	0	0	0	0	0	0	0	0	0	0
chr3	50327429	50327429	A	G	exonic	IFRD2	0	synonymous SNV	IFRD2:NM_006764:exon5:c.T669C:p.F223F	3p21.31	0.1083	0.1853	0.4449	0.6013	0.0515	0.0055	0.0829	0.0092	rs2071205	0	0	0	0	0	0	0	0	0	0	0	0	0	0	0	0	0	0	0	0	0	0	0	0	0	0	0	0	0	0
chr3	50336661	50336661	T	C	UTR5	HYAL3;NAT6	NM_003549:c.-3628A>G;NM_001200031:c.-16A>G;NM_001200032:c.-16A>G;NM_001200030:c.-3628A>G;NM_001200016:c.-1767A>G;NM_012191:c.-16A>G	0	0	3p21.31	0.1067	0.1803	0.4347	0.6	0.0471	0.0054	0.0787	0.0087	rs2285044	0	0	0	0	0	0	0	0	0	0	0	0	0	0	0	0	0	0	0	0	0	0	0	0	0	0	0	0	0	0
chr3	50369546	50369546	C	A	exonic	RASSF1	0	nonsynonymous SNV	RASSF1:NM_170713:exon2:c.G187T:p.A63S,RASSF1:NM_007182:exon3:c.G397T:p.A133S,RASSF1:NM_170714:exon3:c.G409T:p.A137S	3p21.31	0.095	0.0243	0.0719	0.0489	0.1496	0.1087	0.1115	0.1021	rs2073498	0.65	T	0.009	B	0.013	B	0.001	N	0.015	P	0.35	N	2.77	T	-0.31	N	0.043	2.495	19.43	0.938	0.941	D	-1.046	T	0.004	T	0.707	0	4.52	0.033
chr3	51431555	51431555	T	A	UTR3	RBM15B	NM_013286:c.*52T>A	0	0	3p21.2	0	0	0	0	0	0	0	0	0	0	0	0	0	0	0	0	0	0	0	0	0	0	0	0	0	0	0	0	0	0	0	0	0	0	0	0	0	0	0
chr3	51433316	51433316	A	G	UTR3	DCAF1;RBM15B	NM_014703:c.*1274T>C;NM_001171904:c.*1274T>C;NM_013286:c.*1813A>G	0	0	3p21.2	0	0	0	0	0	0	0	0	rs143050198	0	0	0	0	0	0	0	0	0	0	0	0	0	0	0	0	0	0	0	0	0	0	0	0	0	0	0	0	0	0
chr3	52004104	52004104	C	G	exonic	ABHD14B	0	nonsynonymous SNV	ABHD14B:NM_001254753:exon2:c.G194C:p.G65A,ABHD14B:NM_001146314:exon3:c.G308C:p.G103A,ABHD14B:NM_032750:exon3:c.G308C:p.G103A	3p21.2	0	0	0	0	0	0	0	0	0	0.724	T	0.704	P	0.171	B	0.01	N	0.975	D	1.36	L	1.96	T	-1.5	N	0.319	0.981	10.56	0.837	0.755	D	-0.921	T	0.152	T	0.706	0	4.71	0.871
chr3	52027721	52027721	G	T	UTR3	RPL29	NM_000992:c.*44C>A	0	0	3p21.2	2.938e-05	0	0	0	0	5.125e-05	0	0	rs751707498	0	0	0	0	0	0	0	0	0	0	0	0	0	0	0	0	0	0	0	0	0	0	0	0	0	0	0	0	0	0
chr3	52027755	52027755	G	T	UTR3	RPL29	NM_000992:c.*10C>A	0	0	3p21.2	5.762e-05	0	0	0.0007	0	0	0	0	rs558335551	0	0	0	0	0	0	0	0	0	0	0	0	0	0	0	0	0	0	0	0	0	0	0	0	0	0	0	0	0	0
chr3	52029057	52029057	C	A	splicing	RPL29	NM_000992:exon3:c.102+1G>T	0	0	3p21.2	0	0	0	0	0	0	0	0	0	0.012	D	0	0	0	0	0	0	1	D	0	0	0	0	-2.53	D	0.633	5.754	27	0.994	0.967	D	-0.209	T	0.4	T	0.543	0	5.34	0.871
chr3	52238788	52238788	T	A	exonic	ALAS1	0	nonsynonymous SNV	ALAS1:NM_001304443:exon5:c.T657A:p.F219L,ALAS1:NM_199166:exon5:c.T657A:p.F219L,ALAS1:NM_000688:exon6:c.T657A:p.F219L,ALAS1:NM_001304444:exon6:c.T708A:p.F236L	3p21.2	0	0	0	0	0	0	0	0	0	0.001	D	0.999	D	0.943	D	0	D	1	D	2.305	M	-3.5	D	-5.95	D	0.869	5.416	26	0.995	0.849	D	0.771	D	0.874	D	0.707	0	-3.07	0.991
chr3	52565100	52565100	T	C	intronic	NT5DC2	0	0	0	3p21.1	0	0	0	0	0	0	0	0	rs6778735	0	0	0	0	0	0	0	0	0	0	0	0	0	0	0	0	0	0	0	0	0	0	0	0	0	0	0	0	0	0
chr3	52565175	52565175	T	C	intronic	NT5DC2	0	0	0	3p21.1	0	0	0	0	0	0	0	0	0	0	0	0	0	0	0	0	0	0	0	0	0	0	0	0	0	0	0	0	0	0	0	0	0	0	0	0	0	0	0
chr3	52565178	52565178	C	T	intronic	NT5DC2	0	0	0	3p21.1	0	0	0	0	0	0	0	0	0	0	0	0	0	0	0	0	0	0	0	0	0	0	0	0	0	0	0	0	0	0	0	0	0	0	0	0	0	0	0
chr3	52565180	52565180	T	C	intronic	NT5DC2	0	0	0	3p21.1	0	0	0	0	0	0	0	0	0	0	0	0	0	0	0	0	0	0	0	0	0	0	0	0	0	0	0	0	0	0	0	0	0	0	0	0	0	0	0
chr3	52566682	52566682	G	A	intronic	NT5DC2	0	0	0	3p21.1	0	0	0	0	0	0	0	0	rs7636227	0	0	0	0	0	0	0	0	0	0	0	0	0	0	0	0	0	0	0	0	0	0	0	0	0	0	0	0	0	0
chr3	52566820	52566820	C	A	intronic	NT5DC2	0	0	0	3p21.1	0	0	0	0	0	0	0	0	rs12489732	0	0	0	0	0	0	0	0	0	0	0	0	0	0	0	0	0	0	0	0	0	0	0	0	0	0	0	0	0	0
chr3	52567014	52567014	G	T	intronic	NT5DC2	0	0	0	3p21.1	0	0	0	0	0	0	0	0	rs12489828	0	0	0	0	0	0	0	0	0	0	0	0	0	0	0	0	0	0	0	0	0	0	0	0	0	0	0	0	0	0
chr3	52727257	52727257	G	A	exonic	GNL3	0	nonsynonymous SNV	GNL3:NM_014366:exon11:c.G1099A:p.V367M,GNL3:NM_206825:exon11:c.G1063A:p.V355M,GNL3:NM_206826:exon11:c.G1063A:p.V355M	3p21.1	0.4292	0.5269	0.5662	0.4299	0.4049	0.4331	0.4283	0.2654	rs2289247	0.383	T	0	B	0	B	0.375	N	1	P	-1.495	N	1.46	T	0.97	N	0.063	1.405	12.82	0.864	0.114	N	-0.934	T	0	T	0.646	0	0.476	-1.685
chr3	52728804	52728804	C	T	UTR3	GLT8D1	NM_018446:c.*57G>A;NM_001278280:c.*57G>A;NM_152932:c.*57G>A;NM_001010983:c.*57G>A;NM_001278281:c.*57G>A	0	0	3p21.1	0.4186	0.1785	0.5892	0.4853	0.4288	0.4625	0.423	0.2292	rs6976	0	0	0	0	0	0	0	0	1	P	0	0	0	0	0	0	0	-0.147	1.406	0.628	0.07	N	-0.922	T	0	T	0.299	0	1.12	-0.461
chr3	53265372	53265372	C	T	splicing	TKT	NM_001135055:exon7:c.942+1G>A;NM_001258028:exon8:c.966+1G>A;NM_001064:exon7:c.942+1G>A	0	0	3p21.1	0	0	0	0	0	0	0	0	0	0	0	0	0	0	0	0	0	1	D	0	0	0	0	0	0	0	6.189	28.6	0.995	0.994	D	0	0	0	0	0.672	0	5.38	0.871
chr3	56654834	56654834	C	G	UTR3	FAM208A	NM_015224:c.*2231G>C;NM_001112736:c.*2982G>C	0	0	3p14.3	0	0	0	0	0	0	0	0	rs10865999	0	0	0	0	0	0	0	0	0	0	0	0	0	0	0	0	0	0	0	0	0	0	0	0	0	0	0	0	0	0
chr3	56660732	56660732	T	C	intronic	FAM208A	0	0	0	3p14.3	0	0	0	0	0	0	0	0	rs865861850	0	0	0	0	0	0	0	0	0	0	0	0	0	0	0	0	0	0	0	0	0	0	0	0	0	0	0	0	0	0
chr3	56665015	56665015	A	T	intronic	FAM208A	0	0	0	3p14.3	0	0	0	0	0	0	0	0	rs57800049	0	0	0	0	0	0	0	0	0	0	0	0	0	0	0	0	0	0	0	0	0	0	0	0	0	0	0	0	0	0
chr3	57306319	57306319	T	C	ncRNA_intronic	LOC105377102	0	0	0	3p14.3	0	0	0	0	0	0	0	0	rs3087684	0	0	0	0	0	0	0	0	0	0	0	0	0	0	0	0	0	0	0	0	0	0	0	0	0	0	0	0	0	0
chr3	57674183	57674183	C	A	intronic	DENND6A	0	0	0	3p14.3	0	0	0	0	0	0	0	0	rs12629424	0	0	0	0	0	0	0	0	0	0	0	0	0	0	0	0	0	0	0	0	0	0	0	0	0	0	0	0	0	0
chr3	58092405	58092405	A	G	splicing	FLNB	NM_001164319:exon12:c.1748-2A>G;NM_001164318:exon12:c.1748-2A>G;NM_001457:exon12:c.1748-2A>G;NM_001164317:exon12:c.1748-2A>G	0	0	3p14.3	0	0	0	0	0	0	0	0	0	0	0	0	0	0	0	0	0	1	D	0	0	0	0	0	0	0	4.805	24.8	0.996	0.973	D	0	0	0	0	0.295	0	5.92	1.062
chr3	58156888	58156888	A	G	UTR3	FLNB	NM_001164319:c.*399A>G;NM_001164318:c.*399A>G;NM_001457:c.*399A>G;NM_001164317:c.*399A>G	0	0	3p14.3	0	0	0	0	0	0	0	0	0	0	0	0	0	0	0	0	0	0	0	0	0	0	0	0	0	0	0	0	0	0	0	0	0	0	0	0	0	0	0
chr3	61728337	61728337	C	T	intronic	PTPRG	0	0	0	3p14.2	0	0	0	0	0	0	0	0	0	0	0	0	0	0	0	0	0	0	0	0	0	0	0	0	0	0	0	0	0	0	0	0	0	0	0	0	0	0	0
chr3	61728498	61728498	C	T	intronic	PTPRG	0	0	0	3p14.2	0	0	0	0	0	0	0	0	0	0	0	0	0	0	0	0	0	0	0	0	0	0	0	0	0	0	0	0	0	0	0	0	0	0	0	0	0	0	0
chr3	66374536	66374536	G	A	intronic	SLC25A26	0	0	0	3p14.1	0	0	0	0	0	0	0	0	rs769769681	0	0	0	0	0	0	0	0	0	0	0	0	0	0	0	0	0	0	0	0	0	0	0	0	0	0	0	0	0	0
chr3	66374537	66374537	T	C	intronic	SLC25A26	0	0	0	3p14.1	0	0	0	0	0	0	0	0	0	0	0	0	0	0	0	0	0	0	0	0	0	0	0	0	0	0	0	0	0	0	0	0	0	0	0	0	0	0	0
chr3	67657592	67657592	G	A	intronic	SUCLG2	0	0	0	3p14.1	0	0	0	0	0	0	0	0	rs6796133	0	0	0	0	0	0	0	0	0	0	0	0	0	0	0	0	0	0	0	0	0	0	0	0	0	0	0	0	0	0
chr3	67671208	67671208	C	G	intronic	SUCLG2	0	0	0	3p14.1	0	0	0	0	0	0	0	0	0	0	0	0	0	0	0	0	0	0	0	0	0	0	0	0	0	0	0	0	0	0	0	0	0	0	0	0	0	0	0
chr3	69151152	69151152	C	A	exonic	ARL6IP5	0	synonymous SNV	ARL6IP5:NM_006407:exon2:c.C339A:p.I113I	3p14.1	0.0858	0.1839	0.0418	0.3726	0.0689	0.0272	0.087	0.1486	rs10489	0	0	0	0	0	0	0	0	0	0	0	0	0	0	0	0	0	0	0	0	0	0	0	0	0	0	0	0	0	0
chr3	69153854	69153854	G	T	UTR3	ARL6IP5	NM_006407:c.*67G>T	0	0	3p14.1	0	0	0	0	0	0	0	0	rs7038	0	0	0	0	0	0	0	0	0	0	0	0	0	0	0	0	0	0	0	0	0	0	0	0	0	0	0	0	0	0
chr3	73160241	73160241	G	A	intergenic	PPP4R2;PDZRN3	dist=41889;dist=271340	0	0	3p13	0	0	0	0	0	0	0	0	rs75058413	0	0	0	0	0	0	0	0	0	0	0	0	0	0	0	0	0	0	0	0	0	0	0	0	0	0	0	0	0	0
chr3	73160246	73160246	T	G	intergenic	PPP4R2;PDZRN3	dist=41894;dist=271335	0	0	3p13	0	0	0	0	0	0	0	0	0	0	0	0	0	0	0	0	0	0	0	0	0	0	0	0	0	0	0	0	0	0	0	0	0	0	0	0	0	0	0
chr3	73160289	73160289	A	G	intergenic	PPP4R2;PDZRN3	dist=41937;dist=271292	0	0	3p13	0	0	0	0	0	0	0	0	rs373242138	0	0	0	0	0	0	0	0	0	0	0	0	0	0	0	0	0	0	0	0	0	0	0	0	0	0	0	0	0	0
chr3	75691173	75691173	G	C	intergenic	MIR1324;FRG2EP	dist=11164;dist=22308	0	0	3p12.3	0	0	0	0	0	0	0	0	rs374639100	0	0	0	0	0	0	0	0	0	0	0	0	0	0	0	0	0	0	0	0	0	0	0	0	0	0	0	0	0	0
chr3	88034397	88034397	A	G	intronic	HTR1F	0	0	0	3p11.1	0	0	0	0	0	0	0	0	0	0	0	0	0	0	0	0	0	0	0	0	0	0	0	0	0	0	0	0	0	0	0	0	0	0	0	0	0	0	0
chr3	101295507	101295507	A	G	intronic	PCNP	0	0	0	3q12.3	0	0	0	0	0	0	0	0	rs771150914	0	0	0	0	0	0	0	0	0	0	0	0	0	0	0	0	0	0	0	0	0	0	0	0	0	0	0	0	0	0
chr3	101295609	101295609	A	C	intronic	PCNP	0	0	0	3q12.3	0	0	0	0	0	0	0	0	rs769263201	0	0	0	0	0	0	0	0	0	0	0	0	0	0	0	0	0	0	0	0	0	0	0	0	0	0	0	0	0	0
chr3	101295786	101295786	C	A	intronic	PCNP	0	0	0	3q12.3	0	0	0	0	0	0	0	0	0	0	0	0	0	0	0	0	0	0	0	0	0	0	0	0	0	0	0	0	0	0	0	0	0	0	0	0	0	0	0
chr3	101572822	101572822	C	G	intronic	NFKBIZ	0	0	0	3q12.3	0	0	0	0	0	0	0	0	rs2925334	0	0	0	0	0	0	0	0	0	0	0	0	0	0	0	0	0	0	0	0	0	0	0	0	0	0	0	0	0	0
chr3	103879540	103879540	T	C	intergenic	MIR548AB;MIR548A3	dist=636580;dist=23936	0	0	3q13.11	0	0	0	0	0	0	0	0	0	0	0	0	0	0	0	0	0	0	0	0	0	0	0	0	0	0	0	0	0	0	0	0	0	0	0	0	0	0	0
chr3	103879553	103879553	T	C	intergenic	MIR548AB;MIR548A3	dist=636593;dist=23923	0	0	3q13.11	0	0	0	0	0	0	0	0	0	0	0	0	0	0	0	0	0	0	0	0	0	0	0	0	0	0	0	0	0	0	0	0	0	0	0	0	0	0	0
chr3	110445885	110445885	G	T	intergenic	MIR4445;NECTIN3-AS1	dist=1124141;dist=318278	0	0	3q13.13	0	0	0	0	0	0	0	0	0	0	0	0	0	0	0	0	0	0	0	0	0	0	0	0	0	0	0	0	0	0	0	0	0	0	0	0	0	0	0
chr3	113314351	113314351	A	C	intronic	SIDT1	0	0	0	3q13.2	0	0	0	0	0	0	0	0	0	0	0	0	0	0	0	0	0	0	0	0	0	0	0	0	0	0	0	0	0	0	0	0	0	0	0	0	0	0	0
chr3	113341967	113341967	T	G	intronic	SIDT1	0	0	0	3q13.2	0	0	0	0	0	0	0	0	0	0	0	0	0	0	0	0	0	0	0	0	0	0	0	0	0	0	0	0	0	0	0	0	0	0	0	0	0	0	0
chr3	113351609	113351609	A	T	intergenic	SIDT1;USF3	dist=3187;dist=15624	0	0	3q13.2	0	0	0	0	0	0	0	0	0	0	0	0	0	0	0	0	0	0	0	0	0	0	0	0	0	0	0	0	0	0	0	0	0	0	0	0	0	0	0
chr3	113351610	113351610	T	C	intergenic	SIDT1;USF3	dist=3188;dist=15623	0	0	3q13.2	0	0	0	0	0	0	0	0	0	0	0	0	0	0	0	0	0	0	0	0	0	0	0	0	0	0	0	0	0	0	0	0	0	0	0	0	0	0	0
chr3	113351611	113351611	C	G	intergenic	SIDT1;USF3	dist=3189;dist=15622	0	0	3q13.2	0	0	0	0	0	0	0	0	0	0	0	0	0	0	0	0	0	0	0	0	0	0	0	0	0	0	0	0	0	0	0	0	0	0	0	0	0	0	0
chr3	113351612	113351612	G	C	intergenic	SIDT1;USF3	dist=3190;dist=15621	0	0	3q13.2	0	0	0	0	0	0	0	0	0	0	0	0	0	0	0	0	0	0	0	0	0	0	0	0	0	0	0	0	0	0	0	0	0	0	0	0	0	0	0
chr3	113351613	113351613	C	T	intergenic	SIDT1;USF3	dist=3191;dist=15620	0	0	3q13.2	0	0	0	0	0	0	0	0	0	0	0	0	0	0	0	0	0	0	0	0	0	0	0	0	0	0	0	0	0	0	0	0	0	0	0	0	0	0	0
chr3	113351663	113351663	A	G	intergenic	SIDT1;USF3	dist=3241;dist=15570	0	0	3q13.2	0	0	0	0	0	0	0	0	0	0	0	0	0	0	0	0	0	0	0	0	0	0	0	0	0	0	0	0	0	0	0	0	0	0	0	0	0	0	0
chr3	113351719	113351719	T	C	intergenic	SIDT1;USF3	dist=3297;dist=15514	0	0	3q13.2	0	0	0	0	0	0	0	0	rs35341324	0	0	0	0	0	0	0	0	0	0	0	0	0	0	0	0	0	0	0	0	0	0	0	0	0	0	0	0	0	0
chr3	113604232	113604232	G	A	intronic	GRAMD1C	0	0	0	3q13.31	0	0	0	0	0	0	0	0	0	0	0	0	0	0	0	0	0	0	0	0	0	0	0	0	0	0	0	0	0	0	0	0	0	0	0	0	0	0	0
chr3	115528502	115528502	A	G	UTR3	LSAMP	NM_002338:c.*662T>C;NM_001318915:c.*662T>C	0	0	3q13.31	0	0	0	0	0	0	0	0	0	0	0	0	0	0	0	0	0	0	0	0	0	0	0	0	0	0	0	0	0	0	0	0	0	0	0	0	0	0	0
chr3	116363976	116363976	T	G	intergenic	LINC00903;TUSC7	dist=76688;dist=64659	0	0	3q13.31	0	0	0	0	0	0	0	0	0	0	0	0	0	0	0	0	0	0	0	0	0	0	0	0	0	0	0	0	0	0	0	0	0	0	0	0	0	0	0
chr3	117985802	117985802	T	C	intergenic	LINC02024;LOC105374060	dist=576030;dist=241456	0	0	3q13.32	0	0	0	0	0	0	0	0	0	0	0	0	0	0	0	0	0	0	0	0	0	0	0	0	0	0	0	0	0	0	0	0	0	0	0	0	0	0	0
chr3	120060883	120060883	A	C	intronic	LRRC58	0	0	0	3q13.33	0	0	0	0	0	0	0	0	rs2176093	0	0	0	0	0	0	0	0	0	0	0	0	0	0	0	0	0	0	0	0	0	0	0	0	0	0	0	0	0	0
chr3	121350573	121350573	A	G	UTR3	HCLS1	NM_005335:c.*120T>C;NM_001292041:c.*120T>C	0	0	3q13.33	0	0	0	0	0	0	0	0	rs1128163	0	0	0	0	0	0	0	0	0	0	0	0	0	0	0	0	0	0	0	0	0	0	0	0	0	0	0	0	0	0
chr3	121351315	121351315	G	A	exonic	HCLS1	0	synonymous SNV	HCLS1:NM_001292041:exon11:c.C993T:p.P331P,HCLS1:NM_005335:exon12:c.C1104T:p.P368P	3q13.33	0	0	0	0	0	0	0	0	rs80289672	0	0	0	0	0	0	0	0	0	0	0	0	0	0	0	0	0	0	0	0	0	0	0	0	0	0	0	0	0	0
chr3	121414061	121414061	C	T	exonic	GOLGB1	0	nonsynonymous SNV	GOLGB1:NM_001256488:exon12:c.G5069A:p.G1690D,GOLGB1:NM_001256486:exon13:c.G5309A:p.G1770D,GOLGB1:NM_001256487:exon13:c.G5192A:p.G1731D,GOLGB1:NM_004487:exon13:c.G5294A:p.G1765D	3q13.33	0.2393	0.1646	0.1347	0.4613	0.2021	0.249	0.2555	0.2182	rs1127412	0.676	T	0.001	B	0.001	B	0.021	N	1	P	0.41	N	2.62	T	0.69	N	0.093	-1.944	0.001	0.576	0.013	N	-0.934	T	0	T	0.732	0	-9.92	-0.51
chr3	125879132	125879132	G	A	intronic	ALDH1L1	0	0	0	3q21.3	0	0	0	0	0	0	0	0	0	0	0	0	0	0	0	0	0	0	0	0	0	0	0	0	0	0	0	0	0	0	0	0	0	0	0	0	0	0	0
chr3	125879135	125879135	T	C	intronic	ALDH1L1	0	0	0	3q21.3	0	0	0	0	0	0	0	0	0	0	0	0	0	0	0	0	0	0	0	0	0	0	0	0	0	0	0	0	0	0	0	0	0	0	0	0	0	0	0
chr3	125879141	125879141	T	C	intronic	ALDH1L1	0	0	0	3q21.3	0	0	0	0	0	0	0	0	0	0	0	0	0	0	0	0	0	0	0	0	0	0	0	0	0	0	0	0	0	0	0	0	0	0	0	0	0	0	0
chr3	125879153	125879153	T	C	intronic	ALDH1L1	0	0	0	3q21.3	0	0	0	0	0	0	0	0	0	0	0	0	0	0	0	0	0	0	0	0	0	0	0	0	0	0	0	0	0	0	0	0	0	0	0	0	0	0	0
chr3	125879203	125879203	A	G	intronic	ALDH1L1	0	0	0	3q21.3	0	0	0	0	0	0	0	0	0	0	0	0	0	0	0	0	0	0	0	0	0	0	0	0	0	0	0	0	0	0	0	0	0	0	0	0	0	0	0
chr3	127325631	127325631	G	C	exonic	MCM2	0	nonsynonymous SNV	MCM2:NM_004526:exon6:c.G1072C:p.A358P	3q21.3	0	0	0	0	0	0	0	0	0	0.04	D	0.256	B	0.133	B	0.697	N	1	N	0.205	N	1.29	T	-1.64	N	0.372	1.361	12.59	0.986	0.16	N	-1.02	T	0.043	T	0.707	0	-0.12	-0.436
chr3	127325633	127325633	C	G	exonic	MCM2	0	synonymous SNV	MCM2:NM_004526:exon6:c.C1074G:p.A358A	3q21.3	0	0	0	0	0	0	0	0	0	0	0	0	0	0	0	0	0	0	0	0	0	0	0	0	0	0	0	0	0	0	0	0	0	0	0	0	0	0	0
chr3	127325635	127325635	G	C	exonic	MCM2	0	nonsynonymous SNV	MCM2:NM_004526:exon6:c.G1076C:p.G359A	3q21.3	0	0	0	0	0	0	0	0	0	0	D	1	D	0.999	D	0	D	1	D	3.54	H	3.49	T	-5.83	D	0.804	5.03	25.2	0.999	0.977	D	-0.801	T	0.102	T	0.707	0	5	0.917
chr3	127793971	127793971	A	C	intronic	RUVBL1	0	0	0	3q21.3	0	0	0	0	0	0	0	0	0	0	0	0	0	0	0	0	0	0	0	0	0	0	0	0	0	0	0	0	0	0	0	0	0	0	0	0	0	0	0
chr3	127793980	127793980	G	C	intronic	RUVBL1	0	0	0	3q21.3	0	0	0	0	0	0	0	0	0	0	0	0	0	0	0	0	0	0	0	0	0	0	0	0	0	0	0	0	0	0	0	0	0	0	0	0	0	0	0
chr3	127794019	127794019	T	A	intronic	RUVBL1	0	0	0	3q21.3	0	0	0	0	0	0	0	0	0	0	0	0	0	0	0	0	0	0	0	0	0	0	0	0	0	0	0	0	0	0	0	0	0	0	0	0	0	0	0
chr3	127794022	127794022	T	A	intronic	RUVBL1	0	0	0	3q21.3	0	0	0	0	0	0	0	0	0	0	0	0	0	0	0	0	0	0	0	0	0	0	0	0	0	0	0	0	0	0	0	0	0	0	0	0	0	0	0
chr3	128338953	128338953	T	C	UTR3	RPN1	NM_002950:c.*301A>G	0	0	3q21.3	0	0	0	0	0	0	0	0	rs1127030	0	0	0	0	0	0	0	0	0	0	0	0	0	0	0	0	0	0	0	0	0	0	0	0	0	0	0	0	0	0
chr3	128890122	128890122	T	A	exonic;splicing	CNBP;CNBP	NM_003418:exon4:c.218-2A>T;NM_001127196:exon4:c.197-2A>T	nonsynonymous SNV	CNBP:NM_001127192:exon4:c.A222T:p.E74D,CNBP:NM_001127193:exon4:c.A219T:p.E73D,CNBP:NM_001127194:exon4:c.A201T:p.E67D,CNBP:NM_001127195:exon4:c.A198T:p.E66D	3q21.3	0	0	0	0	0	0	0	0	0	0.977	T	0	0	0	0	0	0	1	D	0.16	N	0	0	-0.29	N	0.194	3.828	23.4	0.992	0.977	D	-0.772	T	0.107	T	0.707	0	5.36	0.991
chr3	130653557	130653557	T	C	splicing	ATP2C1	NM_001199182:exon3:c.309+2T>C;NM_001199180:exon4:c.426+2T>C;NM_001199181:exon4:c.426+2T>C;NM_001199179:exon5:c.324+2T>C;NM_001001485:exon5:c.324+2T>C;NM_001199183:exon4:c.276+2T>C;NM_001199184:exon4:c.276+2T>C;NM_001199185:exon4:c.324+2T>C;NM_014382:exon4:c.324+2T>C;NM_001001487:exon4:c.324+2T>C;NM_001001486:exon4:c.324+2T>C	0	0	3q22.1	0	0	0	0	0	0	0	0	0	0	0	0	0	0	0	0	0	1	D	0	0	0	0	0	0	0	4.228	23.9	0.972	0.94	D	0	0	0	0	0.164	0	3.37	0.991
chr3	131188575	131188575	T	G	exonic	MRPL3	0	nonsynonymous SNV	MRPL3:NM_007208:exon8:c.A781C:p.M261L	3q22.1	0	0	0	0	0	0	0	0	0	0.098	T	0.004	B	0.096	B	0	N	1	D	1.89	L	0.87	T	-2.17	N	0.303	0.502	7.446	0.491	0.847	D	-0.853	T	0.22	T	0.732	0	2.99	0.991
[truncated: 2,734 more rows]
[truncated: 4 more columns]

## Sheet: S2 KS1_indel.hg19_multianno
Chr	Start	End	Ref	Alt	Func.refGene	Gene.refGene	GeneDetail.refGene	ExonicFunc.refGene	AAChange.refGene	cytoBand	ExAC_ALL	ExAC_AFR	ExAC_AMR	ExAC_EAS	ExAC_FIN	ExAC_NFE	ExAC_OTH	ExAC_SAS	avsnp147	SIFT_score	SIFT_pred	Polyphen2_HDIV_score	Polyphen2_HDIV_pred	Polyphen2_HVAR_score	Polyphen2_HVAR_pred	LRT_score	LRT_pred	MutationTaster_score	MutationTaster_pred	MutationAssessor_score	MutationAssessor_pred	FATHMM_score	FATHMM_pred	PROVEAN_score	PROVEAN_pred	VEST3_score	CADD_raw	CADD_phred	DANN_score	fathmm-MKL_coding_score	fathmm-MKL_coding_pred	MetaSVM_score	MetaSVM_pred	MetaLR_score	MetaLR_pred	integrated_fitCons_score	integrated_confidence_value	GERP++_RS	phyloP7way_vertebrate
[truncated: 1,004 more rows]
[truncated: 4 more columns]

[truncated: 11 more sheets: S3A EMPTY_+_DOX_1 _vs_ EMPTY_MI, S3B EBF_-_DOX_1 _vs_ EMPTY_MINU, S3C EBF_+_DOX_1 _vs_ EBF_-_D, S3C <0.05padj >2.5-fold, S3D EBF_+_DOX_1 _vs_ EMPTY_+_, S3D <0.5padj >+-2.5-fold, S3E, S4 Unique Peptide Counts, S4 Pax5 interactors, S4 Panther - all Interactors, S4 Panther - Increased binding]
